# Supplementary material for: Multi-Omics Sequencing Provides Insights Into Age-Dependent Susceptibility of Grass Carp (Ctenopharyngodon idellus) to Reovirus
Source: Front Immunol. 2021 Jun 17;12:694965. doi: 10.3389/fimmu.2021.694965 (PMC8247658; doi:10.3389/fimmu.2021.694965)
Supplement: Supplementary file 8 [file Table_4.xlsx]

## Sheet: S3-0 vs S1-0
Gene_id	readcount_S3_0	readcount_S1_0	log2.Fold_change.	pvalue	qvalue	Gene Name	Blast swiss prot
CI01035375_00000578_00001096	159.209	0	9.7454	3.98e-30	7.14e-28	--	sp|P46058|EDSP_CYNPY Epidermal differentiation-specific protein OS=Cynops pyrrhogaster PE=2 SV=1//1.49736e-42
CI01000319_05812788_05816097	75.1819	0	7.2323	1.32e-19	1.46e-17	--	sp|Q99436|PSB7_HUMAN Proteasome subunit beta type-7 OS=Homo sapiens GN=PSMB7 PE=1 SV=1//1.11769e-102
CI01064543_00000646_00001629	81.1035	0	7.0942	3.13e-21	3.76e-19	--	-//-
CI01000166_00480363_00485475	171.901	1.63229	6.7185	3.54e-44	9.24e-42	--	sp|Q92110|CP1A1_ONCMY Cytochrome P450 1A1 OS=Oncorhynchus mykiss GN=cyp1a1 PE=2 SV=2//0
CI01000319_05816948_05819499	47.5727	0	6.5721	1.79e-13	1.25e-11	--	sp|Q3T112|PSB8_BOVIN Proteasome subunit beta type-8 OS=Bos taurus GN=PSMB8 PE=1 SV=2//1.24893e-113
CI01000069_03625937_03626925	3264.98	35.9474	6.505	0	0	--	sp|P49947|FRIM_SALSA Ferritin, middle subunit OS=Salmo salar PE=2 SV=1//1.44023e-105
CI01000319_05808908_05812498	44.6994	0	6.4822	8.42e-13	5.46e-11	--	sp|A7KII6|PB6LB_SALSA Proteasome subunit beta type-6-B like protein OS=Salmo salar GN=psmb6l-b PE=3 SV=1//1.15561e-118
CI01000319_05828294_05834113	37.1287	0	6.2145	5.49e-11	3.07e-09	--	sp|P36371|TAP2_MOUSE Antigen peptide transporter 2 OS=Mus musculus GN=Tap2 PE=2 SV=1//9.67969e-164
CI01000319_00347253_00392190	15.741	0	6.144	1.91e-05	0.00048434	--	-//-
CI01000319_05804236_05806955	34.855	0	6.1233	1.98e-10	1.04e-08	--	sp|Q9DD33|PSB9_SALSA Proteasome subunit beta type-9 OS=Salmo salar GN=psmb9-a PE=2 SV=1//1.79036e-106
CI01000069_03636156_03639756	17.365	0	6.0633	6.95e-06	0.00019149	--	sp|P49947|FRIM_SALSA Ferritin, middle subunit OS=Salmo salar PE=2 SV=1//4.89206e-105
CI01000030_10039688_10047019	20.1135	0	5.9127	1.25e-06	3.98e-05	--	-//-
CI01000069_03631837_03632897	315.069	5.26783	5.9023	4.91e-82	2.42e-79	--	sp|P49947|FRIM_SALSA Ferritin, middle subunit OS=Salmo salar PE=2 SV=1//9.77559e-84
CI01000006_06604787_06615427	67.3863	1.26131	5.7395	6.47e-19	6.85e-17	--	sp|Q9JMH7|NEUR3_MOUSE Sialidase-3 OS=Mus musculus GN=Neu3 PE=1 SV=1//4.98498e-08
CI01000152_02190690_02206511	49.5216	0	5.7387	2.62e-14	1.93e-12	--	sp|Q5K651|SAMD9_HUMAN Sterile alpha motif domain-containing protein 9 OS=Homo sapiens GN=SAMD9 PE=1 SV=1//0
CI01000000_05715062_05715540	23.7864	0	5.5721	1.29e-07	4.8e-06	--	sp|P53816|HRSL3_HUMAN HRAS-like suppressor 3 OS=Homo sapiens GN=PLA2G16 PE=1 SV=2//1.32925e-47
CI01000145_01084364_01091858	56.2427	1.26131	5.4787	4.67e-16	3.9e-14	--	sp|Q95460|HMR1_HUMAN Major histocompatibility complex class I-related gene protein OS=Homo sapiens GN=MR1 PE=1 SV=1//7.67737e-20
CI01000306_01469486_01475137	14.2918	0	5.2677	4.35e-05	0.001003	--	sp|Q8ND71|GIMA8_HUMAN GTPase IMAP family member 8 OS=Homo sapiens GN=GIMAP8 PE=2 SV=2//7.74365e-10
CI01000069_03612923_03614657	12.2929	0	5.2024	0.00015114	0.0030494	--	sp|P49947|FRIM_SALSA Ferritin, middle subunit OS=Salmo salar PE=2 SV=1//1.04888e-102
CI01000312_00604216_00611100	19.5888	0	5.1376	1.76e-06	5.41e-05	--	sp|Q68DD2|PA24F_HUMAN Cytosolic phospholipase A2 zeta OS=Homo sapiens GN=PLA2G4F PE=2 SV=3//1.17605e-126
Novel01667	17.5899	0	5.1367	5.93e-06	0.00016605	-//-
CI01000050_00012155_00026251	14.9414	0	4.9012	3.23e-05	0.00077184	--	-//-
CI01026444_00000065_00000635	14.8665	0	4.894	3.39e-05	0.00080495	--	sp|A0A5B9|TRBC2_HUMAN T-cell receptor beta-2 chain C region OS=Homo sapiens GN=TRBC2 PE=1 SV=1//2.74707e-17
CI01000080_02438756_02444212	18.5394	0	4.8776	3.69e-06	0.00010814	--	sp|Q920P5|KAD5_MOUSE Adenylate kinase isoenzyme 5 OS=Mus musculus GN=Ak5 PE=2 SV=2//2.29946e-31
CI01087152_00000779_00001379	47.3229	2.00326	4.5621	2.37e-13	1.63e-11	--	-//-
Novel00833	15.0164	0	4.3391	4.32e-05	0.00099858	-//-
Novel00462	16.3406	0	4.198	2.27e-05	0.00056339	--	PREDICTED: serine/threonine-protein kinase BRSK1-like isoform X2 [Danio rerio]
CI01000257_00086705_00095572	31.1321	1.81777	4.0982	6.06e-09	2.66e-07	--	sp|Q8ND71|GIMA8_HUMAN GTPase IMAP family member 8 OS=Homo sapiens GN=GIMAP8 PE=2 SV=2//1.58717e-12
CI01000047_05219313_05222967	67.936	4.08071	4.0573	1.04e-17	9.69e-16	--	-//-
CI01103040_00005353_00005769	13.2674	0	3.9588	0.00016756	0.0033386	--	-//-
CI01000211_00084427_00085688	34.2054	2.37423	3.8487	2.01e-09	9.46e-08	--	sp|Q5CZK2|REL3_PANTR Relaxin-3 OS=Pan troglodytes GN=RLN3 PE=3 SV=1//2.90759e-18
CI01000347_00712979_00723572	21.3627	1.4839	3.8476	2.15e-06	6.5e-05	--	sp|Q9BR26|OCSTP_HUMAN Osteoclast stimulatory transmembrane protein OS=Homo sapiens GN=OCSTAMP PE=2 SV=2//2.57424e-25
CI01000257_00097842_00101433	74.6322	5.19364	3.845	8.29e-19	8.71e-17	--	sp|A0ZSK3|STXA_SYNVE Neoverrucotoxin subunit alpha OS=Synanceia verrucosa PE=1 SV=1//2.58713e-62
CI01112631_00000320_00000761	20.3633	1.59519	3.6742	5e-06	0.00014366	--	sp|P01743|HV102_HUMAN Ig heavy chain V-I region HG3 OS=Homo sapiens PE=3 SV=1//6.37573e-34
Novel02151	39.4274	3.33877	3.5618	3.18e-10	1.63e-08	--	immunoglobulin HY heavy chain [Ctenopharyngodon idella]
Novel00683	35.3797	3.00489	3.5575	2.59e-09	1.19e-07	--	PREDICTED: uncharacterized protein LOC103911245 [Danio rerio]
CI01000069_03595904_03596883	6823.64	632.399	3.4316	0	0	--	sp|P49947|FRIM_SALSA Ferritin, middle subunit OS=Salmo salar PE=2 SV=1//3.52023e-106
Novel01656	75.1819	7.01141	3.4226	1.03e-17	9.69e-16	-//-
CI01000006_12468191_12470593	21.2128	2.04036	3.378	5.86e-06	0.00016456	--	-//-
CI01000000_13941671_13945038	81.928	8.42111	3.2823	1.21e-18	1.25e-16	--	sp|Q9WV54|ASAH1_MOUSE Acid ceramidase OS=Mus musculus GN=Asah1 PE=1 SV=1//2.01245e-49
CI01000389_00052517_00052789	24.436	2.63392	3.2137	1.79e-06	5.5e-05	--	-//-
Novel01758	31.9067	3.93232	3.0204	1.01e-07	3.85e-06	--	immunoglobulin light chain L3.3 [Ctenopharyngodon idella]
Novel01943	82.003	10.3131	2.9912	1.84e-17	1.68e-15	--	PREDICTED: Ig kappa chain V-III region NG9 [Danio rerio]
CI01000040_05017494_05031260	31.1072	4.04362	2.9435	1.97e-07	7.11e-06	--	sp|Q6DBU8|LIPH_DANRE Lipase member H OS=Danio rerio GN=liph PE=2 SV=1//0
CI01000129_01368616_01384193	97.5191	13.0212	2.9048	5.2e-20	5.95e-18	--	sp|Q9UNQ0|ABCG2_HUMAN ATP-binding cassette sub-family G member 2 OS=Homo sapiens GN=ABCG2 PE=1 SV=3//0
CI01000398_00149877_00152759	44.4495	6.12107	2.8603	8.09e-10	3.99e-08	--	sp|P23086|HVC3_HETFR Ig heavy chain C region (Fragment) OS=Heterodontus francisci PE=2 SV=1//4.18335e-17
CI01000256_00084647_00096001	96.4697	13.318	2.8567	1.49e-19	1.64e-17	--	sp|P27656|LIPC_MOUSE Hepatic triacylglycerol lipase OS=Mus musculus GN=Lipc PE=2 SV=2//2.09153e-111
CI01000350_01558156_01581046	23.3866	3.30167	2.8244	9.36e-06	0.0002508	--	sp|Q61739|ITA6_MOUSE Integrin alpha-6 OS=Mus musculus GN=Itga6 PE=1 SV=3//0
CI01000332_00104423_00105489	41.926	5.97268	2.8114	3.19e-09	1.45e-07	--	sp|P45481|CBP_MOUSE CREB-binding protein OS=Mus musculus GN=Crebbp PE=1 SV=3//7.61648e-49
Novel01796	30.4825	4.37749	2.7998	4.66e-07	1.59e-05	--	immunoglobulin light chain L3.3 [Ctenopharyngodon idella]
CI01000053_06881417_06887257	29.3082	4.2291	2.7929	7.95e-07	2.63e-05	--	sp|P20036|DPA1_HUMAN HLA class II histocompatibility antigen, DP alpha 1 chain OS=Homo sapiens GN=HLA-DPA1 PE=1 SV=1//2.9084e-21
CI01000004_11789063_11823381	85.0512	12.3163	2.7878	4.37e-17	3.9e-15	--	sp|P04431|KV123_HUMAN Ig kappa chain V-I region Walker OS=Homo sapiens PE=1 SV=1//1.55185e-07
CI01000160_01179384_01182632	18.4144	2.74521	2.7459	0.00010301	0.0021832	--	-//-
CI01000190_00975254_00979961	17.8398	2.67101	2.7396	0.00013431	0.0027466	--	-//-
CI01000035_00051681_00052262	27.7091	4.19201	2.7246	2.06e-06	6.26e-05	--	-//-
CI01000012_12138610_12140673	122.405	19.0681	2.6824	3.89e-23	5.12e-21	--	sp|P78417|GSTO1_HUMAN Glutathione S-transferase omega-1 OS=Homo sapiens GN=GSTO1 PE=1 SV=2//7.65452e-97
CI01000063_02174216_02175916	34.1804	5.34203	2.6777	1.69e-07	6.24e-06	--	sp|Q02223|TNR17_HUMAN Tumor necrosis factor receptor superfamily member 17 OS=Homo sapiens GN=TNFRSF17 PE=1 SV=2//3.73361e-09
Novel02023	42.1758	6.75173	2.6431	7.67e-09	3.34e-07	-//-
CI01000034_04239062_04242494	1278.87	205.037	2.6409	6.7e-222	7.46e-219	--	sp|O73688|HMOX_TAKRU Heme oxygenase OS=Takifugu rubripes GN=hmox PE=3 SV=1//2.74906e-103
CI01000069_02862381_02864927	26.135	4.19201	2.6403	5.52e-06	0.00015599	--	sp|P10820|PERF_MOUSE Perforin-1 OS=Mus musculus GN=Prf1 PE=1 SV=2//1.44223e-134
CI01000350_01289098_01292899	21.2878	3.59845	2.5646	5.22e-05	0.0011876	--	sp|Q6AYF9|IIGP5_RAT Interferon-inducible GTPase 5 OS=Rattus norvegicus GN=Irgc PE=2 SV=1//2.78316e-79
CI01037611_00003292_00004707	35.2548	5.97268	2.5614	1.96e-07	7.1e-06	--	sp|P04187|GRAB_MOUSE Granzyme B(G,H) OS=Mus musculus GN=Gzmb PE=1 SV=1//3.02702e-57
CI01000026_03950848_03969190	77.0058	13.1696	2.5478	1.72e-14	1.28e-12	--	sp|Q924W6|TRI66_MOUSE Tripartite motif-containing protein 66 OS=Mus musculus GN=Trim66 PE=1 SV=3//5.22707e-53
CI01000006_07929484_07931926	153.862	26.4504	2.5403	2.57e-27	4.23e-25	--	sp|P49864|GRAK_RAT Granzyme K OS=Rattus norvegicus GN=Gzmk PE=1 SV=1//1.43556e-39
CI01000083_00432166_00435503	100.442	17.4729	2.5232	2.8e-18	2.81e-16	--	sp|P79944|EOMES_XENLA Eomesodermin OS=Xenopus laevis GN=eomes PE=2 SV=1//0
CI01000005_06308859_06313108	26.9845	4.71137	2.5179	6.34e-06	0.00017659	--	sp|O94919|ENDD1_HUMAN Endonuclease domain-containing 1 protein OS=Homo sapiens GN=ENDOD1 PE=1 SV=2//7.34084e-26
CI01000069_02857196_02860525	45.4239	7.93884	2.5165	4.74e-09	2.11e-07	--	sp|P35763|PERF_RAT Perforin-1 OS=Rattus norvegicus GN=Prf1 PE=2 SV=1//1.56913e-105
CI01000251_00181407_00190376	27.3093	4.78556	2.5126	5.7e-06	0.00016088	--	-//-
CI01000319_05796587_05803719	46.7232	8.64369	2.4344	5.11e-09	2.26e-07	--	sp|Q03519|TAP2_HUMAN Antigen peptide transporter 2 OS=Homo sapiens GN=TAP2 PE=1 SV=1//5.28832e-161
CI01000069_00000091_00001650	33.3559	6.19527	2.4287	8.15e-07	2.69e-05	--	sp|Q9I8F9|HSP71_ORYLA Heat shock 70 kDa protein 1 OS=Oryzias latipes PE=3 SV=1//0
CI01000141_00418258_00420104	21.0879	3.96942	2.4094	9.39e-05	0.0020077	--	-//-
Novel00922	49.3467	9.42274	2.3887	2.7e-09	1.23e-07	--	PREDICTED: myelin-associated glycoprotein-like isoform X1 [Danio rerio]
CI01000027_07973865_07979402	21.9124	4.19201	2.386	7.43e-05	0.0016307	--	-//-
CI01000053_06829449_06831635	51.9952	10.1276	2.3601	1.28e-09	6.15e-08	--	sp|P06341|HB2A_RAT Rano class II histocompatibility antigen, A beta chain (Fragment) OS=Rattus norvegicus GN=RT1-B PE=3 SV=1//1.34816e-36
Novel00372	139.545	27.6747	2.3341	4.7e-23	6.11e-21	--	lens intrinsic membrane protein 2.2 [Danio rerio]>gi|71152767|gb|AAZ29458.1| lens membrane protein mp19-2 [Danio rerio]>gi|115292144|gb|AAI22427.1| Lens intrinsic membrane protein 2.2 [Danio rerio]
CI01000032_02773889_02774396	77.7554	15.4325	2.333	1.59e-13	1.12e-11	--	sp|B2RZ59|SH21A_RAT SH2 domain-containing protein 1A OS=Rattus norvegicus GN=Sh2d1a PE=1 SV=1//3.22089e-24
CI01000049_07671905_07677035	23.1617	4.60008	2.332	5.66e-05	0.001276	--	sp|P06127|CD5_HUMAN T-cell surface glycoprotein CD5 OS=Homo sapiens GN=CD5 PE=1 SV=2//5.97784e-07
CI01000319_00280189_00290013	22.2123	4.45169	2.3189	8.43e-05	0.0018279	--	-//-
CI01061114_00000542_00000880	38.9027	7.82755	2.3132	2.03e-07	7.29e-06	--	sp|P09211|GSTP1_HUMAN Glutathione S-transferase P OS=Homo sapiens GN=GSTP1 PE=1 SV=2//2.65624e-25
CI01000365_00230779_00243664	24.2861	4.89686	2.3102	4.07e-05	0.00094446	--	sp|P24063|ITAL_MOUSE Integrin alpha-L OS=Mus musculus GN=Itgal PE=1 SV=2//1.38368e-09
CI01000054_07193147_07196114	119.057	24.0762	2.306	1.12e-19	1.25e-17	--	sp|P17164|FUCO_RAT Tissue alpha-L-fucosidase OS=Rattus norvegicus GN=Fuca1 PE=1 SV=1//0
CI01000009_08412100_08415817	28.8584	5.93558	2.2815	8.82e-06	0.00023685	--	sp|Q8CAS9|PARP9_MOUSE Poly [ADP-ribose] polymerase 9 OS=Mus musculus GN=Parp9 PE=1 SV=2//1.45602e-25
Novel02098	26.085	5.37912	2.2778	2.42e-05	0.00059911	--	PREDICTED: uncharacterized protein LOC100148917 [Danio rerio]
CI01000082_00711974_00712758	65.3625	13.5035	2.2751	2.41e-11	1.4e-09	--	sp|Q03366|CCL7_MOUSE C-C motif chemokine 7 OS=Mus musculus GN=Ccl7 PE=3 SV=1//2.85793e-07
CI01000005_05935743_05940360	77.9053	16.2858	2.2581	3.78e-13	2.55e-11	--	sp|P97494|GSH1_MOUSE Glutamate--cysteine ligase catalytic subunit OS=Mus musculus GN=Gclc PE=2 SV=4//5.79018e-70
CI01000321_05078234_05124375	33.7556	7.0856	2.2522	1.8e-06	5.52e-05	--	sp|Q68CJ6|SLIP_HUMAN Nuclear GTPase SLIP-GC OS=Homo sapiens GN=NUGGC PE=2 SV=3//1.79723e-53
Novel01230	54.9185	11.5373	2.251	1.14e-09	5.52e-08	--	transposase domain containing protein [Lasius niger]
Novel00055	48.747	10.4615	2.2202	1.23e-08	5.29e-07	--	T cell receptor delta chain constant region [Cyprinus carpio]
CI01140463_00000716_00001178	61.6896	13.3551	2.2076	1.69e-10	8.94e-09	--	sp|P19181|HV05_CARAU Ig heavy chain V region 5A OS=Carassius auratus PE=4 SV=1//6.81363e-27
CI01000013_06425832_06432737	1248.06	270.811	2.2043	2.48e-181	2.12e-178	--	sp|Q9DEX3|CATD_CLUHA Cathepsin D OS=Clupea harengus GN=ctsd PE=1 SV=1//0
CI01000352_00063318_00077672	34.7301	7.60497	2.1912	1.81e-06	5.54e-05	--	sp|Q802Y8|ZB16A_DANRE Zinc finger and BTB domain-containing protein 16-A OS=Danio rerio GN=zbtb16a PE=1 SV=1//1.85033e-08
CI01000016_00569502_00581271	78.5549	17.2132	2.1902	7.09e-13	4.63e-11	--	sp|Q61003|CD6_MOUSE T-cell differentiation antigen CD6 OS=Mus musculus GN=Cd6 PE=2 SV=2//8.40387e-10
CI01000053_02041737_02066520	33.156	7.30819	2.1817	3.26e-06	9.61e-05	--	sp|Q5XI43|MXRA8_RAT Matrix-remodeling-associated protein 8 OS=Rattus norvegicus GN=Mxra8 PE=2 SV=1//1.51416e-08
CI01000271_00018683_00029989	22.5621	5.00815	2.1715	0.00012853	0.002645	--	sp|Q9UIR0|BTNL2_HUMAN Butyrophilin-like protein 2 OS=Homo sapiens GN=BTNL2 PE=2 SV=1//6.54734e-06
CI01000008_01049703_01053618	23.5365	5.23073	2.1698	9.25e-05	0.0019871	--	sp|P97864|CASP7_MOUSE Caspase-7 OS=Mus musculus GN=Casp7 PE=1 SV=2//4.92775e-64
CI01000281_00047365_00049750	26.7597	6.00978	2.1547	3.28e-05	0.00078359	--	-//-
CI01009482_00001800_00003357	36.2042	8.16143	2.1493	1.41e-06	4.43e-05	--	sp|Q8WUR0|CS012_MOUSE Protein C19orf12 homolog OS=Mus musculus PE=2 SV=1//3.49021e-16
CI01000299_03157191_03166687	40.9515	9.23725	2.1484	2.9e-07	1.02e-05	--	sp|Q08D64|ABCB6_XENTR ATP-binding cassette sub-family B member 6, mitochondrial OS=Xenopus tropicalis GN=abcb6 PE=2 SV=1//0
Novel02019	36.9788	8.42111	2.1346	1.19e-06	3.79e-05	--	immunoglobulin light chain [Cyprinus carpio]
CI01000095_05506875_05515720	173.201	39.5458	2.1308	8.34e-26	1.29e-23	--	sp|P20273|CD22_HUMAN B-cell receptor CD22 OS=Homo sapiens GN=CD22 PE=1 SV=2//2.07758e-07
CI01000016_07178060_07180135	81.5782	18.6971	2.1254	6.1e-13	4.03e-11	--	-//-
CI01000029_02054840_02058175	56.8424	13.318	2.0936	2.52e-09	1.16e-07	--	sp|P14018|CLUS_COTJA Clusterin OS=Coturnix coturnix japonica GN=CLU PE=2 SV=2//5.65625e-119
CI01000001_09483845_09484834	37.6534	8.86628	2.0864	1.29e-06	4.08e-05	--	sp|P49652|P2RY1_MELGA P2Y purinoceptor 1 OS=Meleagris gallopavo GN=P2RY1 PE=2 SV=1//5.28307e-63
CI01000182_00052778_00054711	58.5164	13.8002	2.0841	1.62e-09	7.7e-08	--	sp|Q8HY00|CD209_PONPY CD209 antigen OS=Pongo pygmaeus GN=CD209 PE=3 SV=1//8.11651e-17
CI01000135_01404573_01414919	37.2786	8.82918	2.078	1.53e-06	4.78e-05	--	sp|A5PF62|THMS1_DANRE Protein THEMIS OS=Danio rerio GN=themis PE=2 SV=1//0
CI01000340_08774019_08777325	281.389	66.9979	2.0704	1.12e-39	2.62e-37	--	sp|Q7T3B2|HRG1A_DANRE Heme transporter hrg1-A OS=Danio rerio GN=slc48a1b PE=2 SV=1//3.01262e-84
CI01000171_00881122_00881454	102.416	24.4472	2.0667	1.95e-15	1.59e-13	--	sp|Q862Z5|CYTB_MACFU Cystatin-B OS=Macaca fuscata fuscata GN=CSTB PE=3 SV=1//1.31203e-18
CI01000187_00002031_00006997	40.052	9.60823	2.0595	7.11e-07	2.37e-05	--	-//-
CI01000005_05919567_05933578	89.7485	21.5907	2.0555	1.22e-13	8.64e-12	--	sp|P48506|GSH1_HUMAN Glutamate--cysteine ligase catalytic subunit OS=Homo sapiens GN=GCLC PE=1 SV=2//0
CI01000057_03692584_03701758	42.7005	10.3131	2.0498	3.28e-07	1.14e-05	--	sp|O15117|FYB_HUMAN FYN-binding protein OS=Homo sapiens GN=FYB PE=1 SV=2//9.7462e-31
CI01000304_12305300_12310341	123.029	29.9005	2.0408	5.28e-18	5.09e-16	--	sp|Q5F4B8|S46A3_CHICK Solute carrier family 46 member 3 OS=Gallus gallus GN=SLC46A3 PE=2 SV=1//1.62103e-128
CI01000204_00351711_00359696	94.7706	23.1488	2.0335	3.61e-14	2.63e-12	--	sp|Q8BFR4|GNS_MOUSE N-acetylglucosamine-6-sulfatase OS=Mus musculus GN=Gns PE=2 SV=1//0
CI01000340_16689196_16692384	50.546	12.3534	2.0327	3.19e-08	1.3e-06	--	sp|Q0VC81|AA3R_BOVIN Adenosine receptor A3 OS=Bos taurus GN=ADORA3 PE=2 SV=1//2.52498e-69
Novel02032	63.8884	16.1003	1.9885	8.12e-10	4e-08	--	immunoglobulin light chain L2, partial [Ctenopharyngodon idella]
Novel00653	244.984	62.064	1.9809	3.41e-33	6.99e-31	--	PREDICTED: uncharacterized protein LOC103376870 [Cynoglossus semilaevis]
CI01000028_03669254_03670964	27.1844	6.90012	1.9781	6.47e-05	0.0014419	--	sp|Q04683|CXCR5_MOUSE C-X-C chemokine receptor type 5 OS=Mus musculus GN=Cxcr5 PE=1 SV=2//7.68153e-66
CI01000319_05718732_05734284	209.355	53.1977	1.9765	1.52e-28	2.62e-26	--	sp|Q95460|HMR1_HUMAN Major histocompatibility complex class I-related gene protein OS=Homo sapiens GN=MR1 PE=1 SV=1//5.69824e-53
CI01000082_00689066_00690051	510.682	130.026	1.9736	5.02e-67	1.89e-64	--	-//-
CI01000024_03311028_03319956	39.5773	10.0905	1.9717	1.5e-06	4.68e-05	--	sp|Q53SF7|COBL1_HUMAN Cordon-bleu protein-like 1 OS=Homo sapiens GN=COBLL1 PE=1 SV=2//5.91473e-54
CI01000043_00732508_00746912	23.4865	6.00978	1.9664	0.00021452	0.0041453	--	sp|Q803A7|SPCS_DANRE O-phosphoseryl-tRNA(Sec) selenium transferase OS=Danio rerio GN=sepsecs PE=2 SV=1//5.18607e-61
CI01000023_00364216_00367202	574.271	147.685	1.9592	1.52e-74	6.59e-72	--	sp|O73688|HMOX_TAKRU Heme oxygenase OS=Takifugu rubripes GN=hmox PE=3 SV=1//3.98705e-117
CI01000024_03022453_03023568	55.6431	14.468	1.9433	1.52e-08	6.39e-07	--	sp|P32248|CCR7_HUMAN C-C chemokine receptor type 7 OS=Homo sapiens GN=CCR7 PE=2 SV=2//2.61294e-97
CI01000403_00124430_00128235	24.2861	6.34366	1.9367	0.00019012	0.0037328	--	sp|P03355|POL_MLVMS Gag-Pol polyprotein OS=Moloney murine leukemia virus (isolate Shinnick) GN=gag-pol PE=1 SV=4//2.59337e-37
CI01000000_08962721_08970678	165.98	43.3669	1.9363	1.75e-22	2.21e-20	--	sp|P47791|GSHR_MOUSE Glutathione reductase, mitochondrial OS=Mus musculus GN=Gsr PE=1 SV=3//0
Novel00648	67.4113	17.7697	1.9236	5.88e-10	2.95e-08	--	PREDICTED: monocyte chemotactic protein 1B-like [Danio rerio]
CI01000000_12267178_12276741	88.6492	23.4456	1.9188	1.32e-12	8.26e-11	--	sp|Q08881|ITK_HUMAN Tyrosine-protein kinase ITK/TSK OS=Homo sapiens GN=ITK PE=1 SV=1//0
Novel01697	34.3553	9.16306	1.9066	1.09e-05	0.00028753	-//-
CI01000086_02018950_02030464	24.2861	6.49205	1.9034	0.00021953	0.004223	--	sp|P0C7U3|ZH11B_HUMAN Probable palmitoyltransferase ZDHHC11B OS=Homo sapiens GN=ZDHHC11B PE=3 SV=1//7.81185e-63
CI01000299_05903841_05913302	26.3599	7.04851	1.903	0.00011837	0.0024624	--	-//-
CI01000030_07494612_07513546	171.177	45.8895	1.8993	1.14e-22	1.45e-20	--	-//-
CI01000005_01305536_01308522	120.206	32.386	1.8921	2.53e-16	2.17e-14	--	sp|B8XY56|RNT2_DANRE Ribonuclease T2 OS=Danio rerio GN=rnaset2 PE=2 SV=1//3.5736e-81
CI01000010_11033322_11076878	79.5544	21.4423	1.8915	2.65e-11	1.53e-09	--	sp|Q708S7|ASI1B_DANRE Acid-sensing ion channel 1 OS=Danio rerio GN=asic1 PE=1 SV=1//0
CI01000012_01677949_01691893	24.9857	6.75173	1.8878	0.00019087	0.0037448	--	sp|Q5REE8|RPA2_PONAB DNA-directed RNA polymerase I subunit RPA2 OS=Pongo abelii GN=POLR1B PE=2 SV=1//0
CI01000039_04070151_04075216	37.6284	10.4615	1.8467	6.14e-06	0.0001713	--	-//-
CI01095562_00002216_00002720	53.4943	15.2841	1.8074	1.01e-07	3.86e-06	--	sp|P01771|HV310_HUMAN Ig heavy chain V-III region HIL OS=Homo sapiens PE=1 SV=1//1.29721e-28
CI01000306_03258305_03268722	30.6824	8.82918	1.7971	5.84e-05	0.0013093	--	sp|Q9ULD4|BRPF3_HUMAN Bromodomain and PHD finger-containing protein 3 OS=Homo sapiens GN=BRPF3 PE=1 SV=2//8.9111e-63
CI01000256_00097213_00105723	36.9288	10.647	1.7943	1.06e-05	0.00028062	--	sp|O14672|ADA10_HUMAN Disintegrin and metalloproteinase domain-containing protein 10 OS=Homo sapiens GN=ADAM10 PE=1 SV=1//0
CI01000364_00110528_00118790	153.362	44.4427	1.7869	3.35e-19	3.59e-17	--	sp|A0L9N3|SECA3_MAGMM Protein translocase subunit SecA 3 OS=Magnetococcus marinus (strain ATCC BAA-1437 / JCM 17883 / MC-1) GN=secA3 PE=3 SV=1//1.01554e-20
CI01000016_03565923_03571228	90.9478	26.3763	1.7858	5.4e-12	3.28e-10	--	sp|Q0V8R5|IL16_BOVIN Pro-interleukin-16 OS=Bos taurus GN=IL16 PE=2 SV=1//8.2232e-43
CI01000146_01956435_01961440	44.8493	13.0583	1.7801	1.35e-06	4.25e-05	--	sp|P51606|RENBP_HUMAN N-acylglucosamine 2-epimerase OS=Homo sapiens GN=RENBP PE=1 SV=2//0
CI01000302_00165901_00166714	69.5101	20.4036	1.7684	2.06e-09	9.67e-08	--	-//-
CI01000144_00133015_00135992	84.5015	24.8182	1.7676	3.94e-11	2.25e-09	--	sp|P20916|MAG_HUMAN Myelin-associated glycoprotein OS=Homo sapiens GN=MAG PE=1 SV=1//5.91312e-11
CI01000340_17053954_17065047	35.2798	10.3873	1.764	2.01e-05	0.00050591	--	sp|Q60591|NFAC2_MOUSE Nuclear factor of activated T-cells, cytoplasmic 2 OS=Mus musculus GN=Nfatc2 PE=1 SV=3//3.15088e-139
CI01000034_00455762_00459788	93.0716	27.5263	1.7575	4.84e-12	2.95e-10	--	sp|P52293|IMA1_MOUSE Importin subunit alpha-1 OS=Mus musculus GN=Kpna2 PE=1 SV=2//0
CI01000004_12364142_12368537	55.3682	16.4712	1.7491	1.07e-07	4.05e-06	--	sp|Q13515|BFSP2_HUMAN Phakinin OS=Homo sapiens GN=BFSP2 PE=1 SV=1//3.57024e-128
CI01000304_18021327_18022049	112.111	33.8699	1.7268	6.08e-14	4.39e-12	--	-//-
CI01000006_08002867_08008150	31.1072	9.45984	1.7174	8.11e-05	0.001764	--	sp|Q9Y251|HPSE_HUMAN Heparanase OS=Homo sapiens GN=HPSE PE=1 SV=2//1.22367e-179
Novel00680	50.6709	15.4325	1.7152	5e-07	1.7e-05	--	leukotriene-B(4) omega-hydroxylase 2 [Danio rerio]>gi|126631911|gb|AAI34145.1| Zgc:162915 protein [Danio rerio]
CI01000053_01790197_01796045	164.056	50.0444	1.7129	1.61e-19	1.76e-17	--	sp|Q2KJA4|OBF1_BOVIN POU domain class 2-associating factor 1 OS=Bos taurus GN=POU2AF1 PE=2 SV=1//3.7656e-40
CI01000186_00175457_00185420	85.9757	26.3021	1.7088	6.45e-11	3.57e-09	--	sp|Q7SYB5|DEFI6_DANRE Differentially expressed in FDCP 6 homolog OS=Danio rerio GN=def6 PE=2 SV=1//8.90848e-26
CI01000230_00202507_00204462	125.628	38.4329	1.7087	2.86e-15	2.27e-13	--	sp|Q98910|CD3E_CHICK T-cell surface glycoprotein CD3 epsilon chain OS=Gallus gallus GN=CD3E PE=2 SV=1//7.37231e-15
CI01000001_12921289_12924608	87.2999	26.7101	1.7086	4.62e-11	2.61e-09	--	sp|Q9H299|SH3L3_HUMAN SH3 domain-binding glutamic acid-rich-like protein 3 OS=Homo sapiens GN=SH3BGRL3 PE=1 SV=1//9.5464e-27
CI01000098_01084929_01096605	41.776	12.7986	1.7067	5.35e-06	0.00015218	--	sp|Q15306|IRF4_HUMAN Interferon regulatory factor 4 OS=Homo sapiens GN=IRF4 PE=1 SV=1//0
CI01000016_05011639_05013290	143.743	44.9991	1.6755	6.85e-17	6.04e-15	--	sp|Q5MD61|CXCR3_BOVIN C-X-C chemokine receptor type 3 OS=Bos taurus GN=CXCR3 PE=2 SV=1//2.32427e-72
CI01000021_01519982_01528860	32.7812	10.3131	1.6684	6.97e-05	0.0015429	--	sp|Q5EAC2|GSHB_BOVIN Glutathione synthetase OS=Bos taurus GN=GSS PE=2 SV=1//1.04723e-160
CI01000034_03407574_03419313	28.6086	9.05177	1.6602	0.00021174	0.0040978	--	sp|Q3U3E2|F117B_MOUSE Protein FAM117B OS=Mus musculus GN=Fam117b PE=1 SV=1//5.9456e-25
CI01000304_08510508_08532975	30.6574	9.71952	1.6573	0.00012765	0.0026292	--	sp|A3R064|DOK3_CHICK Docking protein 3 OS=Gallus gallus GN=DOK3 PE=1 SV=1//1.12383e-46
CI01000321_01789650_01796167	160.533	50.8976	1.6572	1.84e-18	1.88e-16	--	sp|Q9D1A2|CNDP2_MOUSE Cytosolic non-specific dipeptidase OS=Mus musculus GN=Cndp2 PE=1 SV=1//0
CI01000230_00209508_00212576	67.3364	21.3681	1.6559	1.39e-08	5.88e-07	--	-//-
CI01000350_01187826_01217232	98.3936	31.5699	1.64	9.07e-12	5.43e-10	--	sp|P10394|POL4_DROME Retrovirus-related Pol polyprotein from transposon 412 OS=Drosophila melanogaster GN=POL PE=3 SV=1//2.42509e-53
CI01000304_10093597_10099497	380.007	122.978	1.6276	1.28e-40	3.03e-38	--	sp|Q5NCY0|KDM6B_MOUSE Lysine-specific demethylase 6B OS=Mus musculus GN=Kdm6b PE=1 SV=1//0
CI01000573_00008622_00009924	34.0305	11.1663	1.6077	7.38e-05	0.0016213	--	-//-
Novel00020	38.428	12.6131	1.6072	2.54e-05	0.00062351	--	F-box protein 44 [Danio rerio]>gi|56270118|gb|AAH86967.1| F-box protein 44 [Danio rerio]
CI01058576_00001255_00002319	51.4455	17.1019	1.5889	1.3e-06	4.13e-05	--	sp|Q7SYB5|DEFI6_DANRE Differentially expressed in FDCP 6 homolog OS=Danio rerio GN=def6 PE=2 SV=1//1.49063e-67
CI01000306_03086600_03106758	30.7823	10.2389	1.588	0.00018264	0.0036025	--	sp|P51610|HCFC1_HUMAN Host cell factor 1 OS=Homo sapiens GN=HCFC1 PE=1 SV=2//7.13933e-131
CI01000009_03276572_03283625	32.2065	10.7211	1.5869	0.00013034	0.0026782	--	sp|Q29076|PO2F1_PIG POU domain, class 2, transcription factor 1 OS=Sus scrofa GN=POU2F1 PE=2 SV=1//4.21049e-156
CI01000046_00063416_00065082	188.667	62.843	1.586	2.1e-20	2.46e-18	--	sp|P09211|GSTP1_HUMAN Glutathione S-transferase P OS=Homo sapiens GN=GSTP1 PE=1 SV=2//2.29222e-19
CI01000344_01384415_01397763	46.7482	15.618	1.5817	4.22e-06	0.00012234	--	sp|Q75J93|CPAS1_DICDI Circularly permutated Ras protein 1 OS=Dictyostelium discoideum GN=cpras1 PE=3 SV=1//5.32907e-43
CI01000027_07981813_07992141	289.759	97.0839	1.5775	2.78e-30	5.02e-28	--	sp|Q8HY82|CATS_SAIBB Cathepsin S OS=Saimiri boliviensis boliviensis GN=CTSS PE=2 SV=1//3.78897e-41
CI01000027_05684713_05689894	30.7074	10.3131	1.5741	0.00020119	0.0039202	--	sp|Q08B72|MYPOP_XENLA Myb-related transcription factor, partner of profilin OS=Xenopus laevis GN=mypop PE=2 SV=1//4.02823e-08
Novel01909	44.7743	15.0986	1.5683	7.5e-06	0.00020475	--	glutathione S-transferase [Ctenopharyngodon idella]
CI01000082_03399450_03399994	49.0219	16.5454	1.567	2.81e-06	8.4e-05	--	sp|P61220|EIF1B_PIG Eukaryotic translation initiation factor 1b OS=Sus scrofa GN=EIF1B PE=3 SV=1//2.239e-55
CI01000302_00156771_00157341	214.727	72.8222	1.5601	1.4e-22	1.78e-20	--	-//-
CI01000213_00415079_00445017	73.9826	25.1149	1.5586	9.69e-09	4.2e-07	--	sp|Q6DEH3|KC2D1_DANRE Calcium/calmodulin-dependent protein kinase type II delta 1 chain OS=Danio rerio GN=camk2d1 PE=2 SV=2//0
Novel00590	230.793	79.0175	1.5464	6.57e-24	9e-22	-//-
CI01000240_00189762_00194516	36.3541	12.4647	1.5443	6.38e-05	0.0014252	--	sp|Q80SU7|GVIN1_MOUSE Interferon-induced very large GTPase 1 OS=Mus musculus GN=Gvin1 PE=1 SV=1//0
CI01000340_14894726_14899916	45.274	15.6551	1.5321	8.98e-06	0.00024084	--	sp|Q9Y236|OSGI2_HUMAN Oxidative stress-induced growth inhibitor 2 OS=Homo sapiens GN=OSGIN2 PE=2 SV=1//2.98386e-170
Novel01388	34.1554	11.8341	1.5292	0.00011695	0.0024443	--	hypothetical protein EH28_05819 [Larimichthys crocea]
CI01000054_10805413_10815170	39.6023	13.726	1.5287	3.36e-05	0.00080066	--	sp|Q5ZJU3|ASNS_CHICK Asparagine synthetase [glutamine-hydrolyzing] OS=Gallus gallus GN=ASNS PE=2 SV=3//0
CI01000055_03392185_03445744	91.7224	32.1263	1.5135	3.52e-10	1.8e-08	--	sp|O14639|ABLM1_HUMAN Actin-binding LIM protein 1 OS=Homo sapiens GN=ABLIM1 PE=1 SV=3//2.17643e-34
CI01000113_02183987_02191396	38.303	13.5406	1.5002	5.52e-05	0.0012482	--	sp|Q9W740|NOGG2_DANRE Noggin-2 OS=Danio rerio GN=nog2 PE=2 SV=1//1.35227e-56
CI01000144_00101281_00132321	71.3591	25.2262	1.5002	3.72e-08	1.5e-06	--	sp|Q6AZB8|HARB1_DANRE Putative nuclease HARBI1 OS=Danio rerio GN=harbi1 PE=2 SV=1//5.25542e-22
CI01000091_00522844_00581962	95.1954	33.7215	1.4972	2.16e-10	1.13e-08	--	sp|P37039|NCPR_CAVPO NADPH--cytochrome P450 reductase OS=Cavia porcellus GN=POR PE=2 SV=2//1.13394e-08
CI01000135_00433702_00445785	34.7051	12.3534	1.4902	0.00013203	0.0027108	--	sp|O43683|BUB1_HUMAN Mitotic checkpoint serine/threonine-protein kinase BUB1 OS=Homo sapiens GN=BUB1 PE=1 SV=1//2.79534e-09
CI01000004_16490931_16555397	74.8071	26.673	1.4878	2.06e-08	8.55e-07	--	sp|Q5XHY1|LR16B_RAT Leucine-rich repeat-containing protein 16B OS=Rattus norvegicus GN=Lrrc16b PE=2 SV=2//0
CI01000319_04960448_04963377	201.11	71.7093	1.4878	3.82e-20	4.43e-18	--	sp|Q67EQ1|CLC4E_RAT C-type lectin domain family 4 member E OS=Rattus norvegicus GN=Clec4e PE=2 SV=1//4.92125e-26
CI01000030_00182110_00184749	40.6767	14.5793	1.4803	3.76e-05	0.0008816	--	-//-
CI01000004_14507781_14513019	84.3016	30.6054	1.4618	3.91e-09	1.76e-07	--	-//-
CI01000066_02320093_02321778	33.131	12.0938	1.4539	0.00023437	0.0044516	--	sp|Q9CWG1|GLIP1_MOUSE Glioma pathogenesis-related protein 1 OS=Mus musculus GN=Glipr1 PE=2 SV=1//9.66623e-41
CI01000026_00898521_00902621	203.333	74.269	1.453	8.2e-20	9.21e-18	--	sp|Q9DGI3|THIO_ICTPU Thioredoxin OS=Ictalurus punctatus GN=txn PE=3 SV=1//1.11868e-45
CI01008042_00002340_00003104	62.839	23.0375	1.4477	4.35e-07	1.49e-05	--	-//-
CI01000055_06191356_06221464	39.7522	14.5793	1.4471	5.87e-05	0.0013146	--	sp|Q91197|MX3_ONCMY Interferon-induced GTP-binding protein Mx3 OS=Oncorhynchus mykiss GN=mx3 PE=2 SV=1//6.89104e-14
CI01000098_00438241_00447948	55.4682	20.4778	1.4376	2.28e-06	6.87e-05	--	sp|Q0IIF7|UBP14_BOVIN Ubiquitin carboxyl-terminal hydrolase 14 OS=Bos taurus GN=USP14 PE=2 SV=3//0
CI01000299_06306931_06307410	39.7772	14.7277	1.4334	6.45e-05	0.0014395	--	-//-
Novel00051	34.1804	12.7615	1.4214	0.00022898	0.0043655	--	PREDICTED: guanine nucleotide exchange factor VAV3 isoform X3 [Danio rerio]
CI01105190_00001351_00005052	68.6606	25.9682	1.4027	2.22e-07	7.92e-06	--	sp|Q3T0B6|C1QBP_BOVIN Complement component 1 Q subcomponent-binding protein, mitochondrial OS=Bos taurus GN=C1QBP PE=2 SV=1//7.38641e-95
CI01000118_00380301_00394726	43.525	16.4712	1.4019	3.75e-05	0.0008791	--	sp|Q7ZVZ6|PREP_DANRE Presequence protease, mitochondrial OS=Danio rerio GN=pitrm1 PE=2 SV=1//6.40892e-83
CI01000339_06722035_06727455	43.3751	16.5083	1.3937	4.12e-05	0.00095525	--	sp|Q7ZWD4|UAP1L_DANRE UDP-N-acetylhexosamine pyrophosphorylase-like protein 1 OS=Danio rerio GN=uap1l1 PE=2 SV=1//0
CI01000049_07806682_07825156	335.583	128.505	1.3848	6.51e-30	1.16e-27	--	sp|Q02988|LECA_PLEWA Lectin OS=Pleurodeles waltl GN=LEC PE=1 SV=1//1.72517e-18
CI01000098_00548671_00550749	51.1457	19.8842	1.363	1.13e-05	0.0002976	--	sp|Q5R819|AQP1_PONAB Aquaporin-1 OS=Pongo abelii GN=AQP1 PE=2 SV=3//6.09243e-95
CI01000010_02553536_02561950	101.842	39.6571	1.3607	6.01e-10	3.01e-08	--	sp|P43403|ZAP70_HUMAN Tyrosine-protein kinase ZAP-70 OS=Homo sapiens GN=ZAP70 PE=1 SV=1//3.2749e-09
CI01000006_07072315_07073358	55.6931	21.7391	1.3572	4.87e-06	0.00014009	--	-//-
CI01000015_02889661_02904599	106.939	42.5878	1.3283	4.15e-10	2.1e-08	--	sp|O88761|PSMD1_RAT 26S proteasome non-ATPase regulatory subunit 1 OS=Rattus norvegicus GN=Psmd1 PE=2 SV=1//5.90595e-15
CI01000047_03258353_03261127	60.2155	24.0391	1.3248	2.86e-06	8.53e-05	--	sp|P40259|CD79B_HUMAN B-cell antigen receptor complex-associated protein beta chain OS=Homo sapiens GN=CD79B PE=1 SV=1//5.49201e-15
CI01000312_00316164_00336506	84.2767	33.6473	1.3246	3.07e-08	1.25e-06	--	sp|P42683|LCK_CHICK Proto-oncogene tyrosine-protein kinase LCK OS=Gallus gallus GN=LCK PE=2 SV=2//1.14427e-33
CI01000006_06267132_06269409	67.5363	26.9698	1.3243	7.19e-07	2.39e-05	--	sp|P16872|IL7RA_MOUSE Interleukin-7 receptor subunit alpha OS=Mus musculus GN=Il7r PE=1 SV=2//9.94083e-10
Novel01673	159.359	63.9559	1.3171	3.27e-14	2.38e-12	--	60S ribosomal protein L5-A, partial [Larimichthys crocea]
CI01000005_01883894_01899867	89.5486	35.9474	1.3168	1.3e-08	5.53e-07	--	sp|Q14978|NOLC1_HUMAN Nucleolar and coiled-body phosphoprotein 1 OS=Homo sapiens GN=NOLC1 PE=1 SV=2//4.07945e-08
Novel01765	82.8775	33.3506	1.3133	4.72e-08	1.89e-06	--	immunoglobulin light chain L3.3 [Ctenopharyngodon idella]
CI01000117_00229461_00235903	184.894	74.4916	1.3115	3.61e-16	3.05e-14	--	sp|O35077|GPDA_RAT Glycerol-3-phosphate dehydrogenase [NAD(+)], cytoplasmic OS=Rattus norvegicus GN=Gpd1 PE=1 SV=4//2.24036e-179
Novel01510	206.956	84.1369	1.2985	1.04e-17	9.69e-16	--	PREDICTED: ABC transporter F family member 4-like [Danio rerio]
CI01000303_00154353_00156960	45.7488	18.6229	1.2967	5.69e-05	0.0012791	--	sp|Q1ED39|KNOP1_HUMAN Lysine-rich nucleolar protein 1 OS=Homo sapiens GN=KNOP1 PE=1 SV=1//2.06563e-18
Novel00623	68.7855	28.0085	1.2962	8.02e-07	2.65e-05	--	PREDICTED: C-C chemokine receptor type 5-like [Danio rerio]
CI01000195_01073961_01078716	77.1807	31.4586	1.2948	1.75e-07	6.44e-06	--	sp|F1RDG9|FYNB_DANRE Tyrosine-protein kinase fynb OS=Danio rerio GN=fynb PE=2 SV=1//6.63279e-116
Novel00285	78.6049	32.0522	1.2942	1.36e-07	5.07e-06	--	Si:dkey-44k1.3 protein [Danio rerio]
CI01000306_09013366_09014513	48.1474	19.6616	1.2921	3.78e-05	0.00088472	--	sp|Q9Z2U1|PSA5_MOUSE Proteasome subunit alpha type-5 OS=Mus musculus GN=Psma5 PE=1 SV=1//2.04234e-50
CI01118316_00000305_00000650	39.0276	15.9519	1.2908	0.00020956	0.0040677	--	sp|Q8JIY1|ADA10_XENLA Disintegrin and metalloproteinase domain-containing protein 10 OS=Xenopus laevis GN=adam10 PE=2 SV=1//2.09371e-33
CI01000313_01706521_01713398	43.9748	17.9922	1.2893	8.41e-05	0.001825	--	sp|O75844|FACE1_HUMAN CAAX prenyl protease 1 homolog OS=Homo sapiens GN=ZMPSTE24 PE=1 SV=2//0
CI01000306_01086915_01093095	96.5696	39.5458	1.288	5.75e-09	2.53e-07	--	sp|Q99808|S29A1_HUMAN Equilibrative nucleoside transporter 1 OS=Homo sapiens GN=SLC29A1 PE=1 SV=3//1.38511e-157
CI01093914_00000440_00002590	47.6976	19.6245	1.2813	4.52e-05	0.0010362	--	-//-
CI01000069_00486030_00493370	94.7457	39.3603	1.2673	1.13e-08	4.85e-07	--	sp|P33076|C2TA_HUMAN MHC class II transactivator OS=Homo sapiens GN=CIITA PE=1 SV=3//2.13024e-113
CI01000013_02870258_02903686	84.5265	35.2425	1.2621	7.49e-08	2.9e-06	--	sp|Q8ND23|LR16B_HUMAN Leucine-rich repeat-containing protein 16B OS=Homo sapiens GN=LRRC16B PE=2 SV=2//0
CI01000072_01973002_01985111	39.3025	16.3971	1.2612	0.00024619	0.0046604	--	sp|Q5SWD9|TSR1_MOUSE Pre-rRNA-processing protein TSR1 homolog OS=Mus musculus GN=Tsr1 PE=2 SV=1//0
CI01000242_00409651_00424172	59.9156	25.2633	1.2459	7.06e-06	0.00019391	--	sp|P34528|YM67_CAEEL Putative serine protease K12H4.7 OS=Caenorhabditis elegans GN=K12H4.7 PE=3 SV=2//1.07436e-74
CI01000340_06677894_06691556	55.868	23.6681	1.2391	1.54e-05	0.00039701	--	sp|Q9BEG2|I12R2_BOVIN Interleukin-12 receptor subunit beta-2 OS=Bos taurus GN=IL12RB2 PE=2 SV=1//1.2482e-11
CI01000304_14304022_14317252	58.1417	24.6327	1.239	1.04e-05	0.00027618	--	sp|Q7ZUW2|HYOU1_DANRE Hypoxia up-regulated protein 1 OS=Danio rerio GN=hyou1 PE=2 SV=1//0
CI01000015_02919382_02924809	87.0251	36.9861	1.2344	7.37e-08	2.86e-06	--	sp|Q5F418|PSMD1_CHICK 26S proteasome non-ATPase regulatory subunit 1 OS=Gallus gallus GN=PSMD1 PE=2 SV=1//0
CI01000054_01589927_01595736	235.09	101.128	1.217	1.84e-18	1.88e-16	--	sp|Q54TR1|CFAD_DICDI Counting factor associated protein D OS=Dictyostelium discoideum GN=cfaD PE=1 SV=1//1.58803e-79
CI01000009_09685457_09693885	52.9946	22.8149	1.2159	3.19e-05	0.00076417	--	sp|P51826|AFF3_HUMAN AF4/FMR2 family member 3 OS=Homo sapiens GN=AFF3 PE=1 SV=2//2.55589e-83
CI01000009_03614390_03616151	91.3976	39.3603	1.2154	4.72e-08	1.89e-06	--	sp|Q5ZI82|P2RY8_CHICK P2Y purinoceptor 8 OS=Gallus gallus GN=P2RY8 PE=2 SV=1//5.77182e-87
CI01000034_04746797_04771378	46.8481	20.181	1.215	9.26e-05	0.0019877	--	sp|Q8TBP0|TBC16_HUMAN TBC1 domain family member 16 OS=Homo sapiens GN=TBC1D16 PE=2 SV=1//8.97834e-36
CI01000046_03596032_03605678	51.8453	22.3697	1.2127	4e-05	0.00092975	--	sp|O43299|AP5Z1_HUMAN AP-5 complex subunit zeta-1 OS=Homo sapiens GN=AP5Z1 PE=1 SV=2//0
Novel01672	62.2393	26.8585	1.2124	6.8e-06	0.00018818	--	unnamed protein product [Oncorhynchus mykiss]
CI01000112_02425312_02445848	57.3171	24.7811	1.2097	1.62e-05	0.00041576	--	sp|Q7TN60|TMC6_MOUSE Transmembrane channel-like protein 6 OS=Mus musculus GN=Tmc6 PE=2 SV=2//5.94021e-16
CI01000304_09692774_09694613	44.6994	19.3277	1.2096	0.00014031	0.0028533	--	sp|P07222|NPM_XENLA Nucleophosmin OS=Xenopus laevis GN=npm1 PE=1 SV=1//2.33409e-39
CI01000304_06659869_06667425	83.602	36.2071	1.2073	1.98e-07	7.15e-06	--	sp|O13035|SAP_CHICK Proactivator polypeptide OS=Gallus gallus GN=PSAP PE=1 SV=1//8.90159e-08
CI01000340_13606258_13614587	42.2008	18.289	1.2063	0.00022139	0.004246	--	sp|Q8BJS4|SUN2_MOUSE SUN domain-containing protein 2 OS=Mus musculus GN=Sun2 PE=1 SV=3//6.81621e-91
CI01000189_03105976_03111686	332.534	144.606	1.2014	4.57e-25	6.77e-23	--	sp|Q60HH1|TPP1_MACFA Tripeptidyl-peptidase 1 OS=Macaca fascicularis GN=TPP1 PE=2 SV=2//0
CI01000313_01851695_01855570	46.6482	20.3665	1.1956	0.00011286	0.0023646	--	-//-
Novel00808	85.376	37.3571	1.1924	1.84e-07	6.71e-06	--	PREDICTED: uncharacterized protein LOC101884517 [Danio rerio]
Novel01096	123.004	53.8283	1.1923	3.88e-10	1.97e-08	--	PREDICTED: tyrosine-protein kinase fynb isoform X2 [Danio rerio]
CI01000334_00002698_00003642	238.888	104.874	1.1877	3.29e-18	3.24e-16	--	sp|P15814|IGLL1_HUMAN Immunoglobulin lambda-like polypeptide 1 OS=Homo sapiens GN=IGLL1 PE=1 SV=1//6.66585e-14
CI01000133_00076647_00087676	58.5164	25.7456	1.1845	1.72e-05	0.00043855	--	sp|O08810|U5S1_MOUSE 116 kDa U5 small nuclear ribonucleoprotein component OS=Mus musculus GN=Eftud2 PE=2 SV=1//0
CI01000304_09695997_09696577	106.614	46.9653	1.1827	6.75e-09	2.96e-07	--	sp|P16039|NPM_CHICK Nucleophosmin OS=Gallus gallus GN=NPM1 PE=2 SV=1//7.1734e-17
CI01000182_00033496_00037173	57.0423	25.152	1.1814	2.26e-05	0.00056204	--	sp|Q8CJ91|C209B_MOUSE CD209 antigen-like protein B OS=Mus musculus GN=Cd209b PE=1 SV=2//4.54841e-09
CI01000340_06256040_06258336	114.734	50.7863	1.1758	2.08e-09	9.76e-08	--	sp|Q568L5|A1A1B_DANRE Alcohol dehydrogenase [NADP(+)] B OS=Danio rerio GN=akr1a1b PE=2 SV=1//0
CI01000069_04990240_04994522	55.6931	24.7069	1.1726	3.09e-05	0.00074291	--	sp|Q5XI42|AL3B1_RAT Aldehyde dehydrogenase family 3 member B1 OS=Rattus norvegicus GN=Aldh3b1 PE=2 SV=1//0
CI01000026_00781130_00793571	45.274	20.1068	1.171	0.00017424	0.0034502	--	sp|Q9WVR6|LAT2_RAT Large neutral amino acids transporter small subunit 2 OS=Rattus norvegicus GN=Slc7a8 PE=1 SV=1//0
CI01000015_05170340_05172275	64.0882	28.4908	1.1696	8.1e-06	0.00021956	--	sp|P55145|MANF_HUMAN Mesencephalic astrocyte-derived neurotrophic factor OS=Homo sapiens GN=MANF PE=1 SV=3//6.64408e-73
CI01000028_03232374_03235527	54.3438	24.2617	1.1634	4.21e-05	0.00097387	--	sp|Q9CX56|PSMD8_MOUSE 26S proteasome non-ATPase regulatory subunit 8 OS=Mus musculus GN=Psmd8 PE=1 SV=2//6.14868e-08
CI01000367_00131770_00138127	65.2876	29.1586	1.1629	7.2e-06	0.00019728	--	sp|Q91VY6|CYTIP_MOUSE Cytohesin-interacting protein OS=Mus musculus GN=Cytip PE=2 SV=1//2.35652e-61
CI01000016_08906943_08914821	51.2706	22.9262	1.1611	7.1e-05	0.001566	--	sp|P46087|NOP2_HUMAN Probable 28S rRNA (cytosine(4447)-C(5))-methyltransferase OS=Homo sapiens GN=NOP2 PE=1 SV=2//7.37801e-07
Novel01197	54.8186	24.5214	1.1606	4.01e-05	0.00093001	--	putative nucleic acid binding protein [Takifugu rubripes]
CI01000223_00506611_00514948	168.478	75.5303	1.1574	6.59e-13	4.32e-11	--	sp|Q2KJ46|PSMD3_BOVIN 26S proteasome non-ATPase regulatory subunit 3 OS=Bos taurus GN=PSMD3 PE=2 SV=1//0
CI01000063_07205887_07209986	86.6503	38.9152	1.1549	2.64e-07	9.31e-06	--	sp|P48733|UROM_BOVIN Uromodulin OS=Bos taurus GN=UMOD PE=2 SV=1//1.93767e-22
CI01000066_01245954_01257380	43.6749	19.6245	1.1541	0.00025936	0.0048895	--	sp|Q0P4Y8|LMF2_XENTR Lipase maturation factor 2 OS=Xenopus tropicalis GN=lmf2 PE=2 SV=1//5.81991e-175
CI01000009_09900049_09906784	194.738	87.6983	1.1509	1.36e-14	1.02e-12	--	sp|Q80TF4|KLH13_MOUSE Kelch-like protein 13 OS=Mus musculus GN=Klhl13 PE=2 SV=3//0
CI01000004_01069526_01076799	74.5322	33.6844	1.1458	2.04e-06	6.19e-05	--	sp|Q9NS28|RGS18_HUMAN Regulator of G-protein signaling 18 OS=Homo sapiens GN=RGS18 PE=1 SV=1//7.00706e-55
CI01000069_04932463_04940554	102.891	46.5572	1.144	2.47e-08	1.01e-06	--	sp|P23085|HVC2_HETFR Ig heavy chain C region (Fragment) OS=Heterodontus francisci PE=2 SV=1//3.64737e-12
CI01000063_07382284_07388874	51.6454	23.4827	1.137	8.34e-05	0.0018107	--	sp|Q99LM2|CK5P3_MOUSE CDK5 regulatory subunit-associated protein 3 OS=Mus musculus GN=Cdk5rap3 PE=1 SV=1//3.71386e-170
CI01000052_01681569_01685210	47.9975	21.8504	1.1353	0.00015112	0.0030494	--	-//-
Novel00756	146.966	66.9979	1.1333	3.51e-11	2.02e-09	--	immunoglobulin light chain L1 [Ctenopharyngodon idella]
CI01000009_05502414_05506275	59.8657	27.4521	1.1248	2.59e-05	0.00063332	--	sp|Q9NVP1|DDX18_HUMAN ATP-dependent RNA helicase DDX18 OS=Homo sapiens GN=DDX18 PE=1 SV=2//1.57457e-165
CI01000310_03152976_03154047	78.1052	35.8361	1.124	1.56e-06	4.86e-05	--	sp|O13035|SAP_CHICK Proactivator polypeptide OS=Gallus gallus GN=PSAP PE=1 SV=1//5.39586e-07
CI01000310_01693209_01696414	242.486	111.7	1.1183	3.3e-17	2.98e-15	--	sp|Q9HDD0|HRSL1_HUMAN Phospholipid-metabolizing enzyme A-C1 OS=Homo sapiens GN=HRASLS PE=2 SV=1//8.06622e-08
CI01000302_00141480_00150149	76.3812	35.2054	1.1174	2.23e-06	6.72e-05	--	sp|Q9TRY9|BGAL_CANFA Beta-galactosidase OS=Canis familiaris GN=GLB1 PE=2 SV=3//0
CI01000339_06069549_06075897	46.3984	21.4052	1.1161	0.00022861	0.0043617	--	sp|P83571|RUVB2_DANRE RuvB-like 2 OS=Danio rerio GN=ruvbl2 PE=1 SV=1//0
CI01000063_02293142_02305535	64.9378	30.086	1.11	1.4e-05	0.00036287	--	sp|Q9Y3L3|3BP1_HUMAN SH3 domain-binding protein 1 OS=Homo sapiens GN=SH3BP1 PE=1 SV=3//1.33396e-139
CI01000024_03686761_03707792	72.1836	33.6102	1.1028	5.09e-06	0.00014535	--	sp|Q6NX08|WDR12_DANRE Ribosome biogenesis protein wdr12 OS=Danio rerio GN=wdr12 PE=2 SV=1//0
CI01000009_01257207_01258196	55.2933	25.8198	1.0986	6.82e-05	0.0015127	--	sp|Q14330|GPR18_HUMAN N-arachidonyl glycine receptor OS=Homo sapiens GN=GPR18 PE=2 SV=2//1.15635e-138
CI01000339_00214390_00215412	65.7623	30.7166	1.0982	1.41e-05	0.0003658	--	sp|P97468|CML1_MOUSE Chemokine-like receptor 1 OS=Mus musculus GN=Cmklr1 PE=1 SV=1//5.40129e-69
CI01000205_00910423_00913491	280.939	131.325	1.0971	2.99e-19	3.23e-17	--	sp|Q90593|GRP78_CHICK 78 kDa glucose-regulated protein OS=Gallus gallus GN=HSPA5 PE=1 SV=1//0
CI01000006_01649163_01661667	83.3522	39.0265	1.0948	1.07e-06	3.45e-05	--	sp|Q5ZMV8|RPGP2_CHICK Rap1 GTPase-activating protein 2 OS=Gallus gallus GN=RAP1GAP2 PE=2 SV=2//0
Novel00071	103.291	48.5976	1.0878	6.36e-08	2.49e-06	--	PREDICTED: uncharacterized protein LOC100170809 isoform X2 [Danio rerio]
CI01000223_00398156_00405578	205.382	96.8613	1.0843	2.72e-14	1.99e-12	--	sp|P40307|PSB2_RAT Proteasome subunit beta type-2 OS=Rattus norvegicus GN=Psmb2 PE=1 SV=1//1.8707e-112
CI01000155_00331585_00341102	216.376	102.129	1.0831	5.87e-15	4.53e-13	--	sp|P48999|LOX5_MOUSE Arachidonate 5-lipoxygenase OS=Mus musculus GN=Alox5 PE=1 SV=3//0
CI01000355_00945940_00952037	76.3062	36.0587	1.0815	3.64e-06	0.00010662	--	sp|P30203|CD6_HUMAN T-cell differentiation antigen CD6 OS=Homo sapiens GN=CD6 PE=1 SV=3//3.25098e-17
CI01000059_05713548_05724549	68.0859	32.2005	1.0803	1.23e-05	0.00032397	--	sp|Q8K1B8|URP2_MOUSE Fermitin family homolog 3 OS=Mus musculus GN=Fermt3 PE=1 SV=1//0
CI01000027_07954714_07957187	1235.74	585.137	1.0785	2.58e-77	1.2e-74	--	sp|P25326|CATS_BOVIN Cathepsin S OS=Bos taurus GN=CTSS PE=1 SV=2//1.5961e-109
CI01000001_05403970_05409286	61.1399	29.0844	1.0719	3.76e-05	0.00088146	--	sp|Q5ZK10|NSF1C_CHICK NSFL1 cofactor p47 OS=Gallus gallus GN=NSFL1C PE=2 SV=1//0
CI01000113_00574016_00587822	65.1376	31.0876	1.0672	2.21e-05	0.00055034	--	sp|Q92072|DNMT1_CHICK DNA (cytosine-5)-methyltransferase 1 OS=Gallus gallus GN=DNMT1 PE=1 SV=1//0
CI01000110_03620520_03632889	78.48	37.4684	1.0667	3.24e-06	9.57e-05	--	sp|Q8C9V1|TB10C_MOUSE Carabin OS=Mus musculus GN=Tbc1d10c PE=2 SV=1//8.36798e-63
CI01000027_08864430_08897266	70.7844	33.7957	1.0666	9.83e-06	0.00026291	--	sp|Q8NDA8|MROH1_HUMAN Maestro heat-like repeat-containing protein family member 1 OS=Homo sapiens GN=MROH1 PE=2 SV=3//0
CI01000139_00003689_00012005	152.637	72.9335	1.0655	8.72e-11	4.74e-09	--	sp|P21670|PSA4_RAT Proteasome subunit alpha type-4 OS=Rattus norvegicus GN=Psma4 PE=1 SV=1//6.27886e-161
CI01000181_00255803_00270349	137.171	65.5511	1.0653	7.77e-10	3.85e-08	--	sp|Q8IV53|DEN1C_HUMAN DENN domain-containing protein 1C OS=Homo sapiens GN=DENND1C PE=1 SV=1//1.16699e-176
CI01000191_00591202_00594485	171.427	81.9482	1.0648	6.3e-12	3.82e-10	--	sp|P25786|PSA1_HUMAN Proteasome subunit alpha type-1 OS=Homo sapiens GN=PSMA1 PE=1 SV=1//4.75484e-179
CI01000024_07269946_07285087	74.5572	35.6506	1.0644	5.86e-06	0.00016456	--	sp|Q90ZY6|TLK1B_DANRE Serine/threonine-protein kinase tousled-like 1-B OS=Danio rerio GN=tlk1b PE=2 SV=1//0
CI01000702_00000841_00001157	171.702	82.282	1.0613	6.72e-12	4.04e-10	--	sp|P01845|LAC3_MOUSE Ig lambda-3 chain C region OS=Mus musculus GN=Iglc3 PE=1 SV=1//4.62742e-09
CI01000013_10892125_10899628	52.4949	25.1891	1.0594	0.00015033	0.0030425	--	sp|P50428|ARSA_MOUSE Arylsulfatase A OS=Mus musculus GN=Arsa PE=2 SV=2//0
CI01000350_00153346_00172663	254.304	122.607	1.0525	9.68e-17	8.43e-15	--	sp|Q3TCN2|PLBL2_MOUSE Putative phospholipase B-like 2 OS=Mus musculus GN=Plbd2 PE=1 SV=2//0
CI01000092_02616905_02658519	49.5466	23.9278	1.0501	0.00025051	0.0047336	--	sp|O43379|WDR62_HUMAN WD repeat-containing protein 62 OS=Homo sapiens GN=WDR62 PE=1 SV=4//0
CI01000339_07382447_07388182	86.4754	41.8088	1.0485	1.35e-06	4.25e-05	--	sp|Q9H4G4|GAPR1_HUMAN Golgi-associated plant pathogenesis-related protein 1 OS=Homo sapiens GN=GLIPR2 PE=1 SV=3//1.46234e-14
CI01000113_00616541_00627359	52.4449	25.3746	1.0474	0.00016915	0.0033676	--	sp|Q91YU8|SSF1_MOUSE Suppressor of SWI4 1 homolog OS=Mus musculus GN=Ppan PE=1 SV=2//2.57372e-178
CI01000310_01926369_01934665	81.2784	39.3974	1.0448	2.94e-06	8.74e-05	--	sp|Q9BTY2|FUCO2_HUMAN Plasma alpha-L-fucosidase OS=Homo sapiens GN=FUCA2 PE=1 SV=2//4.73681e-179
CI01000346_00033095_00038432	57.0673	27.7118	1.0422	9.2e-05	0.0019782	--	sp|P25035|P53_ONCMY Cellular tumor antigen p53 OS=Oncorhynchus mykiss GN=tp53 PE=2 SV=1//2.54679e-95
CI01000043_03539141_03543311	2482.1	1213.01	1.033	2.8e-145	2.18e-142	--	sp|Q90Z10|RL13_DANRE 60S ribosomal protein L13 OS=Danio rerio GN=rpl13 PE=2 SV=3//1.03098e-120
CI01000004_16221780_16232426	98.7434	48.2637	1.0327	3.15e-07	1.1e-05	--	sp|O55234|PSB5_MOUSE Proteasome subunit beta type-5 OS=Mus musculus GN=Psmb5 PE=1 SV=3//1.69834e-104
CI01000300_08091709_08137762	51.3955	25.152	1.031	0.00022824	0.0043577	--	sp|Q9YH95|PAX5_XENLA Paired box protein Pax-5 OS=Xenopus laevis GN=pax5 PE=2 SV=1//0
CI01000138_00012418_00037078	224.571	110.773	1.0196	2.02e-14	1.5e-12	--	sp|Q14108|SCRB2_HUMAN Lysosome membrane protein 2 OS=Homo sapiens GN=SCARB2 PE=1 SV=2//1.39881e-155
CI01000050_02328316_02331115	435.7	216.686	1.0077	3.87e-26	6.08e-24	--	sp|Q9YHC3|TBB1_GADMO Tubulin beta-1 chain OS=Gadus morhua PE=2 SV=1//0
CI01000066_00620105_00632826	76.3062	152.619	-1.0001	7.14e-05	0.0015731	--	sp|Q92050|WNT5B_DANRE Protein Wnt-5b OS=Danio rerio GN=wnt5b PE=2 SV=1//0
CI01000009_08232128_08270301	78.405	157.924	-1.0102	4.4e-05	0.0010136	--	sp|P12111|CO6A3_HUMAN Collagen alpha-3(VI) chain OS=Homo sapiens GN=COL6A3 PE=1 SV=5//4.45425e-17
CI01000300_07750575_07775271	108.138	218.021	-1.0116	1.53e-06	4.77e-05	--	sp|Q9Y4G8|RPGF2_HUMAN Rap guanine nucleotide exchange factor 2 OS=Homo sapiens GN=RAPGEF2 PE=1 SV=1//1.22744e-38
CI01000090_00855223_00860858	511.057	1031.9	-1.0137	9.92e-26	1.53e-23	--	sp|Q8BGR5|FA53B_MOUSE Protein FAM53B OS=Mus musculus GN=Fam53b PE=2 SV=1//2.36412e-45
CI01000251_00086675_00089603	231.417	469.282	-1.02	1.09e-12	6.96e-11	--	sp|Q9JLC6|TEF_MOUSE Thyrotroph embryonic factor OS=Mus musculus GN=Tef PE=2 SV=1//4.81095e-67
CI01000015_00886425_00888351	103.765	211.9	-1.0301	1.33e-06	4.21e-05	--	sp|P30408|T4S1_HUMAN Transmembrane 4 L6 family member 1 OS=Homo sapiens GN=TM4SF1 PE=1 SV=1//9.46636e-43
CI01000113_00324040_00324756	5562.46	11424.5	-1.0383	4.4e-283	6.64e-280	--	sp|Q90487|HBA_DANRE Hemoglobin subunit alpha OS=Danio rerio GN=hbaa1 PE=2 SV=3//1.13345e-91
CI01000316_00918602_00975911	66.0121	135.851	-1.0412	8.97e-05	0.0019304	--	sp|F1Q8X5|FERM2_DANRE Fermitin family homolog 2 OS=Danio rerio GN=fermt2 PE=2 SV=1//1.0312e-24
CI01000345_01737067_01751143	213.652	439.79	-1.0415	1.78e-12	1.1e-10	--	sp|Q6ZMM2|ATL5_HUMAN ADAMTS-like protein 5 OS=Homo sapiens GN=ADAMTSL5 PE=1 SV=3//1.75052e-83
CI01000213_00007223_00012614	63.6885	131.102	-1.0416	0.0001184	0.0024624	--	sp|P22897|MRC1_HUMAN Macrophage mannose receptor 1 OS=Homo sapiens GN=MRC1 PE=1 SV=1//8.72406e-07
CI01000112_02740099_02758394	73.8077	153.249	-1.054	2.49e-05	0.00061157	--	sp|Q15438|CYH1_HUMAN Cytohesin-1 OS=Homo sapiens GN=CYTH1 PE=1 SV=1//0
CI01000047_06519975_06552961	67.0365	139.635	-1.0586	5.27e-05	0.0011971	--	sp|P97434|MPRIP_MOUSE Myosin phosphatase Rho-interacting protein OS=Mus musculus GN=Mprip PE=1 SV=2//3.49595e-32
CI01000180_00325209_00353956	66.5868	138.781	-1.0595	5.47e-05	0.0012384	--	sp|Q8C1B2|PARPT_MOUSE TCDD-inducible poly [ADP-ribose] polymerase OS=Mus musculus GN=Tiparp PE=2 SV=1//4.56596e-46
CI01000063_05563124_05584474	154.287	322.747	-1.0648	6.17e-10	3.08e-08	--	sp|Q99814|EPAS1_HUMAN Endothelial PAS domain-containing protein 1 OS=Homo sapiens GN=EPAS1 PE=1 SV=3//0
CI01000004_17329122_17345386	126.527	264.838	-1.0657	2.04e-08	8.47e-07	--	sp|P15924|DESP_HUMAN Desmoplakin OS=Homo sapiens GN=DSP PE=1 SV=3//1.58264e-07
CI01000029_07500425_07501888	55.4682	116.115	-1.0658	0.00020395	0.0039679	--	sp|P15306|TRBM_MOUSE Thrombomodulin OS=Mus musculus GN=Thbd PE=1 SV=1//2.714e-39
CI01000339_04132993_04155991	53.9441	113.073	-1.0677	0.00024054	0.0045621	--	sp|A1L1V4|LOL2B_DANRE Lysyl oxidase homolog 2B OS=Danio rerio GN=loxl2b PE=2 SV=1//0
CI01000230_00226910_00231424	67.1865	141.193	-1.0714	3.81e-05	0.0008889	--	sp|Q6NSM8|SIK3_DANRE Serine/threonine-protein kinase SIK3 homolog OS=Danio rerio GN=zgc:66101 PE=2 SV=1//0
CI01000306_01580628_01611787	105.19	221.175	-1.0722	2.48e-07	8.78e-06	--	sp|Q07889|SOS1_HUMAN Son of sevenless homolog 1 OS=Homo sapiens GN=SOS1 PE=1 SV=1//0
CI01000054_07385840_07388475	197.687	416.122	-1.0738	1.36e-12	8.51e-11	--	sp|P10790|FABPH_BOVIN Fatty acid-binding protein, heart OS=Bos taurus GN=FABP3 PE=1 SV=2//4.28073e-41
CI01000072_04992647_05006768	90.5481	190.606	-1.0738	1.61e-06	5e-05	--	sp|Q76I76|SSH2_HUMAN Protein phosphatase Slingshot homolog 2 OS=Homo sapiens GN=SSH2 PE=1 SV=1//0
CI01000306_11107383_11122980	122.355	257.641	-1.0743	2.41e-08	9.91e-07	--	sp|Q8QGQ8|PER2_CHICK Period circadian protein homolog 2 OS=Gallus gallus GN=PER2 PE=2 SV=1//0
CI01000072_03433597_03448384	89.3987	188.306	-1.0748	1.82e-06	5.56e-05	--	sp|Q8R2Y2|MUC18_MOUSE Cell surface glycoprotein MUC18 OS=Mus musculus GN=Mcam PE=1 SV=1//1.11399e-76
CI01000028_06930121_06933901	71.0592	149.762	-1.0756	2.05e-05	0.00051346	--	sp|Q3C2I0|B2LA1_BOVIN Bcl-2-related protein A1 OS=Bos taurus GN=BCL2A1 PE=2 SV=1//3.63346e-13
CI01000145_00865582_00897632	135.073	285.056	-1.0775	3.9e-09	1.75e-07	--	sp|Q5R481|SEPT7_PONAB Septin-7 OS=Pongo abelii GN=SEPT7 PE=2 SV=2//1.93001e-35
CI01000057_05678941_05683978	106.264	224.588	-1.0796	1.63e-07	6.02e-06	--	sp|P43091|HEM1_OPSTA 5-aminolevulinate synthase, nonspecific, mitochondrial OS=Opsanus tau GN=alas1 PE=2 SV=1//0
CI01000035_00372916_00376639	66.0871	140.08	-1.0838	3.28e-05	0.00078319	--	sp|Q9D4P0|ARL5B_MOUSE ADP-ribosylation factor-like protein 5B OS=Mus musculus GN=Arl5b PE=2 SV=3//6.91177e-90
CI01000006_07214841_07222648	154.361	327.422	-1.0848	2.06e-10	1.08e-08	--	sp|P61135|CO6_PONPY Complement component C6 OS=Pongo pygmaeus GN=C6 PE=2 SV=1//0
CI01000335_01029328_01043603	261.6	555.088	-1.0854	1.22e-16	1.06e-14	--	sp|P13505|CALD1_MELGA Caldesmon, smooth muscle (Fragment) OS=Meleagris gallopavo GN=CALD1 PE=1 SV=2//7.93071e-40
CI01000055_05450546_05453791	152.737	324.231	-1.086	2.41e-10	1.25e-08	--	sp|Q2KJ36|DUS6_BOVIN Dual specificity protein phosphatase 6 OS=Bos taurus GN=DUSP6 PE=2 SV=1//0
CI01000304_05194636_05197677	51.7703	110.031	-1.0877	0.00021978	0.0042246	--	sp|P36992|AMBP_PLEPL Protein AMBP (Fragment) OS=Pleuronectes platessa PE=2 SV=1//1.51952e-76
CI01000009_13549003_13580198	52.0202	110.884	-1.0919	0.00019556	0.0038221	--	sp|Q00651|ITA4_MOUSE Integrin alpha-4 OS=Mus musculus GN=Itga4 PE=1 SV=1//0
CI01000021_03640760_03747887	402.669	858.323	-1.0919	3.55e-25	5.29e-23	--	sp|O15230|LAMA5_HUMAN Laminin subunit alpha-5 OS=Homo sapiens GN=LAMA5 PE=1 SV=8//0
CI01000306_06253870_06254391	105.864	225.663	-1.092	1.07e-07	4.06e-06	--	-//-
CI01000049_00439527_00443722	91.4475	195.318	-1.0948	7.14e-07	2.38e-05	--	sp|P84770|IRS1B_XENLA Insulin receptor substrate 1-B OS=Xenopus laevis GN=irs1-b PE=2 SV=1//1.73422e-170
CI01000016_02793868_02796984	50.596	108.102	-1.0953	0.00022444	0.0042948	--	sp|Q8K2Y3|EVA1B_MOUSE Protein eva-1 homolog B OS=Mus musculus GN=Eva1b PE=2 SV=1//8.61945e-32
CI01000187_00566186_00582768	97.619	209.563	-1.1022	2.32e-07	8.27e-06	--	sp|Q8IWT6|LRC8A_HUMAN Volume-regulated anion channel subunit LRRC8A OS=Homo sapiens GN=LRRC8A PE=1 SV=1//0
CI01000306_04457122_04472763	52.8947	114.26	-1.1111	0.00011737	0.0024509	--	sp|Q4PZA2|ECE1_MOUSE Endothelin-converting enzyme 1 OS=Mus musculus GN=Ece1 PE=1 SV=1//0
CI01000047_07137958_07149332	81.5032	176.213	-1.1124	1.68e-06	5.17e-05	--	sp|Q8R5I7|MYCD_RAT Myocardin OS=Rattus norvegicus GN=Myocd PE=1 SV=2//2.98088e-42
CI01180000_03824786_03831186	108.263	234.344	-1.1141	3.17e-08	1.29e-06	--	sp|P26325|ADH1_GADMC Alcohol dehydrogenase 1 OS=Gadus morhua subsp. callarias PE=1 SV=1//0
CI01000047_02829408_02858055	121.031	262.167	-1.1151	4.73e-09	2.1e-07	--	sp|Q10751|ACE_CHICK Angiotensin-converting enzyme (Fragment) OS=Gallus gallus GN=ACE PE=2 SV=1//0
CI01000001_06167374_06195286	323.24	700.733	-1.1163	9.1e-22	1.12e-19	--	sp|Q61292|LAMB2_MOUSE Laminin subunit beta-2 OS=Mus musculus GN=Lamb2 PE=2 SV=2//0
CI01000016_07242123_07296094	76.2812	165.566	-1.118	3.06e-06	9.07e-05	--	sp|Q2V2M9|FHOD3_HUMAN FH1/FH2 domain-containing protein 3 OS=Homo sapiens GN=FHOD3 PE=1 SV=2//1.33458e-16
CI01000325_08609784_08639480	94.4958	205.408	-1.1202	1.9e-07	6.91e-06	--	sp|Q9WVH4|FOXO3_MOUSE Forkhead box protein O3 OS=Mus musculus GN=Foxo3 PE=1 SV=1//2.37233e-39
CI01000059_08361191_08367169	47.3978	103.279	-1.1237	0.00021114	0.0040922	--	sp|Q5JUQ0|FA78A_HUMAN Protein FAM78A OS=Homo sapiens GN=FAM78A PE=2 SV=1//4.96362e-142
CI01000181_00369265_00386891	47.3478	103.39	-1.1267	0.00020084	0.0039164	--	sp|P01027|CO3_MOUSE Complement C3 OS=Mus musculus GN=C3 PE=1 SV=3//4.29885e-18
CI01000009_12249416_12290497	107.863	236.162	-1.1306	1.71e-08	7.14e-07	--	sp|P39060|COIA1_HUMAN Collagen alpha-1(XVIII) chain OS=Homo sapiens GN=COL18A1 PE=1 SV=5//4.78968e-09
CI01000339_04347010_04347312	47.8725	105.097	-1.1345	0.00015974	0.0031953	--	sp|Q9D915|CH004_MOUSE Uncharacterized protein C8orf4 homolog OS=Mus musculus PE=3 SV=1//4.69144e-27
CI01000047_06587350_06593162	87.1	192.016	-1.1405	2.87e-07	1.01e-05	--	-//-
CI01000340_19115929_19119348	56.1428	123.98	-1.1429	3.59e-05	0.00084476	--	sp|P35639|DDIT3_MOUSE DNA damage-inducible transcript 3 protein OS=Mus musculus GN=Ddit3 PE=1 SV=1//7.78769e-13
CI01000027_08033124_08037571	243.835	541.251	-1.1504	3.48e-18	3.42e-16	--	sp|Q8HYS5|MCL1_CANFA Induced myeloid leukemia cell differentiation protein Mcl-1 homolog OS=Canis familiaris GN=MCL1 PE=2 SV=1//3.54655e-24
CI01000009_11835682_11873220	122.43	272.332	-1.1534	6.27e-10	3.12e-08	--	sp|Q14765|STAT4_HUMAN Signal transducer and activator of transcription 4 OS=Homo sapiens GN=STAT4 PE=1 SV=1//2.77505e-47
CI01000006_02448953_02467739	50.2212	112.145	-1.159	6.67e-05	0.0014806	--	sp|Q9H788|SH24A_HUMAN SH2 domain-containing protein 4A OS=Homo sapiens GN=SH2D4A PE=1 SV=1//5.61707e-15
CI01000019_02648669_02658933	74.8321	167.124	-1.1592	1.12e-06	3.6e-05	--	sp|Q80XC3|US6NL_MOUSE USP6 N-terminal-like protein OS=Mus musculus GN=Usp6nl PE=1 SV=2//1.32398e-160
CI01000304_06602474_06607571	109.662	245.065	-1.1601	3.61e-09	1.64e-07	--	sp|A8MU46|SMTL1_HUMAN Smoothelin-like protein 1 OS=Homo sapiens GN=SMTNL1 PE=1 SV=1//2.1055e-51
CI01000010_02530251_02538713	53.4194	119.713	-1.1641	3.49e-05	0.00082722	--	sp|Q6P431|MKNK2_XENLA MAP kinase-interacting serine/threonine-protein kinase 2 OS=Xenopus laevis GN=mknk2 PE=2 SV=1//0
CI01000306_07864325_07865368	160.958	362.59	-1.1717	4.11e-13	2.77e-11	--	sp|Q8N2R8|FA43A_HUMAN Protein FAM43A OS=Homo sapiens GN=FAM43A PE=2 SV=2//9.94858e-159
CI01000348_00871308_00907195	156.46	353.761	-1.177	6.17e-13	4.07e-11	--	sp|Q6PDN3|MYLK_MOUSE Myosin light chain kinase, smooth muscle OS=Mus musculus GN=Mylk PE=1 SV=3//1.5352e-07
CI01000098_00573428_00576294	46.5483	105.32	-1.178	8.5e-05	0.0018385	--	sp|P50501|AQPA_PELES Aquaporin FA-CHIP OS=Pelophylax esculentus GN=AQPA PE=2 SV=1//1.84032e-109
CI01000203_00184424_00196181	50.521	115.002	-1.1867	3.51e-05	0.00083167	--	sp|Q90837|ERG_CHICK Transcriptional regulator Erg OS=Gallus gallus GN=ERG PE=2 SV=1//0
CI01000105_01583770_01592018	55.818	128.06	-1.198	1.04e-05	0.00027657	--	sp|Q7SZ59|RASLC_DANRE Ras-like protein family member 12 OS=Danio rerio GN=RASL12 PE=2 SV=1//6.33871e-159
CI01000127_01764767_01770711	52.6948	121.012	-1.1994	1.78e-05	0.00045385	--	sp|O60381|HBP1_HUMAN HMG box-containing protein 1 OS=Homo sapiens GN=HBP1 PE=1 SV=2//7.56381e-174
CI01000039_03802776_03816031	89.5736	205.742	-1.1997	2.19e-08	9.05e-07	--	sp|Q16643|DREB_HUMAN Drebrin OS=Homo sapiens GN=DBN1 PE=1 SV=4//8.77321e-29
Novel01496	80.7537	185.487	-1.1997	1.07e-07	4.06e-06	-//-
CI01000339_04119042_04125903	153.212	352.462	-1.2019	2.15e-13	1.48e-11	--	sp|A3KPR5|CYAC3_DANRE Cytochrome b ascorbate-dependent protein 3 OS=Danio rerio GN=cyb561a3 PE=2 SV=1//7.67242e-124
CI01000299_00452374_00452868	62.0394	142.862	-1.2034	2.9e-06	8.62e-05	--	sp|Q66I06|GGACB_DANRE Gamma-glutamylaminecyclotransferase B OS=Danio rerio GN=ggact.2 PE=2 SV=1//2.64967e-60
CI01000072_00859483_00865880	40.0021	92.2241	-1.2051	0.00016737	0.0033386	--	sp|Q7ZTU9|TBX2_DANRE T-box transcription factor TBX2b OS=Danio rerio GN=tbx2b PE=1 SV=4//0
CI01000004_07775338_07780352	46.9481	108.324	-1.2062	4.44e-05	0.0010213	--	sp|Q9Z1P8|ANGL4_MOUSE Angiopoietin-related protein 4 OS=Mus musculus GN=Angptl4 PE=2 SV=1//3.44429e-92
CI01000300_05217150_05224947	42.6505	98.4194	-1.2064	9.92e-05	0.0021121	--	sp|Q8CHS8|VP37A_MOUSE Vacuolar protein sorting-associated protein 37A OS=Mus musculus GN=Vps37a PE=2 SV=1//5.14165e-131
CI01000340_09364385_09394079	175.599	405.66	-1.208	2.49e-15	2e-13	--	sp|P11881|ITPR1_MOUSE Inositol 1,4,5-trisphosphate receptor type 1 OS=Mus musculus GN=Itpr1 PE=1 SV=2//0
CI01000021_01338516_01408458	56.1928	130.138	-1.2116	6.94e-06	0.00019139	--	sp|O43306|ADCY6_HUMAN Adenylate cyclase type 6 OS=Homo sapiens GN=ADCY6 PE=1 SV=2//0
CI01000339_01738384_01741637	73.5078	170.796	-1.2163	2.33e-07	8.3e-06	--	sp|P79826|MYPR_ONCMY Myelin proteolipid protein OS=Oncorhynchus mykiss GN=plp PE=2 SV=1//7.17801e-77
CI01000020_03379393_03391963	56.2178	131.065	-1.2212	5.42e-06	0.00015371	--	sp|Q9EPH0|S26A5_RAT Prestin OS=Rattus norvegicus GN=Slc26a5 PE=1 SV=1//0
CI01000030_10982784_10985399	117.158	273.63	-1.2238	4.54e-11	2.57e-09	--	sp|Q9D7C9|NRK2_MOUSE Nicotinamide riboside kinase 2 OS=Mus musculus GN=Nmrk2 PE=1 SV=1//4.1054e-64
CI01000055_00589947_00613858	135.997	317.888	-1.2249	1.2e-12	7.62e-11	--	sp|Q80YE4|LMTK1_MOUSE Serine/threonine-protein kinase LMTK1 OS=Mus musculus GN=Aatk PE=1 SV=1//3.79706e-20
CI01000095_04642834_04801435	50.571	118.563	-1.2293	1.34e-05	0.00034911	--	sp|O89026|ROBO1_MOUSE Roundabout homolog 1 OS=Mus musculus GN=Robo1 PE=1 SV=1//0
CI01000345_02028817_02037631	106.289	250.222	-1.2352	2.06e-10	1.08e-08	--	sp|Q5RDI1|PAMR1_PONAB Inactive serine protease PAMR1 OS=Pongo abelii GN=PAMR1 PE=2 SV=1//0
CI01000053_04668583_04699797	38.6778	91.2225	-1.2379	0.00011997	0.0024911	--	sp|Q8BRV5|K1671_MOUSE Uncharacterized protein KIAA1671 OS=Mus musculus GN=Kiaa1671 PE=2 SV=1//6.37477e-28
CI01000029_06027418_06046659	36.554	86.474	-1.2422	0.00017132	0.003401	--	sp|Q3UFT3|GAREM_MOUSE GRB2-associated and regulator of MAPK protein OS=Mus musculus GN=Garem PE=2 SV=2//0
CI01000086_00528152_00537757	715.565	1695.02	-1.2441	2.09e-62	7.35e-60	--	sp|Q3UV55|NR1D1_MOUSE Nuclear receptor subfamily 1 group D member 1 OS=Mus musculus GN=Nr1d1 PE=1 SV=1//1.34276e-135
CI01000049_03872066_03885573	72.3585	171.464	-1.2447	1.14e-07	4.3e-06	--	-//-
CI01000116_00015666_00024312	36.529	86.7708	-1.2482	0.00015535	0.0031172	--	sp|A8MQ27|NEU1B_HUMAN E3 ubiquitin-protein ligase NEURL1B OS=Homo sapiens GN=NEURL1B PE=1 SV=1//0
CI01000325_02484476_02491983	76.2313	181.295	-1.2499	4.38e-08	1.75e-06	--	sp|Q5GIT4|VGFR2_DANRE Vascular endothelial growth factor receptor 2 OS=Danio rerio GN=kdr PE=1 SV=2//0
Novel00616	38.0782	90.629	-1.251	0.00010692	0.002253	--	hexokinase-2 [Danio rerio]>gi|28278945|gb|AAH45496.1| Hexokinase 2 [Danio rerio]
CI01000301_00851555_00904753	38.4779	91.6306	-1.2518	9.69e-05	0.0020665	--	sp|O94988|FA13A_HUMAN Protein FAM13A OS=Homo sapiens GN=FAM13A PE=1 SV=2//3.33233e-62
CI01000308_00110535_00111604	794.095	1892.6	-1.253	1.95e-70	8.19e-68	--	sp|Q07352|TISB_HUMAN Zinc finger protein 36, C3H1 type-like 1 OS=Homo sapiens GN=ZFP36L1 PE=1 SV=1//8.42345e-33
CI01000034_01842093_01847705	41.5512	99.0872	-1.2538	4.9e-05	0.001119	--	sp|P20393|NR1D1_HUMAN Nuclear receptor subfamily 1 group D member 1 OS=Homo sapiens GN=NR1D1 PE=1 SV=1//8.17745e-60
CI01000010_10019001_10019648	70.1098	167.458	-1.2561	1.24e-07	4.63e-06	--	sp|O00501|CLD5_HUMAN Claudin-5 OS=Homo sapiens GN=CLDN5 PE=2 SV=1//5.95764e-75
CI01000113_00907179_00957938	50.3211	120.233	-1.2566	7.38e-06	0.00020197	--	sp|P20908|CO5A1_HUMAN Collagen alpha-1(V) chain OS=Homo sapiens GN=COL5A1 PE=1 SV=3//4.9356e-30
CI01000062_04160274_04162768	97.3691	232.823	-1.2577	4.29e-10	2.17e-08	--	sp|Q8K1S5|KLF11_MOUSE Krueppel-like factor 11 OS=Mus musculus GN=Klf11 PE=2 SV=3//1.18361e-113
Novel01998	39.2525	93.8935	-1.2582	7.3e-05	0.0016047	--	PREDICTED: PDZ and LIM domain 5 isoform X4 [Danio rerio]
CI01000004_15483948_15538159	45.7488	109.512	-1.2593	1.81e-05	0.00046051	--	sp|P06213|INSR_HUMAN Insulin receptor OS=Homo sapiens GN=INSR PE=1 SV=4//0
CI01000330_01589092_01622443	98.3936	235.643	-1.26	3.13e-10	1.61e-08	--	sp|P07942|LAMB1_HUMAN Laminin subunit beta-1 OS=Homo sapiens GN=LAMB1 PE=1 SV=2//0
CI01000319_04949418_04952350	100.043	241.244	-1.2699	1.4e-10	7.43e-09	--	sp|Q9JK42|PDK2_MOUSE [Pyruvate dehydrogenase (acetyl-transferring)] kinase isozyme 2, mitochondrial OS=Mus musculus GN=Pdk2 PE=1 SV=2//3.59957e-121
CI01000004_04594923_04600816	63.1888	152.619	-1.2722	3.18e-07	1.11e-05	--	sp|P80426|TRFE1_SALSA Serotransferrin-1 OS=Salmo salar GN=tf1 PE=1 SV=1//4.81233e-37
CI01000312_00675900_00682369	45.4739	109.883	-1.2729	1.42e-05	0.00036822	--	sp|Q7LFX5|CHSTF_HUMAN Carbohydrate sulfotransferase 15 OS=Homo sapiens GN=CHST15 PE=1 SV=1//0
CI01000180_01336557_01418127	41.801	101.202	-1.2756	2.99e-05	0.00072177	--	sp|B6RSP1|PKHA7_DANRE Pleckstrin homology domain-containing family A member 7 OS=Danio rerio GN=plekha7 PE=2 SV=2//0
CI01000030_02209412_02219363	103.666	251.149	-1.2766	4.67e-11	2.63e-09	--	sp|A0JND4|SBNO2_BOVIN Protein strawberry notch homolog 2 OS=Bos taurus GN=SBNO2 PE=2 SV=1//0
CI01000015_06127820_06146715	59.241	143.752	-1.2789	6.11e-07	2.06e-05	--	sp|P50541|MXI1_DANRE Max-interacting protein 1 OS=Danio rerio GN=mxi1 PE=2 SV=1//3.62807e-33
CI01000340_09439272_09443734	53.6692	130.286	-1.2795	2.03e-06	6.18e-05	--	sp|Q95221|IP6K2_RABIT Inositol hexakisphosphate kinase 2 OS=Oryctolagus cuniculus GN=IP6K2 PE=2 SV=1//5.83424e-177
CI01000299_06116505_06128180	339.805	826.382	-1.2821	3.99e-33	8.11e-31	--	sp|Q63772|GAS6_RAT Growth arrest-specific protein 6 OS=Rattus norvegicus GN=Gas6 PE=1 SV=1//1.28766e-08
CI01000054_11209592_11214961	32.1066	78.1271	-1.283	0.00022577	0.0043171	--	sp|Q6U1I9|SGK1_CHICK Serine/threonine-protein kinase Sgk1 OS=Gallus gallus GN=SGK1 PE=2 SV=1//0
CI01000012_08574591_08601981	51.1956	125.13	-1.2893	2.72e-06	8.15e-05	--	sp|Q6IFY7|RTN1A_XENLA Reticulon-1-A OS=Xenopus laevis GN=rtn1-a PE=2 SV=1//2.91992e-75
CI01000113_00285871_00286497	958.925	2351.57	-1.2941	1.04e-92	5.91e-90	--	sp|P80727|HBBC_ANGAN Hemoglobin cathodic subunit beta OS=Anguilla anguilla GN=hbb2 PE=1 SV=1//2.77623e-81
CI01000173_00247786_00249491	104.14	255.379	-1.2941	1.75e-11	1.03e-09	--	sp|Q9NV29|TM100_HUMAN Transmembrane protein 100 OS=Homo sapiens GN=TMEM100 PE=1 SV=2//1.91115e-28
CI01000092_03551674_03573437	33.6807	82.653	-1.2951	0.00012862	0.002645	--	sp|Q8TB24|RIN3_HUMAN Ras and Rab interactor 3 OS=Homo sapiens GN=RIN3 PE=1 SV=4//2.31946e-06
CI01000170_00049973_00068447	90.698	222.659	-1.2957	3.22e-10	1.65e-08	--	sp|Q9UP65|PA24C_HUMAN Cytosolic phospholipase A2 gamma OS=Homo sapiens GN=PLA2G4C PE=1 SV=2//3.95265e-22
Novel00770	44.4245	109.289	-1.2987	1.01e-05	0.00026988	--	PREDICTED: CD97 antigen-like [Clupea harengus]
CI01000010_01189138_01199101	343.628	845.932	-1.2997	9.62e-35	2.05e-32	--	sp|Q6Q0N3|NT5D2_RAT 5&apos;-nucleotidase domain-containing protein 2 OS=Rattus norvegicus GN=Nt5dc2 PE=2 SV=2//0
CI01000016_02991852_02994428	323.514	797.001	-1.3008	7.02e-33	1.42e-30	--	sp|Q9I8K7|CITE3_CHICK Cbp/p300-interacting transactivator 3 OS=Gallus gallus GN=CITED3 PE=2 SV=1//2.89166e-48
CI01000058_01528111_01564969	43.0003	106.173	-1.304	1.25e-05	0.00032715	--	sp|O42414|NFASC_CHICK Neurofascin OS=Gallus gallus GN=NFASC PE=1 SV=1//5.7911e-69
CI01000000_16362843_16368520	136.497	338.699	-1.3111	4.31e-15	3.38e-13	--	sp|O93390|SPRC_COTJA SPARC OS=Coturnix coturnix japonica GN=SPARC PE=2 SV=1//7.32455e-150
CI01000080_03882251_03905283	29.3831	73.0819	-1.3145	0.00025896	0.0048861	--	sp|Q9UKA4|AKA11_HUMAN A-kinase anchor protein 11 OS=Homo sapiens GN=AKAP11 PE=1 SV=1//3.05305e-11
CI01000097_00115317_00182129	39.3274	98.0113	-1.3174	2.24e-05	0.00055607	--	sp|O08538|ANGP1_MOUSE Angiopoietin-1 OS=Mus musculus GN=Angpt1 PE=1 SV=2//0
CI01000116_00061123_00063290	1537.94	3854.12	-1.3254	6.26e-158	5.18e-155	--	sp|P28562|DUS1_HUMAN Dual specificity protein phosphatase 1 OS=Homo sapiens GN=DUSP1 PE=1 SV=3//1.45867e-168
CI01000010_07409069_07441868	44.1996	110.773	-1.3255	5.78e-06	0.00016277	--	sp|Q95168|ZO2_CANFA Tight junction protein ZO-2 OS=Canis familiaris GN=TJP2 PE=1 SV=1//2.53507e-25
CI01000010_02007718_02025670	37.0537	93.0774	-1.3288	3.09e-05	0.00074383	--	sp|Q9NZL6|RGL1_HUMAN Ral guanine nucleotide dissociation stimulator-like 1 OS=Homo sapiens GN=RGL1 PE=1 SV=1//0
CI01000058_01740599_01784355	30.4325	76.94	-1.3381	0.0001369	0.0027913	--	sp|Q7TQG1|PKHA6_MOUSE Pleckstrin homology domain-containing family A member 6 OS=Mus musculus GN=Plekha6 PE=1 SV=1//1.86892e-23
CI01000049_01312448_01313521	29.8079	75.3819	-1.3385	0.00015938	0.0031904	--	sp|B0UXR0|GP83B_DANRE G-protein coupled receptor 183-B OS=Danio rerio GN=gpr183b PE=3 SV=1//0
CI01000330_02487049_02570785	48.847	123.942	-1.3433	1.18e-06	3.77e-05	--	sp|Q9Y4G6|TLN2_HUMAN Talin-2 OS=Homo sapiens GN=TLN2 PE=1 SV=4//1.90813e-36
CI01000340_19231651_19244239	62.0394	157.738	-1.3463	3.96e-08	1.59e-06	--	sp|E9QAM5|HELZ2_MOUSE Helicase with zinc finger domain 2 OS=Mus musculus GN=Helz2 PE=1 SV=1//1.30274e-12
CI01000306_02244385_02249335	134.773	344.078	-1.3522	3.72e-16	3.13e-14	--	sp|Q5GLH2|TRIB2_BOVIN Tribbles homolog 2 OS=Bos taurus GN=TRIB2 PE=2 SV=1//1.57834e-120
Novel01341	52.0701	132.994	-1.3528	4.04e-07	1.39e-05	--	uncharacterized protein LOC768289 [Danio rerio]>gi|116284274|gb|AAI24405.1| Zgc:153629 [Danio rerio]>gi|182891440|gb|AAI64525.1| Zgc:153629 protein [Danio rerio]
CI01000300_03287519_03294035	59.5658	152.248	-1.3539	5.78e-08	2.27e-06	--	sp|Q9HCL0|PCD18_HUMAN Protocadherin-18 OS=Homo sapiens GN=PCDH18 PE=2 SV=3//0
CI01000012_04722087_04836261	27.6841	71.0044	-1.3589	0.00020061	0.0039148	--	sp|Q8WXH0|SYNE2_HUMAN Nesprin-2 OS=Homo sapiens GN=SYNE2 PE=1 SV=3//8.37739e-38
CI01000112_02565726_02573879	104.84	268.956	-1.3592	4.53e-13	3.04e-11	--	sp|Q9TTY1|TIMP2_CANFA Metalloproteinase inhibitor 2 OS=Canis familiaris GN=TIMP2 PE=2 SV=2//2.79891e-73
CI01000006_12230746_12235389	54.6437	140.562	-1.3631	1.54e-07	5.72e-06	--	sp|Q8TC12|RDH11_HUMAN Retinol dehydrogenase 11 OS=Homo sapiens GN=RDH11 PE=1 SV=2//1.77691e-66
CI01000006_12976334_12984392	49.9214	129.173	-1.3716	4.19e-07	1.44e-05	--	sp|A8WGB1|CCBE1_DANRE Collagen and calcium-binding EGF domain-containing protein 1 OS=Danio rerio GN=ccbe1 PE=1 SV=2//3.20343e-116
CI01000300_04484210_04500530	72.6084	188.381	-1.3754	8.94e-10	4.38e-08	--	sp|A7E300|RHG07_BOVIN Rho GTPase-activating protein 7 OS=Bos taurus GN=DLC1 PE=2 SV=1//1.97499e-14
CI01000339_05863897_05897316	55.4432	144.198	-1.379	7.71e-08	2.98e-06	--	sp|Q63312|PHLB1_RAT Pleckstrin homology-like domain family B member 1 (Fragment) OS=Rattus norvegicus GN=Phldb1 PE=2 SV=2//3.00989e-60
CI01000013_07970614_07989626	53.0446	138.41	-1.3837	1.28e-07	4.78e-06	--	sp|Q9D486|CMIP_MOUSE C-Maf-inducing protein OS=Mus musculus GN=Cmip PE=2 SV=3//0
CI01000092_03860647_03862519	95.845	251.372	-1.391	8.4e-13	5.46e-11	--	sp|O57524|APA12_ONCMY Apolipoprotein A-I-2 OS=Oncorhynchus mykiss PE=2 SV=1//8.67885e-55
CI01000037_03855991_03860283	64.7878	169.943	-1.3913	4.02e-09	1.8e-07	--	sp|Q9Z255|UBE2A_MOUSE Ubiquitin-conjugating enzyme E2 A OS=Mus musculus GN=Ube2a PE=2 SV=1//3.93424e-102
CI01000062_02407073_02410074	27.3093	71.6351	-1.3913	0.00013364	0.0027351	--	sp|Q5RH95|RSAD2_DANRE Radical S-adenosyl methionine domain-containing protein 2 OS=Danio rerio GN=rsad2 PE=2 SV=1//0
CI01000049_07364651_07365949	33.9056	88.9596	-1.3916	2.07e-05	0.00051757	--	sp|Q90WY6|ADA2C_DANRE Alpha-2C adrenergic receptor OS=Danio rerio GN=adra2c PE=3 SV=1//0
CI01000013_04950930_04976334	38.353	100.942	-1.3961	5.39e-06	0.00015284	--	sp|Q5PQY6|LONP2_DANRE Lon protease homolog 2, peroxisomal OS=Danio rerio GN=lonp2 PE=2 SV=1//0
CI01000051_07938052_07941645	27.9839	73.8238	-1.3995	9.65e-05	0.0020588	--	sp|Q8IVT2|MISP_HUMAN Mitotic interactor and substrate of PLK1 OS=Homo sapiens GN=MISP PE=1 SV=1//2.85812e-07
CI01000300_03694786_03699730	25.7103	67.8882	-1.4008	0.00018216	0.003596	--	sp|P79942|NOCT_XENLA Nocturnin OS=Xenopus laevis GN=ccrn4l PE=1 SV=1//3.87542e-156
CI01000308_00012346_00036304	59.1161	156.885	-1.4081	1.08e-08	4.65e-07	--	sp|Q14CN2|CLCA4_HUMAN Calcium-activated chloride channel regulator 4 OS=Homo sapiens GN=CLCA4 PE=1 SV=2//6.60862e-17
CI01000339_03376850_03378630	132.974	354.132	-1.4131	6.73e-18	6.39e-16	--	sp|Q01713|KLF9_RAT Krueppel-like factor 9 OS=Rattus norvegicus GN=Klf9 PE=2 SV=1//2.46875e-11
CI01000034_03869116_03883535	252.48	672.687	-1.4138	1.41e-32	2.77e-30	--	sp|P32847|B3AT_ONCMY Band 3 anion exchange protein OS=Oncorhynchus mykiss GN=slc4a1 PE=2 SV=2//0
CI01000325_06275779_06276922	116.633	311.433	-1.4169	5.34e-16	4.45e-14	--	sp|Q5SPB6|CHAC1_DANRE Glutathione-specific gamma-glutamylcyclotransferase 1 OS=Danio rerio GN=chac1 PE=3 SV=1//1.0469e-130
CI01000060_00923709_00925399	243.21	649.613	-1.4174	1.16e-31	2.24e-29	--	sp|Q16678|CP1B1_HUMAN Cytochrome P450 1B1 OS=Homo sapiens GN=CYP1B1 PE=1 SV=2//1.97579e-163
CI01000270_00121314_00122221	36.7539	98.3452	-1.42	5.06e-06	0.00014457	--	sp|O14792|HS3S1_HUMAN Heparan sulfate glucosamine 3-O-sulfotransferase 1 OS=Homo sapiens GN=HS3ST1 PE=1 SV=1//3.62211e-128
CI01000322_00136232_00142042	32.4064	86.7708	-1.4209	1.8e-05	0.00045852	--	sp|Q9BY84|DUS16_HUMAN Dual specificity protein phosphatase 16 OS=Homo sapiens GN=DUSP16 PE=1 SV=1//0
CI01000016_00251025_00251471	39.4774	105.95	-1.4243	2.04e-06	6.2e-05	--	sp|O93343|GBP_XENLA GSK-3-binding protein OS=Xenopus laevis GN=gbp PE=1 SV=1//2.25842e-21
CI01000299_06281861_06289368	90.0983	242.914	-1.4309	5.11e-13	3.4e-11	--	sp|P25155|FA10_CHICK Coagulation factor X OS=Gallus gallus GN=F10 PE=1 SV=1//5.00536e-161
CI01000340_10038089_10047331	1638.06	4425.2	-1.4338	5.7e-210	5.41e-207	--	sp|Q13451|FKBP5_HUMAN Peptidyl-prolyl cis-trans isomerase FKBP5 OS=Homo sapiens GN=FKBP5 PE=1 SV=2//2.1518e-169
CI01000093_01136960_01147480	34.7551	94.2645	-1.4395	6.06e-06	0.00016935	--	sp|Q7T2F6|WSB1_DANRE WD repeat and SOCS box-containing protein 1 OS=Danio rerio GN=wsb1 PE=2 SV=1//0
CI01000054_11564820_11568338	30.1827	81.874	-1.4397	2.48e-05	0.0006101	--	sp|Q9HCY8|S10AE_HUMAN Protein S100-A14 OS=Homo sapiens GN=S100A14 PE=1 SV=1//5.22908e-08
CI01000299_05428160_05443433	46.1235	125.389	-1.4428	1.7e-07	6.27e-06	--	sp|O73683|A4_TETFL Amyloid beta A4 protein OS=Tetraodon fluviatilis GN=app PE=2 SV=1//2.55754e-117
CI01000082_00167971_00175044	39.7022	107.953	-1.4431	1.22e-06	3.87e-05	--	sp|P12757|SKIL_HUMAN Ski-like protein OS=Homo sapiens GN=SKIL PE=1 SV=2//2.49097e-112
CI01000149_00021371_00026369	29.1333	79.3513	-1.4456	3.08e-05	0.00074221	--	sp|Q16760|DGKD_HUMAN Diacylglycerol kinase delta OS=Homo sapiens GN=DGKD PE=1 SV=4//2.01454e-12
CI01000343_01292141_01356622	183.245	499.479	-1.4467	1.27e-25	1.92e-23	--	sp|P29122|PCSK6_HUMAN Proprotein convertase subtilisin/kexin type 6 OS=Homo sapiens GN=PCSK6 PE=1 SV=1//2.0713e-08
CI01000062_00576651_00595216	70.0598	191.385	-1.4498	8.6e-11	4.69e-09	--	sp|Q62261|SPTB2_MOUSE Spectrin beta chain, non-erythrocytic 1 OS=Mus musculus GN=Sptbn1 PE=1 SV=2//0
CI01000006_03256291_03262601	124.329	339.701	-1.4501	5.24e-18	5.06e-16	--	sp|P04186|CFAB_MOUSE Complement factor B OS=Mus musculus GN=Cfb PE=1 SV=2//3.91965e-164
CI01000020_03957225_03966342	32.9061	89.9241	-1.4504	8.59e-06	0.00023175	--	sp|Q71QF9|PRIC1_RAT Prickle-like protein 1 OS=Rattus norvegicus GN=Prickle1 PE=2 SV=2//2.12998e-07
CI01000302_00278528_00282987	44.4495	121.679	-1.4528	2.16e-07	7.74e-06	--	-//-
CI01000049_04704214_04715966	59.191	162.375	-1.4559	1.96e-09	9.28e-08	--	sp|P21450|EDNRA_BOVIN Endothelin-1 receptor OS=Bos taurus GN=EDNRA PE=2 SV=2//2.04506e-178
CI01000082_04619826_04620686	390.901	1077.64	-1.463	2.06e-54	6.5e-52	--	sp|P49716|CEBPD_HUMAN CCAAT/enhancer-binding protein delta OS=Homo sapiens GN=CEBPD PE=1 SV=2//9.12139e-60
CI01000029_01943164_01970772	27.4842	75.79	-1.4634	3.8e-05	0.00088782	--	sp|Q5RE25|RCAN2_PONAB Calcipressin-2 OS=Pongo abelii GN=RCAN2 PE=2 SV=1//3.65934e-99
CI01000347_01763958_01785954	32.7062	90.258	-1.4645	6.85e-06	0.00018907	--	sp|Q8BZF8|PGM5_MOUSE Phosphoglucomutase-like protein 5 OS=Mus musculus GN=Pgm5 PE=1 SV=2//0
CI01000010_08015262_08018732	211.279	585.582	-1.4707	1.25e-30	2.29e-28	--	sp|Q95LJ0|PIM1_FELCA Serine/threonine-protein kinase pim-1 OS=Felis catus GN=PIM1 PE=2 SV=1//4.93878e-156
CI01000180_00928579_00953371	116.708	325.678	-1.4805	6.04e-18	5.75e-16	--	sp|A4IJ06|GRP1_XENTR RAS guanyl-releasing protein 1 OS=Xenopus tropicalis GN=rasgrp1 PE=2 SV=1//0
CI01000311_00251598_00254804	124.354	347.38	-1.4821	4.53e-19	4.84e-17	--	sp|P09057|DCOR_RAT Ornithine decarboxylase OS=Rattus norvegicus GN=Odc1 PE=1 SV=1//0
CI01000033_01792241_01801250	90.7979	253.895	-1.4835	2.26e-14	1.67e-12	--	sp|Q80YE4|LMTK1_MOUSE Serine/threonine-protein kinase LMTK1 OS=Mus musculus GN=Aatk PE=1 SV=1//1.01084e-10
CI01000030_01260932_01266392	1418.46	3968.57	-1.4843	8.29e-201	7.59e-198	--	sp|P19320|VCAM1_HUMAN Vascular cell adhesion protein 1 OS=Homo sapiens GN=VCAM1 PE=1 SV=1//2.12864e-06
CI01000330_01209985_01218019	64.8628	181.777	-1.4867	9.6e-11	5.2e-09	--	sp|P70434|IRF7_MOUSE Interferon regulatory factor 7 OS=Mus musculus GN=Irf7 PE=1 SV=1//3.39155e-54
CI01000029_08041274_08048935	385.904	1082.61	-1.4882	2.41e-56	7.92e-54	--	sp|P81018|LADD_ONCMY Ladderlectin OS=Oncorhynchus mykiss PE=1 SV=2//1.76294e-13
CI01000001_12993865_12994921	118.232	331.948	-1.4893	1.92e-18	1.95e-16	--	sp|Q32PV5|TCF21_DANRE Transcription factor 21 OS=Danio rerio GN=tcf21 PE=2 SV=1//9.84937e-111
CI01000340_10252718_10253859	27.0595	76.0868	-1.4915	2.67e-05	0.00064771	--	sp|Q9PW70|CISH_CHICK Cytokine-inducible SH2-containing protein OS=Gallus gallus GN=CISH PE=2 SV=1//1.8912e-48
CI01000306_00367856_00370281	376.009	1058.83	-1.4936	1.67e-55	5.43e-53	--	sp|Q7T2G1|I2B2B_DANRE Interferon regulatory factor 2-binding protein 2-B OS=Danio rerio GN=irf2bp2b PE=2 SV=1//0
CI01000302_01290758_01347126	30.3076	85.4724	-1.4958	8.07e-06	0.00021898	--	sp|P98161|PKD1_HUMAN Polycystin-1 OS=Homo sapiens GN=PKD1 PE=1 SV=3//3.12198e-49
CI01000095_04829891_04901481	42.6505	120.381	-1.497	1.15e-07	4.33e-06	--	sp|Q7TPD3|ROBO2_MOUSE Roundabout homolog 2 OS=Mus musculus GN=Robo2 PE=2 SV=2//3.45187e-25
CI01000340_18523374_18528658	34.855	98.3823	-1.497	1.65e-06	5.09e-05	--	sp|Q6TMK8|SLMO2_CRIGR Protein slowmo homolog 2 OS=Cricetulus griseus GN=SLMO2 PE=2 SV=1//2.03063e-85
CI01000340_08914198_08926239	67.7611	191.794	-1.501	1.98e-11	1.16e-09	--	sp|P42224|STAT1_HUMAN Signal transducer and activator of transcription 1-alpha/beta OS=Homo sapiens GN=STAT1 PE=1 SV=2//0
CI01000110_03281209_03283417	43.3501	122.792	-1.5021	7.85e-08	3.03e-06	--	sp|P26632|EGR1_DANRE Early growth response protein 1 OS=Danio rerio GN=egr1 PE=2 SV=2//0
CI01000019_03587518_03616053	23.3866	66.2931	-1.5032	7.86e-05	0.0017159	--	sp|Q5RHD1|KDM7A_DANRE Lysine-specific demethylase 7A OS=Danio rerio GN=kdm7a PE=2 SV=2//1.01561e-13
Novel00202	20.1884	57.3897	-1.5073	0.00023055	0.0043921	--	gamma-aminobutyric acid receptor-associated protein-like [Danio rerio]>gi|49904475|gb|AAH76097.1| Zgc:92606 [Danio rerio]>gi|213626129|gb|AAI71503.1| Zgc:92606 [Danio rerio]
CI01054869_00001105_00003572	21.9874	62.5091	-1.5074	0.00012104	0.0025072	--	sp|Q8BKI2|TNR6B_MOUSE Trinucleotide repeat-containing gene 6B protein OS=Mus musculus GN=Tnrc6b PE=2 SV=2//4.00244e-10
CI01000340_16006372_16024582	38.4779	109.549	-1.5095	3.48e-07	1.21e-05	--	sp|P50147|GNAI2_CHICK Guanine nucleotide-binding protein G(i) subunit alpha-2 OS=Gallus gallus GN=GNAI2 PE=2 SV=2//2.54078e-135
CI01000050_04591548_04592778	63.2637	180.256	-1.5106	6.13e-11	3.4e-09	--	-//-
CI01000010_03250114_03263566	90.1233	257.085	-1.5123	5.32e-15	4.14e-13	--	sp|Q6P112|RGL1_DANRE Ral guanine nucleotide dissociation stimulator-like 1 OS=Danio rerio GN=rgl1 PE=2 SV=1//0
CI01000026_05592701_05627231	30.2077	86.5111	-1.518	5.34e-06	0.00015204	--	sp|O97758|ZO1_CANFA Tight junction protein ZO-1 OS=Canis familiaris GN=TJP1 PE=1 SV=1//2.79651e-18
CI01000299_06100005_06114087	43.0003	123.275	-1.5195	5.4e-08	2.13e-06	--	sp|P07224|PROS_BOVIN Vitamin K-dependent protein S OS=Bos taurus GN=PROS1 PE=1 SV=1//0
CI01000090_01190471_01192853	19.9635	57.2413	-1.5197	0.00021078	0.0040884	--	sp|Q6UFS5|ZN503_DANRE Zinc finger protein 503 OS=Danio rerio GN=znf503 PE=1 SV=1//2.01314e-129
CI01000050_01909688_01930238	53.2694	153.027	-1.5224	1.29e-09	6.16e-08	--	sp|O42101|NR5A2_CHICK Nuclear receptor subfamily 5 group A member 2 OS=Gallus gallus GN=NR5A2 PE=2 SV=1//0
CI01000113_00254945_00255661	3399.35	9770.75	-1.5232	0	0	--	sp|Q90487|HBA_DANRE Hemoglobin subunit alpha OS=Danio rerio GN=hbaa1 PE=2 SV=3//2.1882e-91
CI01000347_00576004_00576843	1515.48	4362.65	-1.5254	9.49e-232	1.22e-228	--	sp|Q05826|CEBPB_CHICK CCAAT/enhancer-binding protein beta OS=Gallus gallus GN=CEBPB PE=1 SV=1//1.71944e-27
CI01000069_00403871_00404476	34.0305	98.1226	-1.5278	1.09e-06	3.5e-05	--	sp|O15524|SOCS1_HUMAN Suppressor of cytokine signaling 1 OS=Homo sapiens GN=SOCS1 PE=1 SV=1//1.87926e-56
CI01000326_00361815_00394004	28.1838	81.3917	-1.53	8.75e-06	0.00023539	--	sp|Q9UEE5|ST17A_HUMAN Serine/threonine-protein kinase 17A OS=Homo sapiens GN=STK17A PE=1 SV=2//1.77893e-25
CI01000010_12110651_12120420	58.6663	169.609	-1.5316	1.32e-10	7.05e-09	--	sp|P19637|TPA_RAT Tissue-type plasminogen activator OS=Rattus norvegicus GN=Plat PE=2 SV=2//0
CI01000304_07909498_07914625	28.8085	83.4321	-1.5341	6.41e-06	0.00017839	--	sp|O60238|BNI3L_HUMAN BCL2/adenovirus E1B 19 kDa protein-interacting protein 3-like OS=Homo sapiens GN=BNIP3L PE=1 SV=1//8.88145e-43
CI01000136_00261536_00270931	51.6704	150.059	-1.5381	1.31e-09	6.27e-08	--	sp|P16646|PMP22_MOUSE Peripheral myelin protein 22 OS=Mus musculus GN=Pmp22 PE=1 SV=2//7.0941e-35
CI01000008_02492407_02497767	52.0951	151.32	-1.5384	1.11e-09	5.39e-08	--	sp|Q16589|CCNG2_HUMAN Cyclin-G2 OS=Homo sapiens GN=CCNG2 PE=2 SV=1//2.98886e-118
CI01000046_06903575_06906579	42.1508	122.644	-1.5408	3.96e-08	1.59e-06	--	sp|Q9JJ74|RAMP1_RAT Receptor activity-modifying protein 1 OS=Rattus norvegicus GN=Ramp1 PE=2 SV=1//4.06924e-14
CI01000311_00670851_00672918	564.801	1648.09	-1.545	1.14e-90	6.23e-88	--	sp|Q9Z1E3|IKBA_MOUSE NF-kappa-B inhibitor alpha OS=Mus musculus GN=Nfkbia PE=1 SV=2//1.24386e-84
CI01000004_01800502_01807872	28.2838	82.6901	-1.5477	5.95e-06	0.00016644	--	sp|P41182|BCL6_HUMAN B-cell lymphoma 6 protein OS=Homo sapiens GN=BCL6 PE=1 SV=1//3.12206e-78
CI01000329_01058869_01075680	41.6011	121.791	-1.5497	3.76e-08	1.51e-06	--	sp|O75808|CAN15_HUMAN Calpain-15 OS=Homo sapiens GN=CAPN15 PE=1 SV=1//3.27546e-35
CI01000315_00820696_00824054	27.1344	79.4626	-1.5502	8.78e-06	0.00023619	--	sp|P49763|PLGF_HUMAN Placenta growth factor OS=Homo sapiens GN=PGF PE=1 SV=2//8.00507e-36
CI01000040_06514889_06518461	19.3889	57.3897	-1.5656	0.00013829	0.0028167	--	sp|Q866R9|SPY2_CHLAE Protein sprouty homolog 2 OS=Chlorocebus aethiops GN=SPRY2 PE=2 SV=1//8.5089e-58
CI01000072_02058184_02067046	361.992	1075.27	-1.5707	1.61e-61	5.48e-59	--	sp|Q0VBL6|HIF3A_MOUSE Hypoxia-inducible factor 3-alpha OS=Mus musculus GN=Hif3a PE=1 SV=2//5.827e-151
CI01000016_08881761_08888177	19.4888	58.0203	-1.5739	0.00011797	0.0024576	--	sp|Q5XJ10|G3P_DANRE Glyceraldehyde-3-phosphate dehydrogenase OS=Danio rerio GN=gapdh PE=2 SV=2//0
CI01000030_05784109_05788689	63.0139	187.676	-1.5745	4.29e-12	2.62e-10	--	sp|Q0P5H5|RGS2_BOVIN Regulator of G-protein signaling 2 OS=Bos taurus GN=RGS2 PE=2 SV=1//1.47118e-31
CI01000160_00897592_00901921	29.7329	88.6999	-1.5769	1.85e-06	5.66e-05	--	sp|Q9I928|FUCL4_ANGJA Fucolectin-4 OS=Anguilla japonica PE=2 SV=1//3.70932e-38
CI01000010_06253230_06263855	45.6988	137.706	-1.5914	2.1e-09	9.8e-08	--	sp|Q17RB8|LONF1_HUMAN LON peptidase N-terminal domain and RING finger protein 1 OS=Homo sapiens GN=LONRF1 PE=1 SV=2//0
CI01000046_02367173_02382809	22.5121	67.8511	-1.5917	2.61e-05	0.00063578	--	sp|Q8IY33|MILK2_HUMAN MICAL-like protein 2 OS=Homo sapiens GN=MICALL2 PE=1 SV=1//2.2498e-21
CI01000350_02502767_02507641	411.314	1241.39	-1.5936	1.51e-72	6.45e-70	--	sp|Q803N9|BZW1B_DANRE Basic leucine zipper and W2 domain-containing protein 1-B OS=Danio rerio GN=bzw1b PE=2 SV=2//0
CI01000000_01176488_01180221	40.8766	123.534	-1.5956	1.29e-08	5.52e-07	--	sp|Q98TT6|4EB3L_DANRE Eukaryotic translation initiation factor 4E-binding protein 3-like OS=Danio rerio GN=eif4ebp3l PE=1 SV=1//2.16551e-56
CI01000004_07360794_07364249	206.781	624.943	-1.5956	1.79e-37	3.96e-35	--	sp|Q8BGQ2|CSRN2_MOUSE Cysteine/serine-rich nuclear protein 2 OS=Mus musculus GN=Csrnp2 PE=2 SV=1//2.61444e-07
CI01000318_00105452_00133389	25.4854	77.0513	-1.5961	7.03e-06	0.00019335	--	sp|Q96PE2|ARHGH_HUMAN Rho guanine nucleotide exchange factor 17 OS=Homo sapiens GN=ARHGEF17 PE=1 SV=1//0
CI01000047_06843638_06844618	54.1689	163.859	-1.5969	5.58e-11	3.11e-09	--	sp|P50616|TOB1_HUMAN Protein Tob1 OS=Homo sapiens GN=TOB1 PE=1 SV=1//2.92276e-166
CI01000039_05651770_05666399	44.7493	135.925	-1.6029	2.11e-09	9.83e-08	--	sp|Q8JZL7|RGF1B_MOUSE Ras-GEF domain-containing family member 1B OS=Mus musculus GN=Rasgef1b PE=1 SV=1//0
CI01000325_02606575_02617202	23.4366	71.3754	-1.6067	1.37e-05	0.00035591	--	sp|Q9DE49|PGFRA_DANRE Platelet-derived growth factor receptor alpha OS=Danio rerio GN=pdgfra PE=2 SV=1//1.83018e-29
CI01000034_05110485_05112103	44.2996	135.22	-1.6099	2.01e-09	9.46e-08	--	sp|P50616|TOB1_HUMAN Protein Tob1 OS=Homo sapiens GN=TOB1 PE=1 SV=1//2.35841e-170
CI01000300_01331788_01335474	102.166	312.62	-1.6135	6.44e-20	7.33e-18	--	sp|P81018|LADD_ONCMY Ladderlectin OS=Oncorhynchus mykiss PE=1 SV=2//2.89615e-35
CI01000424_00059940_00072633	44.5994	136.778	-1.6167	1.41e-09	6.74e-08	--	sp|P55859|PNPH_BOVIN Purine nucleoside phosphorylase OS=Bos taurus GN=PNP PE=1 SV=3//3.93451e-127
CI01000028_07569017_07616350	19.9386	61.2478	-1.6191	4.99e-05	0.0011359	--	sp|Q1LV22|F214A_DANRE Protein FAM214A OS=Danio rerio GN=fam214a PE=2 SV=2//0
CI01000053_00006482_00011540	20.988	64.6237	-1.6225	2.99e-05	0.00072177	--	sp|P54281|ECLC_BOVIN Epithelial chloride channel protein OS=Bos taurus PE=2 SV=1//0
CI01000288_00069736_00071155	21.3627	65.8108	-1.6232	2.51e-05	0.00061631	--	sp|P01768|HV307_HUMAN Ig heavy chain V-III region CAM OS=Homo sapiens PE=1 SV=1//3.35846e-25
CI01000010_07745711_07755280	152.088	468.726	-1.6238	2.28e-29	3.98e-27	--	sp|Q3SZL0|NR1H4_BOVIN Bile acid receptor OS=Bos taurus GN=NR1H4 PE=2 SV=1//1.22508e-60
CI01000012_07556881_07563284	28.3587	87.5499	-1.6263	1.12e-06	3.61e-05	--	sp|Q91554|ARGN2_XENLA Arginase, non-hepatic 2 OS=Xenopus laevis GN=arg2-b PE=2 SV=1//9.18027e-14
CI01000016_06174800_06210259	27.7591	85.7692	-1.6275	1.42e-06	4.47e-05	--	sp|Q8TB45|DPTOR_HUMAN DEP domain-containing mTOR-interacting protein OS=Homo sapiens GN=DEPTOR PE=1 SV=2//3.15175e-162
CI01180000_01686505_01733648	159.159	492.579	-1.6299	5.74e-31	1.07e-28	--	sp|P14543|NID1_HUMAN Nidogen-1 OS=Homo sapiens GN=NID1 PE=1 SV=3//0
CI01000321_02060877_02067096	17.6649	54.6816	-1.6302	0.00011546	0.002415	--	sp|B3DJM5|TSH1_DANRE Teashirt homolog 1 OS=Danio rerio GN=tshz1 PE=2 SV=1//0
CI01000072_03210624_03244667	37.6534	116.597	-1.6307	1.78e-08	7.46e-07	--	sp|Q8CIP4|MARK4_MOUSE MAP/microtubule affinity-regulating kinase 4 OS=Mus musculus GN=Mark4 PE=1 SV=1//3.32528e-35
CI01000046_00790248_00814884	64.6129	201.587	-1.6415	9.47e-14	6.74e-12	--	sp|Q9ULH7|MKL2_HUMAN MKL/myocardin-like protein 2 OS=Homo sapiens GN=MKL2 PE=1 SV=3//7.0793e-174
CI01000115_01574971_01578183	60.0406	187.639	-1.6439	6.24e-13	4.1e-11	--	-//-
CI01000321_03563743_03572145	336.857	1052.75	-1.644	3.69e-65	1.35e-62	--	-//-
CI01000321_04524751_04530395	26.5598	83.2837	-1.6488	1.54e-06	4.81e-05	--	sp|Q3TQ03|CIART_MOUSE Circadian-associated transcriptional repressor OS=Mus musculus GN=Ciart PE=1 SV=1//2.05645e-35
CI01000113_00326077_00326875	1710.07	5366.18	-1.6498	0	0	--	sp|Q90486|HBB1_DANRE Hemoglobin subunit beta-1 OS=Danio rerio GN=ba1 PE=1 SV=3//2.10775e-95
CI01000059_07302561_07355925	55.0184	172.911	-1.652	4.02e-12	2.46e-10	--	sp|P16157|ANK1_HUMAN Ankyrin-1 OS=Homo sapiens GN=ANK1 PE=1 SV=3//6.97224e-29
CI01000004_06221889_06232315	19.4139	61.0994	-1.6541	3.67e-05	0.0008626	--	sp|Q9HBH9|MKNK2_HUMAN MAP kinase-interacting serine/threonine-protein kinase 2 OS=Homo sapiens GN=MKNK2 PE=1 SV=3//1.35443e-176
CI01000347_01334169_01335397	59.191	186.86	-1.6585	4.64e-13	3.11e-11	--	sp|D3ZBN0|H15_RAT Histone H1.5 OS=Rattus norvegicus GN=Hist1h1b PE=3 SV=1//7.97079e-27
CI01081940_00012650_00013993	20.5882	65.0688	-1.6601	1.93e-05	0.00048662	--	sp|P86177|CSL1_ONCKE L-rhamnose-binding lectin CSL1 OS=Oncorhynchus keta PE=1 SV=1//2.0643e-10
CI01000338_00558044_00585525	17.7898	56.2768	-1.6615	6.99e-05	0.0015448	--	sp|Q62371|DDR2_MOUSE Discoidin domain-containing receptor 2 OS=Mus musculus GN=Ddr2 PE=1 SV=2//0
CI01000028_06882216_06892678	19.8386	62.8059	-1.6626	2.63e-05	0.00063965	--	sp|Q5F3W3|MK06_CHICK Mitogen-activated protein kinase 6 OS=Gallus gallus GN=MAPK6 PE=2 SV=1//0
CI01035212_00000739_00001152	20.4882	64.8834	-1.6631	1.92e-05	0.00048631	--	sp|Q90663|SEM3D_CHICK Semaphorin-3D OS=Gallus gallus GN=SEMA3D PE=2 SV=1//1.677e-15
CI01000051_03431193_03432454	80.9286	257.011	-1.6671	1.55e-17	1.42e-15	--	sp|P12981|JUN_COTJA Transcription factor AP-1 OS=Coturnix coturnix japonica GN=JUN PE=2 SV=1//3.32082e-154
CI01000055_01897725_01900568	37.0038	117.747	-1.6699	7.58e-09	3.31e-07	--	sp|P57788|MOT4_CHICK Monocarboxylate transporter 4 OS=Gallus gallus GN=SLC16A3 PE=2 SV=1//0
CI01000011_00144122_00157897	86.6003	275.745	-1.6709	9.05e-19	9.39e-17	--	sp|O54698|S29A1_RAT Equilibrative nucleoside transporter 1 OS=Rattus norvegicus GN=Slc29a1 PE=2 SV=3//1.22514e-07
CI01000069_04791495_04792375	47.3229	150.949	-1.6735	5.62e-11	3.13e-09	--	-//-
CI01000127_00537554_00538768	19.0391	60.7655	-1.6743	3.19e-05	0.00076417	--	sp|Q8BGE9|RL3R1_MOUSE Relaxin-3 receptor 1 OS=Mus musculus GN=Rxfp3 PE=2 SV=1//7.72885e-108
CI01000028_05890154_05898140	22.8619	73.1561	-1.678	4.81e-06	0.00013841	--	sp|Q8R0W1|CIPC_MOUSE CLOCK-interacting pacemaker OS=Mus musculus GN=Cipc PE=1 SV=4//9.62935e-08
CI01000052_01724348_01731400	15.1163	48.5234	-1.6826	0.00018921	0.0037178	--	sp|Q9TSM5|GSTM1_MACFA Glutathione S-transferase Mu 1 OS=Macaca fascicularis GN=GSTM1 PE=2 SV=3//3.67813e-95
CI01000139_00016565_00020328	34.7551	111.589	-1.6829	1.5e-08	6.3e-07	--	sp|Q5R680|OAZ2_PONAB Ornithine decarboxylase antizyme 2 OS=Pongo abelii GN=OAZ2 PE=2 SV=1//3.89676e-45
CI01000118_00366254_00372631	17.7398	56.9816	-1.6835	5.18e-05	0.0011793	--	sp|O35819|KLF6_RAT Krueppel-like factor 6 OS=Rattus norvegicus GN=Klf6 PE=2 SV=2//4.66649e-23
CI01000001_10749174_10779222	16.1907	52.0477	-1.6847	0.00010869	0.0022827	--	sp|Q86VW2|ARHGP_HUMAN Rho guanine nucleotide exchange factor 25 OS=Homo sapiens GN=ARHGEF25 PE=1 SV=2//5.14582e-152
CI01000016_02741163_02753993	22.9119	73.6754	-1.6851	4.11e-06	0.00011936	--	sp|Q7T0B1|STK40_CHICK Serine/threonine-protein kinase 40 OS=Gallus gallus GN=STK40 PE=2 SV=1//0
CI01000139_00080487_00083709	64.6879	208.265	-1.6869	9.12e-15	6.91e-13	--	sp|Q9W6I1|RBPMS_CHICK RNA-binding protein with multiple splicing OS=Gallus gallus GN=RBPMS PE=2 SV=1//1.92816e-96
Novel01375	30.6824	99.4952	-1.6972	7.23e-08	2.81e-06	--	PREDICTED: nidogen-2 isoform X7 [Danio rerio]
CI01000037_04422746_04433245	25.2355	81.8369	-1.6973	1.04e-06	3.37e-05	--	sp|A4IHG1|LRC58_XENTR Leucine-rich repeat-containing protein 58 OS=Xenopus tropicalis GN=lrrc58 PE=2 SV=1//2.4335e-138
CI01000000_02496792_02498535	17.5899	57.0558	-1.6976	4.52e-05	0.0010367	--	sp|P25867|UBCD1_DROME Ubiquitin-conjugating enzyme E2-17 kDa OS=Drosophila melanogaster GN=eff PE=2 SV=1//5.52647e-45
CI01000049_09483465_09491174	106.239	345.154	-1.6999	9.67e-24	1.29e-21	--	sp|Q99K82|SMOX_MOUSE Spermine oxidase OS=Mus musculus GN=Smox PE=1 SV=1//0
CI01000080_03858298_03868014	24.9357	81.0207	-1.7001	1.13e-06	3.63e-05	--	sp|P50592|TNF10_MOUSE Tumor necrosis factor ligand superfamily member 10 OS=Mus musculus GN=Tnfsf10 PE=2 SV=1//2.7099e-16
CI01000072_04891865_04915635	123.454	401.32	-1.7008	2.32e-27	3.83e-25	--	sp|Q0VCM6|LAT4_BOVIN Large neutral amino acids transporter small subunit 4 OS=Bos taurus GN=SLC43A2 PE=2 SV=1//0
CI01000186_00295882_00296578	103.74	338.254	-1.7051	2.06e-23	2.72e-21	--	sp|P78543|BTG2_HUMAN Protein BTG2 OS=Homo sapiens GN=BTG2 PE=1 SV=1//9.05711e-63
CI01000181_00421405_00453839	29.1083	95.0435	-1.7072	1.22e-07	4.59e-06	--	sp|P98093|CO3_ONCMY Complement C3 (Fragment) OS=Oncorhynchus mykiss GN=c3 PE=1 SV=1//0
CI01000051_05514127_05516929	100.567	329.277	-1.7111	5.83e-23	7.54e-21	--	sp|Q07352|TISB_HUMAN Zinc finger protein 36, C3H1 type-like 1 OS=Homo sapiens GN=ZFP36L1 PE=1 SV=1//8.42284e-101
CI01072362_00000096_00000637	21.2128	69.706	-1.7163	5.34e-06	0.00015204	--	sp|P40240|CD9_MOUSE CD9 antigen OS=Mus musculus GN=Cd9 PE=1 SV=2//3.80675e-09
CI01000304_17837247_17882808	17.0652	56.0913	-1.7167	4.44e-05	0.0010213	--	sp|Q92614|MY18A_HUMAN Unconventional myosin-XVIIIa OS=Homo sapiens GN=MYO18A PE=1 SV=3//2.92678e-86
CI01000306_03006241_03009198	34.88	114.668	-1.717	5.25e-09	2.32e-07	--	sp|Q8C0Q2|ZHX3_MOUSE Zinc fingers and homeoboxes protein 3 OS=Mus musculus GN=Zhx3 PE=1 SV=2//1.37717e-63
CI01000388_00071304_00072471	28.2838	93.3	-1.7219	1.29e-07	4.83e-06	--	-//-
CI01000040_02556007_02556942	40.077	132.326	-1.7233	3.14e-10	1.61e-08	--	sp|A2VDU1|SPY4_BOVIN Protein sprouty homolog 4 OS=Bos taurus GN=SPRY4 PE=2 SV=1//1.17169e-97
CI01000051_05048070_05049768	20.3133	67.2576	-1.7273	6.98e-06	0.00019197	--	sp|P32759|A1AT_CYPCA Alpha-1-antitrypsin homolog OS=Cyprinus carpio PE=2 SV=1//0
CI01000020_06122192_06132967	14.9914	49.7476	-1.7305	0.00010818	0.0022739	--	sp|Q86W92|LIPB1_HUMAN Liprin-beta-1 OS=Homo sapiens GN=PPFIBP1 PE=1 SV=2//2.80009e-88
CI01000203_00215147_00219630	128.176	425.581	-1.7313	9.41e-30	1.66e-27	--	sp|P10157|ETS2_CHICK Protein C-ets-2 OS=Gallus gallus GN=ETS2 PE=2 SV=1//6.47168e-179
CI01000000_12182460_12189353	178.997	594.486	-1.7317	6.63e-41	1.6e-38	--	sp|O15247|CLIC2_HUMAN Chloride intracellular channel protein 2 OS=Homo sapiens GN=CLIC2 PE=1 SV=3//3.84976e-125
CI01000016_05910340_05911197	14.017	46.5572	-1.7318	0.00017845	0.003528	--	sp|Q9Z0X0|BORG3_MOUSE Cdc42 effector protein 5 OS=Mus musculus GN=Cdc42ep5 PE=1 SV=2//6.7726e-08
CI01000215_00044551_00056641	50.0213	166.679	-1.7365	1.18e-12	7.5e-11	--	sp|P40240|CD9_MOUSE CD9 antigen OS=Mus musculus GN=Cd9 PE=1 SV=2//4.80853e-17
CI01000287_00035891_00041230	36.0793	121.012	-1.7459	1.17e-09	5.66e-08	--	sp|Q7Z2Y8|GVIN1_HUMAN Interferon-induced very large GTPase 1 OS=Homo sapiens GN=GVINP1 PE=2 SV=2//2.34428e-58
CI01000054_02417068_02430580	50.496	169.387	-1.7461	6.09e-13	4.03e-11	--	sp|Q9JK42|PDK2_MOUSE [Pyruvate dehydrogenase (acetyl-transferring)] kinase isozyme 2, mitochondrial OS=Mus musculus GN=Pdk2 PE=1 SV=2//0
CI01000340_13333604_13339477	68.3358	230.264	-1.7526	3.79e-17	3.41e-15	--	sp|Q6VE48|MCP_BOVIN Membrane cofactor protein OS=Bos taurus GN=CD46 PE=1 SV=2//3.58344e-22
CI01000004_16092821_16115520	110.312	371.79	-1.7529	1.02e-26	1.63e-24	--	sp|Q96PL5|ERMAP_HUMAN Erythroid membrane-associated protein OS=Homo sapiens GN=ERMAP PE=1 SV=1//6.6822e-28
CI01000325_04602548_04605939	27.3593	92.6322	-1.7595	8.44e-08	3.24e-06	--	sp|P51589|CP2J2_HUMAN Cytochrome P450 2J2 OS=Homo sapiens GN=CYP2J2 PE=1 SV=2//4.2343e-120
CI01000016_06998707_07047702	24.3111	82.3933	-1.7609	4.28e-07	1.47e-05	--	sp|P0C0L5|CO4B_HUMAN Complement C4-B OS=Homo sapiens GN=C4B PE=1 SV=2//0
CI01067782_00001059_00001870	13.1175	44.4798	-1.7617	0.00020222	0.0039373	--	sp|P55918|MFAP4_BOVIN Microfibril-associated glycoprotein 4 OS=Bos taurus GN=MFAP4 PE=1 SV=2//4.82073e-55
CI01000095_00790125_00813901	12.9676	43.9975	-1.7625	0.00021771	0.0041943	--	sp|P01029|CO4B_MOUSE Complement C4-B OS=Mus musculus GN=C4b PE=1 SV=3//0
CI01000010_04445984_04469908	18.1396	61.7672	-1.7677	1.12e-05	0.00029721	--	sp|Q08499|PDE4D_HUMAN cAMP-specific 3&apos;,5&apos;-cyclic phosphodiesterase 4D OS=Homo sapiens GN=PDE4D PE=1 SV=2//2.58488e-31
CI01000004_07481146_07504328	32.3814	110.884	-1.7758	3.48e-09	1.58e-07	--	sp|Q9WVL3|S12A7_MOUSE Solute carrier family 12 member 7 OS=Mus musculus GN=Slc12a7 PE=1 SV=1//0
CI01000080_04185680_04192219	98.2187	336.436	-1.7763	7.65e-25	1.11e-22	--	sp|Q9Z2P4|RGCC_RAT Regulator of cell cycle RGCC OS=Rattus norvegicus GN=Rgcc PE=1 SV=1//3.65041e-24
CI01000016_03546616_03553250	58.0417	199.065	-1.7781	2.31e-15	1.86e-13	--	sp|Q9NNX1|TUFT1_HUMAN Tuftelin OS=Homo sapiens GN=TUFT1 PE=1 SV=1//4.53366e-46
CI01000018_03570664_03575338	34.6301	118.786	-1.7783	9.3e-10	4.55e-08	--	sp|Q8BGQ2|CSRN2_MOUSE Cysteine/serine-rich nuclear protein 2 OS=Mus musculus GN=Csrnp2 PE=2 SV=1//4.49341e-89
CI01000205_00077363_00081315	16.1158	55.6461	-1.7878	2.58e-05	0.00063036	--	sp|P54864|JUN_SERCA Transcription factor AP-1 OS=Serinus canaria GN=JUN PE=2 SV=1//2.97924e-68
CI01000335_00626576_00630188	67.7611	234.27	-1.7896	5.52e-18	5.3e-16	--	sp|Q5S1U6|IFRD1_PIG Interferon-related developmental regulator 1 OS=Sus scrofa GN=IFRD1 PE=2 SV=1//0
CI01000032_01342253_01348384	13.3174	46.1121	-1.7918	0.00012414	0.0025611	--	sp|Q2HXK8|FGF16_DANRE Fibroblast growth factor 16 OS=Danio rerio GN=fgf16 PE=2 SV=1//1.70125e-13
CI01000010_11862180_11868018	23.1867	80.3901	-1.7937	3.94e-07	1.36e-05	--	sp|Q6NYZ6|SCM2A_DANRE Calcium-binding mitochondrial carrier protein SCaMC-2-A OS=Danio rerio GN=slc25a25a PE=2 SV=1//0
CI01000310_03699595_03709303	14.3668	49.8218	-1.794	6.52e-05	0.001452	--	sp|Q91UZ4|EGLN3_MOUSE Egl nine homolog 3 OS=Mus musculus GN=Egln3 PE=2 SV=1//4.4697e-23
CI01000006_06038315_06045317	13.7421	47.7444	-1.7967	9.08e-05	0.0019532	--	sp|Q86XS5|ANGL5_HUMAN Angiopoietin-related protein 5 OS=Homo sapiens GN=ANGPTL5 PE=2 SV=3//1.80634e-108
CI01000020_05651021_05656758	102.891	357.619	-1.7973	8.59e-27	1.38e-24	--	sp|Q7Z628|ARHG8_HUMAN Neuroepithelial cell-transforming gene 1 protein OS=Homo sapiens GN=NET1 PE=1 SV=1//0
CI01000055_01421674_01422613	51.9702	180.776	-1.7984	2.49e-14	1.83e-12	--	sp|Q90X67|SOCS3_CHICK Suppressor of cytokine signaling 3 OS=Gallus gallus GN=SOCS3 PE=2 SV=1//4.87719e-88
CI01000001_13373261_13375516	44.6744	155.475	-1.7992	1.54e-12	9.6e-11	--	sp|Q04913|NR4A1_XENLA Nuclear receptor subfamily 4 group A member 1 OS=Xenopus laevis GN=nr4a1 PE=2 SV=1//0
Novel00036	64.488	224.959	-1.8026	1.61e-17	1.47e-15	--	PREDICTED: protein phosphatase 1 regulatory subunit 12B-like isoform X2 [Danio rerio]
CI01000242_00499626_00500135	31.357	109.771	-1.8076	2.45e-09	1.13e-07	--	sp|Q9WTW3|KCNE4_MOUSE Potassium voltage-gated channel subfamily E member 4 OS=Mus musculus GN=Kcne4 PE=2 SV=1//1.00008e-21
CI01000010_09902329_09911570	33.181	116.263	-1.809	8.14e-10	4e-08	--	sp|Q5U3N5|PPTC7_DANRE Protein phosphatase PTC7 homolog OS=Danio rerio GN=pptc7 PE=2 SV=1//0
CI01000013_04750261_04754885	32.3814	113.889	-1.8144	1.1e-09	5.35e-08	--	sp|Q7Z401|MYCPP_HUMAN C-myc promoter-binding protein OS=Homo sapiens GN=DENND4A PE=1 SV=2//4.00302e-24
CI01000310_04246569_04254843	30.2327	106.432	-1.8158	3.75e-09	1.69e-07	--	sp|Q6QZN6|DACT1_DANRE Dapper homolog 1 OS=Danio rerio GN=dact1 PE=1 SV=1//0
CI01000301_01510440_01512110	65.4874	230.894	-1.8179	3.58e-18	3.5e-16	--	sp|P79703|JUNB_CYPCA Transcription factor jun-B OS=Cyprinus carpio GN=junb PE=2 SV=1//3.62135e-117
CI01000001_13040251_13043667	81.0035	286.169	-1.8208	3.36e-22	4.2e-20	--	sp|Q7ZTW4|SGK1_DANRE Serine/threonine-protein kinase Sgk1 OS=Danio rerio GN=sgk1 PE=2 SV=1//0
CI01000039_01009345_01015577	87.6497	309.726	-1.8212	6.67e-24	9.09e-22	--	sp|Q96B67|ARRD3_HUMAN Arrestin domain-containing protein 3 OS=Homo sapiens GN=ARRDC3 PE=1 SV=1//0
CI01000018_04579960_04588477	21.4627	75.9013	-1.8223	5.95e-07	2.01e-05	--	sp|Q9UPY6|WASF3_HUMAN Wiskott-Aldrich syndrome protein family member 3 OS=Homo sapiens GN=WASF3 PE=1 SV=2//1.72655e-14
CI01000027_05524743_05528514	15.5411	55.0525	-1.8247	2.07e-05	0.00051876	--	sp|P40745|B915_XENLA Maternal B9.15 protein OS=Xenopus laevis PE=2 SV=1//1.94137e-34
CI01000180_00796407_00812041	41.0015	145.348	-1.8258	4.51e-12	2.75e-10	--	sp|Q96DU7|IP3KC_HUMAN Inositol-trisphosphate 3-kinase C OS=Homo sapiens GN=ITPKC PE=1 SV=1//8.77756e-156
CI01000030_10148536_10153337	29.1083	103.502	-1.8302	4.88e-09	2.16e-07	--	sp|A5HAK0|RNSL3_DANRE Ribonuclease-like 3 OS=Danio rerio GN=rnasel3 PE=1 SV=2//5.62314e-27
CI01000053_00094748_00113755	140.744	501.446	-1.833	4.69e-38	1.06e-35	--	sp|Q8IYT8|ULK2_HUMAN Serine/threonine-protein kinase ULK2 OS=Homo sapiens GN=ULK2 PE=1 SV=3//4.14203e-12
CI01000303_00191496_00193762	11.8182	42.3281	-1.8406	0.00017044	0.0033906	--	-//-
CI01000072_03173455_03175888	14.017	50.4896	-1.8488	3.78e-05	0.00088413	--	sp|Q8JZX9|BORG1_MOUSE Cdc42 effector protein 2 OS=Mus musculus GN=Cdc42ep2 PE=2 SV=1//1.88488e-13
CI01000113_02491883_02493061	248.957	897.386	-1.8498	1.09e-67	4.19e-65	--	sp|Q5FW38|NFIL3_XENTR Nuclear factor interleukin-3-regulated protein OS=Xenopus tropicalis GN=nfil3 PE=2 SV=1//1.04962e-19
CI01000012_03172201_03172736	49.8214	179.848	-1.8519	6.8e-15	5.24e-13	--	sp|Q5BLB7|MALD1_DANRE MARVEL domain-containing protein 1 OS=Danio rerio GN=marveld1 PE=2 SV=2//8.41946e-93
CI01000043_05984116_05984828	18.4644	66.664	-1.8522	2.12e-06	6.41e-05	--	sp|Q8BHC0|LYVE1_MOUSE Lymphatic vessel endothelial hyaluronic acid receptor 1 OS=Mus musculus GN=Lyve1 PE=1 SV=1//6.60339e-20
CI01000211_00202294_00214831	19.6387	71.0786	-1.8557	9.39e-07	3.06e-05	--	sp|Q9WV07|LOXE3_MOUSE Hydroperoxide isomerase ALOXE3 OS=Mus musculus GN=Aloxe3 PE=1 SV=2//0
CI01000018_06370452_06384112	55.743	202.144	-1.8585	1.23e-16	1.06e-14	--	sp|P70453|PDE7A_MOUSE High affinity cAMP-specific 3&apos;,5&apos;-cyclic phosphodiesterase 7A OS=Mus musculus GN=Pde7a PE=2 SV=2//0
CI01000181_00330804_00357644	11.0687	40.1765	-1.8599	0.00022105	0.0042427	--	sp|P98093|CO3_ONCMY Complement C3 (Fragment) OS=Oncorhynchus mykiss GN=c3 PE=1 SV=1//1.86581e-23
CI01000006_07243073_07247934	30.5075	110.773	-1.8604	8.53e-10	4.19e-08	--	sp|P19941|GHR_RABIT Growth hormone receptor OS=Oryctolagus cuniculus GN=GHR PE=1 SV=1//8.74639e-80
CI01000012_13653033_13672573	62.814	228.149	-1.8608	1.3e-18	1.33e-16	--	sp|A6H6E2|MMRN2_MOUSE Multimerin-2 OS=Mus musculus GN=Mmrn2 PE=2 SV=1//5.4386e-63
CI01000026_08337806_08350476	186.093	679.216	-1.8678	1.85e-52	5.5e-50	--	sp|P50233|DHI2_RAT Corticosteroid 11-beta-dehydrogenase isozyme 2 OS=Rattus norvegicus GN=Hsd11b2 PE=1 SV=1//1.16881e-77
CI01000015_05979914_05993569	22.5121	82.4304	-1.8725	1.04e-07	3.95e-06	--	sp|Q90663|SEM3D_CHICK Semaphorin-3D OS=Gallus gallus GN=SEMA3D PE=2 SV=1//0
CI01000021_03184886_03225117	247.958	908.181	-1.8729	7.81e-70	3.23e-67	--	sp|Q63HR2|TNS2_HUMAN Tensin-2 OS=Homo sapiens GN=TNS2 PE=1 SV=2//3.31275e-109
CI01000043_01970557_01977108	87.8246	321.857	-1.8737	7.11e-26	1.11e-23	--	sp|Q9UMS6|SYNP2_HUMAN Synaptopodin-2 OS=Homo sapiens GN=SYNPO2 PE=1 SV=2//1.02117e-34
CI01000103_00161419_00162507	43.1502	158.406	-1.8762	1.51e-13	1.06e-11	--	-//-
CI01000142_00459713_00463377	24.2611	89.0709	-1.8763	3.04e-08	1.24e-06	--	sp|B2DCR8|CTX_SEPES SE-cephalotoxin OS=Sepia esculenta PE=1 SV=1//4.54891e-27
CI01000308_01027964_01028971	16.3906	60.4688	-1.8833	4.7e-06	0.00013567	--	sp|Q4KLH9|GPR4_RAT G-protein coupled receptor 4 OS=Rattus norvegicus GN=Gpr4 PE=2 SV=1//3.10256e-58
CI01000010_11965317_11969111	80.4039	297.039	-1.8853	3.15e-24	4.48e-22	--	sp|Q78P75|DYL2_RAT Dynein light chain 2, cytoplasmic OS=Rattus norvegicus GN=Dynll2 PE=1 SV=1//4.70875e-09
CI01000010_01954571_01961365	177.223	656.03	-1.8882	1.36e-51	3.9e-49	--	sp|Q6NV12|S20AA_DANRE Sodium-dependent phosphate transporter 1-A OS=Danio rerio GN=slc20a1a PE=2 SV=1//0
CI01000112_02774549_02777028	287.935	1068.03	-1.8911	4.61e-83	2.36e-80	--	sp|O88583|SOCS3_RAT Suppressor of cytokine signaling 3 OS=Rattus norvegicus GN=Socs3 PE=1 SV=1//1.35203e-80
CI01000037_03517736_03521602	15.2912	57.4268	-1.909	6.49e-06	0.00018026	--	sp|P81122|IRS2_MOUSE Insulin receptor substrate 2 OS=Mus musculus GN=Irs2 PE=1 SV=2//0
CI01000063_07147043_07192035	10.2191	38.7297	-1.9222	0.0001961	0.0038298	--	sp|O94832|MYO1D_HUMAN Unconventional myosin-Id OS=Homo sapiens GN=MYO1D PE=1 SV=2//0
CI01000010_02088040_02092555	247.283	940.122	-1.9267	1.7e-75	7.62e-73	--	sp|Q9YHT4|HEM0_DANRE 5-aminolevulinate synthase, erythroid-specific, mitochondrial OS=Danio rerio GN=alas2 PE=2 SV=1//0
CI01000339_03140715_03144128	74.6072	283.647	-1.9267	5.66e-24	7.84e-22	--	sp|O76080|ZFAN5_HUMAN AN1-type zinc finger protein 5 OS=Homo sapiens GN=ZFAND5 PE=1 SV=1//4.71662e-95
CI01000055_01936268_01937799	26.11	99.421	-1.9289	2.19e-09	1.02e-07	--	sp|Q9QXP7|C1QT1_MOUSE Complement C1q tumor necrosis factor-related protein 1 OS=Mus musculus GN=C1qtnf1 PE=2 SV=1//1.77094e-116
CI01000340_16053984_16057786	10.1692	38.7297	-1.9292	0.0001878	0.003693	--	sp|P08752|GNAI2_MOUSE Guanine nucleotide-binding protein G(i) subunit alpha-2 OS=Mus musculus GN=Gnai2 PE=1 SV=5//8.79075e-15
CI01000012_10661067_10678624	17.3401	66.3673	-1.9364	9.41e-07	3.06e-05	--	sp|Q8VE52|OGRL1_MOUSE Opioid growth factor receptor-like protein 1 OS=Mus musculus GN=Ogfrl1 PE=2 SV=2//1.23572e-121
CI01000063_06428760_06430410	15.1663	58.1687	-1.9394	4.3e-06	0.00012436	--	sp|Q99PE9|ARL4D_MOUSE ADP-ribosylation factor-like protein 4D OS=Mus musculus GN=Arl4d PE=2 SV=2//1.48339e-92
CI01000004_05920907_05931169	17.7898	68.4076	-1.9431	5.97e-07	2.02e-05	--	sp|Q90416|RXRGA_DANRE Retinoic acid receptor RXR-gamma-A OS=Danio rerio GN=rxrga PE=2 SV=2//0
CI01000117_00493800_00503302	24.8108	95.6371	-1.9466	3.4e-09	1.54e-07	--	-//-
CI01000343_00325619_00332374	42.9254	167.272	-1.9623	3.63e-15	2.86e-13	--	sp|P00491|PNPH_HUMAN Purine nucleoside phosphorylase OS=Homo sapiens GN=PNP PE=1 SV=2//4.1539e-132
CI01000330_03561340_03578253	22.1873	86.8079	-1.9681	1.34e-08	5.7e-07	--	sp|Q9Y2Y9|KLF13_HUMAN Krueppel-like factor 13 OS=Homo sapiens GN=KLF13 PE=1 SV=1//1.76589e-81
CI01000026_16645459_16698069	30.9073	120.938	-1.9682	2.01e-11	1.18e-09	--	sp|Q765P7|MTSSL_HUMAN MTSS1-like protein OS=Homo sapiens GN=MTSS1L PE=1 SV=1//5.92629e-16
CI01000063_00188800_00192370	12.243	47.9298	-1.969	2.42e-05	0.00059848	--	sp|Q9N181|NMT2_BOVIN Glycylpeptide N-tetradecanoyltransferase 2 OS=Bos taurus GN=NMT2 PE=2 SV=1//1.34886e-146
CI01000321_00649226_00658653	10.7938	42.4394	-1.9752	6.8e-05	0.0015094	--	sp|Q9I927|FUCL5_ANGJA Fucolectin-5 OS=Anguilla japonica PE=2 SV=1//1.05876e-28
CI01000055_00627597_00660770	14.4917	57.1671	-1.98	3.63e-06	0.00010654	--	sp|Q9UQB8|BAIP2_HUMAN Brain-specific angiogenesis inhibitor 1-associated protein 2 OS=Homo sapiens GN=BAIAP2 PE=1 SV=1//0
CI01000060_00932111_00933685	103.166	409.889	-1.9903	1.34e-35	2.91e-33	--	sp|Q16678|CP1B1_HUMAN Cytochrome P450 1B1 OS=Homo sapiens GN=CYP1B1 PE=1 SV=2//1.55265e-180
CI01180000_00955725_01050852	30.3826	120.752	-1.9907	1.38e-11	8.15e-10	--	sp|Q9P2F8|SI1L2_HUMAN Signal-induced proliferation-associated 1-like protein 2 OS=Homo sapiens GN=SIPA1L2 PE=1 SV=2//4.29729e-46
CI01000040_00810717_00829640	12.9676	51.6396	-1.9936	9.62e-06	0.0002576	--	sp|Q5ZLK5|P4HA2_CHICK Prolyl 4-hydroxylase subunit alpha-2 OS=Gallus gallus GN=P4HA2 PE=2 SV=1//0
CI01000343_00208872_00217919	24.486	97.5662	-1.9944	1.16e-09	5.62e-08	--	sp|Q15722|LT4R1_HUMAN Leukotriene B4 receptor 1 OS=Homo sapiens GN=LTB4R PE=1 SV=2//9.45454e-57
CI01000063_07525686_07551770	27.959	111.774	-1.9992	6.78e-11	3.73e-09	--	sp|Q6XZF7|DNMBP_HUMAN Dynamin-binding protein OS=Homo sapiens GN=DNMBP PE=1 SV=1//5.5762e-07
CI01000062_02400091_02406400	13.6672	54.6445	-1.9994	5.05e-06	0.00014454	--	sp|Q5EBM0|CMPK2_HUMAN UMP-CMP kinase 2, mitochondrial OS=Homo sapiens GN=CMPK2 PE=1 SV=3//1.37704e-84
CI01000029_01475527_01497973	17.0652	68.2592	-2	3.38e-07	1.17e-05	--	sp|Q9NZN3|EHD3_HUMAN EH domain-containing protein 3 OS=Homo sapiens GN=EHD3 PE=1 SV=2//0
CI01000027_09068632_09069609	54.8935	220.173	-2.0039	4.5e-20	5.17e-18	--	-//-
CI01000304_05936875_05943741	27.1344	109.066	-2.007	1.01e-10	5.45e-09	--	sp|Q6DBW1|RG1BB_DANRE Ras-GEF domain-containing family member 1B-B OS=Danio rerio GN=rasgef1bb PE=2 SV=1//0
CI01000300_01373306_01377544	8.62006	34.9458	-2.0193	0.00023595	0.0044783	--	sp|P02675|FIBB_HUMAN Fibrinogen beta chain OS=Homo sapiens GN=FGB PE=1 SV=2//0
CI01000340_16175837_16177624	14.6666	59.7639	-2.0267	1.42e-06	4.46e-05	--	-//-
CI01000012_04488201_04489863	71.0343	289.694	-2.0279	2.34e-26	3.71e-24	--	-//-
CI01000077_00440430_00460441	24.0862	98.3823	-2.0302	5.82e-10	2.92e-08	--	sp|Q5EB28|MIDN_XENTR Midnolin OS=Xenopus tropicalis GN=midn PE=2 SV=1//1.88562e-52
CI01000174_00387893_00400418	28.6336	117.821	-2.0408	9.96e-12	5.95e-10	--	sp|P55918|MFAP4_BOVIN Microfibril-associated glycoprotein 4 OS=Bos taurus GN=MFAP4 PE=1 SV=2//2.21034e-07
CI01000009_02358636_02361913	9.91931	40.9555	-2.0457	5.8e-05	0.0013019	--	sp|Q6PHG2|HEMO_DANRE Hemopexin OS=Danio rerio GN=hpx PE=2 SV=2//0
CI01000339_06917949_06919576	11.6433	48.4121	-2.0559	1.14e-05	0.0003013	--	-//-
CI01000300_10370185_10373703	8.96985	37.5426	-2.0654	0.00010544	0.0022281	--	sp|P02679|FIBG_HUMAN Fibrinogen gamma chain OS=Homo sapiens GN=FGG PE=1 SV=3//1.2331e-156
CI01000080_01962907_01971325	17.515	73.6012	-2.0711	5.3e-08	2.09e-06	--	sp|Q9QZS8|SH2D3_MOUSE SH2 domain-containing protein 3C OS=Mus musculus GN=Sh2d3c PE=1 SV=1//1.42083e-178
CI01000339_07813830_07855935	8.91988	37.5426	-2.0734	0.00010056	0.0021348	--	sp|Q5VWQ8|DAB2P_HUMAN Disabled homolog 2-interacting protein OS=Homo sapiens GN=DAB2IP PE=1 SV=2//0
CI01000051_02297468_02301682	17.1402	72.1915	-2.0744	6.84e-08	2.67e-06	--	sp|Q3SZE3|LPP3_BOVIN Lipid phosphate phosphohydrolase 3 OS=Bos taurus GN=PPAP2B PE=2 SV=1//2.62209e-08
CI01000054_01971657_02001379	81.6282	343.967	-2.0751	4.92e-32	9.62e-30	--	sp|Q9EQT5|TINAL_RAT Tubulointerstitial nephritis antigen-like OS=Rattus norvegicus GN=Tinagl1 PE=2 SV=1//3.59764e-48
CI01000030_05840894_05884329	23.3116	98.3081	-2.0763	2.97e-10	1.54e-08	--	sp|Q8CG71|P3H2_MOUSE Prolyl 3-hydroxylase 2 OS=Mus musculus GN=Leprel1 PE=2 SV=1//0
CI01000043_07730390_07733887	11.3685	47.9669	-2.077	1.07e-05	0.00028461	--	sp|P33148|CADHF_XENLA EP-cadherin OS=Xenopus laevis PE=1 SV=2//1.02007e-93
CI01000310_02876181_02939106	11.1186	47.1879	-2.0854	1.19e-05	0.00031266	--	sp|O54874|MRCKA_RAT Serine/threonine-protein kinase MRCK alpha OS=Rattus norvegicus GN=Cdc42bpa PE=1 SV=1//0
CI01000180_00986039_00998257	11.8932	50.5638	-2.088	5.69e-06	0.00016075	--	sp|Q8WUF5|IASPP_HUMAN RelA-associated inhibitor OS=Homo sapiens GN=PPP1R13L PE=1 SV=4//5.1497e-99
CI01095062_00000388_00001366	17.39	73.9351	-2.088	4.09e-08	1.64e-06	--	sp|Q99808|S29A1_HUMAN Equilibrative nucleoside transporter 1 OS=Homo sapiens GN=SLC29A1 PE=1 SV=3//9.5386e-48
Novel00269	138.296	589.849	-2.0926	2.32e-54	7.24e-52	-//-
CI01000059_07630261_07641794	14.5167	62.101	-2.0969	4.54e-07	1.55e-05	--	sp|A2BGS3|TM116_DANRE Transmembrane protein 116 OS=Danio rerio GN=tmem116 PE=2 SV=1//3.56208e-179
CI01000006_03350988_03356496	54.5687	233.825	-2.0993	1.15e-22	1.46e-20	--	sp|P97481|EPAS1_MOUSE Endothelial PAS domain-containing protein 1 OS=Mus musculus GN=Epas1 PE=1 SV=2//9.28722e-08
CI01000004_00812006_00813189	116.508	502.225	-2.1079	4.81e-47	1.28e-44	--	sp|Q864Z2|RGS5_PIG Regulator of G-protein signaling 5 OS=Sus scrofa GN=RGS5 PE=2 SV=1//1.12097e-52
CI01000386_00088836_00095477	116.333	503.004	-2.1123	2.95e-47	7.96e-45	--	sp|Q66S03|LECG_THANI Galactose-specific lectin nattectin OS=Thalassophryne nattereri PE=1 SV=1//6.34109e-20
CI01000053_02139803_02142840	23.4615	102.129	-2.122	6.67e-11	3.68e-09	--	-//-
CI01000027_06495825_06497691	12.6178	55.2751	-2.1312	1.45e-06	4.55e-05	--	sp|Q5R541|GEM_PONAB GTP-binding protein GEM OS=Pongo abelii GN=GEM PE=2 SV=1//2.40482e-98
CI01000008_02465004_02467649	10.9437	48.0782	-2.1353	6.8e-06	0.00018818	--	sp|Q58D85|PAR3_BOVIN Proteinase-activated receptor 3 OS=Bos taurus GN=F2RL2 PE=2 SV=1//7.95574e-63
CI01000322_00008829_00019784	43.9248	193.018	-2.1356	1.93e-19	2.1e-17	--	sp|Q08509|EPS8_MOUSE Epidermal growth factor receptor kinase substrate 8 OS=Mus musculus GN=Eps8 PE=1 SV=2//2.78774e-86
CI01000066_00002211_00003080	15.9908	70.448	-2.1393	4.91e-08	1.95e-06	--	-//-
CI01000347_01881277_01886022	21.7875	96.0823	-2.1408	1.85e-10	9.75e-09	--	sp|Q6TLI7|AA2AR_HORSE Adenosine receptor A2a OS=Equus caballus GN=ADORA2A PE=2 SV=1//1.10108e-144
CI01000115_00617057_00631791	28.1089	124.091	-2.1423	4.26e-13	2.87e-11	--	sp|Q9NRH2|SNRK_HUMAN SNF-related serine/threonine-protein kinase OS=Homo sapiens GN=SNRK PE=1 SV=2//2.31734e-53
CI01000016_06729420_06733577	26.9845	119.454	-2.1462	1.08e-12	6.9e-11	--	sp|P52624|UPP1_MOUSE Uridine phosphorylase 1 OS=Mus musculus GN=Upp1 PE=1 SV=2//1.26639e-147
CI01000181_00525762_00542642	58.3915	258.495	-2.1463	1.13e-25	1.73e-23	--	sp|Q91ZW8|C209D_MOUSE CD209 antigen-like protein D OS=Mus musculus GN=Cd209d PE=2 SV=1//7.92157e-11
CI01000138_01182423_01185806	33.5807	148.946	-2.1491	1.74e-15	1.42e-13	--	sp|Q7Z5L0|VMO1_HUMAN Vitelline membrane outer layer protein 1 homolog OS=Homo sapiens GN=VMO1 PE=1 SV=1//1.63619e-34
CI01000032_00511336_00516935	18.1396	80.6868	-2.1532	4.47e-09	2e-07	--	sp|Q6DFC8|ZN395_XENLA Zinc finger protein 395 OS=Xenopus laevis GN=znf395 PE=2 SV=1//2.00596e-78
CI01000009_02352214_02356619	15.5161	69.4463	-2.1621	4.8e-08	1.91e-06	--	sp|Q6TKS7|MX_CTEID Interferon-induced GTP-binding protein Mx OS=Ctenopharyngodon idella GN=mx PE=2 SV=1//8.71357e-146
CI01000055_04906688_04910244	519.902	2337.28	-2.1685	2.92e-221	3.12e-218	--	sp|Q7Z7L8|CK096_HUMAN Uncharacterized protein C11orf96 OS=Homo sapiens GN=C11orf96 PE=1 SV=3//9.81639e-23
CI01000068_00965068_00968916	10.6439	47.8927	-2.1698	5.5e-06	0.00015572	--	sp|O70441|SYN3_RAT Synapsin-3 OS=Rattus norvegicus GN=Syn3 PE=1 SV=1//1.97935e-58
CI01000003_00842413_00868623	11.0437	49.8589	-2.1746	3.41e-06	0.00010005	--	sp|O54967|ACK1_MOUSE Activated CDC42 kinase 1 OS=Mus musculus GN=Tnk2 PE=1 SV=2//6.61356e-13
CI01000013_01007844_01029438	9.09478	41.3636	-2.1853	2.18e-05	0.00054251	--	sp|Q62179|SEM4B_MOUSE Semaphorin-4B OS=Mus musculus GN=Sema4b PE=1 SV=2//0
CI01000301_00561430_00571568	13.3423	61.2478	-2.1986	2.11e-07	7.55e-06	--	sp|Q6PAV2|HERC4_MOUSE Probable E3 ubiquitin-protein ligase HERC4 OS=Mus musculus GN=Herc4 PE=2 SV=2//4.47598e-06
CI01000043_02033302_02075904	8.42017	38.8781	-2.207	3.38e-05	0.00080431	--	sp|Q70EK8|UBP53_HUMAN Inactive ubiquitin carboxyl-terminal hydrolase 53 OS=Homo sapiens GN=USP53 PE=2 SV=2//0
CI01000026_10347872_10351783	222.672	1038.17	-2.221	8.28e-103	4.93e-100	--	sp|P49715|CEBPA_HUMAN CCAAT/enhancer-binding protein alpha OS=Homo sapiens GN=CEBPA PE=1 SV=3//2.98732e-70
CI01000006_06049283_06057849	38.328	179.44	-2.227	3.07e-19	3.3e-17	--	sp|Q61143|TRPC6_MOUSE Short transient receptor potential channel 6 OS=Mus musculus GN=Trpc6 PE=1 SV=3//0
CI01000340_12881755_12891388	8.59507	40.77	-2.2459	1.71e-05	0.00043687	--	sp|Q16647|PTGIS_HUMAN Prostacyclin synthase OS=Homo sapiens GN=PTGIS PE=1 SV=1//1.92101e-138
CI01000058_04556260_04565696	15.766	74.7884	-2.246	5.74e-09	2.53e-07	--	sp|Q6ZNL6|FGD5_HUMAN FYVE, RhoGEF and PH domain-containing protein 5 OS=Homo sapiens GN=FGD5 PE=1 SV=3//1.13191e-81
CI01000340_06927893_06929574	38.303	181.963	-2.2481	9.83e-20	1.1e-17	--	sp|Q7SZC6|RGS4_CHICK Regulator of G-protein signaling 4 OS=Gallus gallus GN=RGS4 PE=2 SV=1//7.2522e-47
CI01000039_08302787_08303257	12.4179	59.4671	-2.2597	1.83e-07	6.68e-06	--	sp|P0CG73|UBI1P_CANAX Polyubiquitin OS=Candida albicans GN=UBI1 PE=1 SV=1//1.52099e-25
CI01000340_00672283_00673853	59.7907	288.136	-2.2688	1.11e-30	2.04e-28	--	sp|Q60GI5|GA45A_FELCA Growth arrest and DNA damage-inducible protein GADD45 alpha OS=Felis catus GN=GADD45A PE=2 SV=1//5.08327e-69
CI01000340_06943742_06951136	17.515	84.7676	-2.2749	3.91e-10	1.98e-08	--	sp|Q864Z2|RGS5_PIG Regulator of G-protein signaling 5 OS=Sus scrofa GN=RGS5 PE=2 SV=1//7.43954e-83
CI01000010_01156828_01164899	9.14475	44.554	-2.2845	5.36e-06	0.00015222	--	sp|Q99624|S38A3_HUMAN Sodium-coupled neutral amino acid transporter 3 OS=Homo sapiens GN=SLC38A3 PE=1 SV=1//1.46532e-154
CI01000300_01384469_01386368	10.6439	52.4928	-2.3021	6.84e-07	2.29e-05	--	sp|P14448|FIBA_CHICK Fibrinogen alpha chain OS=Gallus gallus GN=FGA PE=1 SV=4//1.0988e-11
CI01094323_00000911_00005346	8.69501	42.9959	-2.3059	6.81e-06	0.00018818	--	sp|O60658|PDE8A_HUMAN High affinity cAMP-specific and IBMX-insensitive 3&apos;,5&apos;-cyclic phosphodiesterase 8A OS=Homo sapiens GN=PDE8A PE=1 SV=2//3.60206e-157
CI01000340_00575085_00576868	11.8432	61.8043	-2.3836	3.37e-08	1.36e-06	--	sp|Q8HZM5|GLNA_CANFA Glutamine synthetase OS=Canis familiaris GN=GLUL PE=1 SV=3//0
CI01000010_00946586_00947327	75.9814	402.136	-2.404	1.48e-45	3.91e-43	--	sp|Q6PFP3|PDPFA_DANRE Pancreatic progenitor cell differentiation and proliferation factor A OS=Danio rerio GN=ppdpfa PE=2 SV=1//3.78465e-44
CI01000113_00256900_00257501	116.483	616.744	-2.4046	6.2e-69	2.44e-66	--	sp|Q90486|HBB1_DANRE Hemoglobin subunit beta-1 OS=Danio rerio GN=ba1 PE=1 SV=3//3.51648e-91
CI01000354_01573859_01599357	6.29639	33.3506	-2.4051	4.49e-05	0.001031	--	sp|Q8TER5|ARH40_HUMAN Rho guanine nucleotide exchange factor 40 OS=Homo sapiens GN=ARHGEF40 PE=1 SV=3//1.17522e-11
CI01000152_00964426_00993642	23.6115	125.946	-2.4152	1.82e-15	1.48e-13	--	sp|Q8IWW6|RHG12_HUMAN Rho GTPase-activating protein 12 OS=Homo sapiens GN=ARHGAP12 PE=1 SV=1//5.75573e-29
CI01000016_08926089_08945071	12.268	65.4398	-2.4153	9.89e-09	4.27e-07	--	sp|P23276|KELL_HUMAN Kell blood group glycoprotein OS=Homo sapiens GN=KEL PE=1 SV=2//2.95852e-38
CI01000037_03946645_03954021	44.1247	235.383	-2.4154	1.55e-27	2.58e-25	--	sp|Q9IA88|SIK2_CHICK Serine/threonine-protein kinase SIK2 OS=Gallus gallus GN=SIK2 PE=2 SV=1//0
CI01000095_01699194_01700598	132.349	711.12	-2.4257	3.94e-80	1.87e-77	--	sp|Q66S03|LECG_THANI Galactose-specific lectin nattectin OS=Thalassophryne nattereri PE=1 SV=1//6.84355e-26
CI01000325_04584231_04595363	7.29582	39.212	-2.4262	8.54e-06	0.00023063	--	sp|O54749|CP2J5_MOUSE Cytochrome P450 2J5 OS=Mus musculus GN=Cyp2j5 PE=2 SV=1//4.26069e-109
CI01000118_00519523_00546014	18.3645	99.2355	-2.4339	1.28e-12	8.05e-11	--	sp|Q8QGQ8|PER2_CHICK Period circadian protein homolog 2 OS=Gallus gallus GN=PER2 PE=2 SV=1//1.02295e-35
CI01000053_00116887_00128931	5.09708	27.5634	-2.435	0.00018321	0.003611	--	sp|Q8IYT8|ULK2_HUMAN Serine/threonine-protein kinase ULK2 OS=Homo sapiens GN=ULK2 PE=1 SV=3//4.29084e-19
CI01000152_00562189_00571618	61.7146	333.765	-2.4352	9.45e-39	2.16e-36	--	sp|P79145|CREM_CANFA cAMP-responsive element modulator OS=Canis familiaris GN=CREM PE=2 SV=2//3.6138e-93
CI01000304_11170412_11182604	21.8874	118.675	-2.4388	7.78e-15	5.95e-13	--	sp|Q09143|CTR1_MOUSE High affinity cationic amino acid transporter 1 OS=Mus musculus GN=Slc7a1 PE=1 SV=1//7.89151e-90
Novel01088	6.6212	36.0587	-2.4452	1.78e-05	0.0004538	--	PREDICTED: CD44 antigen [Danio rerio]
CI01000353_00976616_00980704	8.39518	46.2234	-2.461	1.06e-06	3.44e-05	--	sp|Q9JLC8|SACS_MOUSE Sacsin OS=Mus musculus GN=Sacs PE=1 SV=2//3.1484e-136
CI01000010_11949376_11954597	27.6341	153.435	-2.4731	4.68e-19	4.97e-17	--	sp|Q39580|DYL1_CHLRE Dynein 8 kDa light chain, flagellar outer arm OS=Chlamydomonas reinhardtii PE=1 SV=1//5.22137e-12
CI01000015_03452576_03457978	5.9216	33.0909	-2.4824	3.29e-05	0.00078429	--	sp|P01045|KNG2_BOVIN Kininogen-2 OS=Bos taurus GN=KNG2 PE=1 SV=1//3.75014e-16
CI01000299_06299968_06305021	5.84665	33.0167	-2.4975	3.12e-05	0.00074847	--	sp|Q8K3U6|FA7_RAT Coagulation factor VII OS=Rattus norvegicus GN=F7 PE=2 SV=1//4.31119e-120
CI01000039_06179859_06180838	34.7051	196.765	-2.5033	2.36e-24	3.38e-22	--	sp|Q77MQ6|IL8H_GAHVM Viral interleukin-8 homolog OS=Gallid herpesvirus 2 (strain Chicken/Md5/ATCC VR-987) GN=MDV078 PE=3 SV=1//2.44291e-14
CI01038979_00000417_00002364	40.152	228.001	-2.5055	5.44e-28	9.3e-26	--	sp|Q7Z5L0|VMO1_HUMAN Vitelline membrane outer layer protein 1 homolog OS=Homo sapiens GN=VMO1 PE=1 SV=1//3.64536e-54
CI01000034_03235135_03236084	13.3923	76.6803	-2.5175	1.76e-10	9.32e-09	--	sp|Q6T8D8|TELT_BOVIN Telethonin OS=Bos taurus GN=TCAP PE=2 SV=1//3.98632e-29
CI01000001_06564886_06568295	10.6689	61.4704	-2.5265	1.03e-08	4.43e-07	--	sp|Q99JZ7|ERRFI_MOUSE ERBB receptor feedback inhibitor 1 OS=Mus musculus GN=Errfi1 PE=1 SV=1//1.17468e-37
CI01000051_01785489_01787612	163.806	951.548	-2.5383	4.06e-113	2.54e-110	--	sp|P24591|IBP1_BOVIN Insulin-like growth factor-binding protein 1 OS=Bos taurus GN=IGFBP1 PE=2 SV=2//5.78305e-53
CI01000058_04584028_04613429	17.2151	100.274	-2.5422	2.08e-13	1.44e-11	--	sp|Q6ZNL6|FGD5_HUMAN FYVE, RhoGEF and PH domain-containing protein 5 OS=Homo sapiens GN=FGD5 PE=1 SV=3//1.72492e-167
CI01000030_11035570_11040272	9.21971	53.8654	-2.5466	7.11e-08	2.77e-06	--	sp|O42356|RX1_DANRE Retinal homeobox protein Rx1 OS=Danio rerio GN=rx1 PE=2 SV=2//0
CI01000015_07871559_07879939	6.4463	37.9506	-2.5576	5.75e-06	0.000162	--	sp|Q13506|NAB1_HUMAN NGFI-A-binding protein 1 OS=Homo sapiens GN=NAB1 PE=1 SV=2//2.7403e-157
CI01000255_00211714_00212715	4.32252	25.894	-2.5827	0.00016312	0.0032602	--	sp|Q96F15|GIMA5_HUMAN GTPase IMAP family member 5 OS=Homo sapiens GN=GIMAP5 PE=1 SV=1//2.08902e-34
CI01000013_00348247_00352162	13.0425	78.1642	-2.5833	5.7e-11	3.17e-09	--	sp|P18625|FOSL2_CHICK Fos-related antigen 2 OS=Gallus gallus GN=FOSL2 PE=1 SV=1//3.29744e-26
CI01000072_04225105_04268007	24.5609	148.241	-2.5935	1.49e-19	1.64e-17	--	sp|Q9H0K1|SIK2_HUMAN Serine/threonine-protein kinase SIK2 OS=Homo sapiens GN=SIK2 PE=1 SV=1//0
CI01000105_02384124_02399539	5.72172	34.5748	-2.5952	1.24e-05	0.00032557	--	sp|P15684|AMPN_RAT Aminopeptidase N OS=Rattus norvegicus GN=Anpep PE=1 SV=2//4.4202e-129
CI01000154_00902311_00907798	7.34579	44.7024	-2.6054	6.3e-07	2.12e-05	--	sp|Q9EQT3|RHOU_MOUSE Rho-related GTP-binding protein RhoU OS=Mus musculus GN=Rhou PE=2 SV=1//5.70307e-90
CI01000110_03116235_03118931	53.1695	326.049	-2.6164	1.76e-41	4.33e-39	--	sp|Q8JH71|ALDOB_DANRE Fructose-bisphosphate aldolase B OS=Danio rerio GN=aldob PE=2 SV=1//0
CI01000189_00297654_00300990	29.8579	183.855	-2.6224	3.47e-24	4.92e-22	--	sp|P18625|FOSL2_CHICK Fos-related antigen 2 OS=Gallus gallus GN=FOSL2 PE=1 SV=1//2.05159e-89
Novel00640	13.6921	84.3224	-2.6226	6.38e-12	3.85e-10	-//-
CI01000186_00422121_00422913	47.3728	292.365	-2.6256	1.56e-37	3.47e-35	--	sp|O19002|CDN1A_FELCA Cyclin-dependent kinase inhibitor 1 OS=Felis catus GN=CDKN1A PE=2 SV=3//3.4899e-17
CI01000386_00004162_00036608	19.6137	122.496	-2.6428	8.65e-17	7.59e-15	--	sp|Q66S03|LECG_THANI Galactose-specific lectin nattectin OS=Thalassophryne nattereri PE=1 SV=1//3.41224e-22
CI01000051_00383638_00388102	16.4156	103.39	-2.655	1.75e-14	1.3e-12	--	sp|Q2KIR8|TDH_BOVIN L-threonine 3-dehydrogenase, mitochondrial OS=Bos taurus GN=TDH PE=2 SV=1//0
CI01000305_00309210_00311420	17.5899	111.849	-2.6687	1.23e-15	1.01e-13	--	sp|Q90303|K1C1_CARAU Keratin, type I cytoskeletal 50 kDa OS=Carassius auratus PE=2 SV=1//0
CI01000072_03903428_03906320	3.87278	24.7069	-2.6735	0.00016678	0.0033307	--	sp|Q71SY6|OAF_CHICK Out at first protein homolog OS=Gallus gallus GN=oaf PE=2 SV=1//6.05469e-31
CI01000018_07011537_07045271	3.77284	24.373	-2.6916	0.00017339	0.003436	--	sp|Q6ZN16|M3K15_HUMAN Mitogen-activated protein kinase kinase kinase 15 OS=Homo sapiens GN=MAP3K15 PE=1 SV=2//1.24732e-71
CI01000339_01726034_01727128	259.776	1706.55	-2.7157	3.11e-219	3.19e-216	--	sp|Q9Z0Z6|AGTR2_MERUN Type-2 angiotensin II receptor OS=Meriones unguiculatus GN=AGTR2 PE=2 SV=1//9.92575e-70
CI01000172_00177606_00178505	124.354	827.606	-2.7345	3.21e-108	1.96e-105	--	sp|P79703|JUNB_CYPCA Transcription factor jun-B OS=Cyprinus carpio GN=junb PE=2 SV=1//0
CI01000304_16914506_16925875	6.89604	46.2605	-2.7459	1.63e-07	6.02e-06	--	sp|Q8CJ11|GPR64_RAT G-protein coupled receptor 64 OS=Rattus norvegicus GN=Gpr64 PE=2 SV=1//2.7506e-180
CI01000039_03651436_03658228	8.91988	60.172	-2.754	2.18e-09	1.01e-07	--	sp|P98082|DAB2_HUMAN Disabled homolog 2 OS=Homo sapiens GN=DAB2 PE=1 SV=3//1.93943e-139
CI01000068_00969924_00981247	27.2344	183.743	-2.7542	1.35e-25	2.04e-23	--	sp|O73746|TIMP3_XENLA Metalloproteinase inhibitor 3 OS=Xenopus laevis GN=timp3 PE=2 SV=1//2.41438e-109
CI01000012_12526785_12534198	54.5937	375.871	-2.7834	3.27e-51	9.21e-49	--	sp|Q05910|ADAM8_MOUSE Disintegrin and metalloproteinase domain-containing protein 8 OS=Mus musculus GN=Adam8 PE=1 SV=3//5.67249e-124
CI01000347_01897661_01909316	5.44688	38.8781	-2.8355	9.83e-07	3.19e-05	--	sp|Q5RBM6|BUP1_PONAB Beta-ureidopropionase OS=Pongo abelii GN=UPB1 PE=2 SV=1//0
CI01000161_03048260_03059532	5.19702	37.2087	-2.8399	1.64e-06	5.07e-05	--	-//-
CI01000039_03659569_03662364	9.49455	69.0383	-2.8622	5.4e-11	3.03e-09	--	sp|P98082|DAB2_HUMAN Disabled homolog 2 OS=Homo sapiens GN=DAB2 PE=1 SV=3//1.01321e-11
CI01000008_00312587_00314822	4.07266	30.0489	-2.8833	1.39e-05	0.00036042	--	sp|Q9QYY7|ESM1_MOUSE Endothelial cell-specific molecule 1 OS=Mus musculus GN=Esm1 PE=2 SV=1//4.14385e-43
CI01000319_03552377_03560881	3.37307	24.8924	-2.8836	7.63e-05	0.0016688	--	sp|Q3ZBI6|FHL3_BOVIN Four and a half LIM domains protein 3 OS=Bos taurus GN=FHL3 PE=2 SV=1//4.98032e-18
CI01000010_06720407_06725929	11.7183	88.4402	-2.9159	6.15e-14	4.42e-12	--	sp|Q9UGQ3|GTR6_HUMAN Solute carrier family 2, facilitated glucose transporter member 6 OS=Homo sapiens GN=SLC2A6 PE=1 SV=2//3.31761e-165
CI01000000_05527503_05531978	24.0862	183.076	-2.9262	2.77e-27	4.53e-25	--	sp|P79942|NOCT_XENLA Nocturnin OS=Xenopus laevis GN=ccrn4l PE=1 SV=1//1.09053e-156
CI01000054_10910820_10938477	5.17203	39.6942	-2.9401	4.38e-07	1.5e-05	--	sp|Q2UY09|COSA1_HUMAN Collagen alpha-1(XXVIII) chain OS=Homo sapiens GN=COL28A1 PE=2 SV=2//4.02729e-09
CI01000057_04560576_04573644	14.9914	115.225	-2.9422	7.26e-18	6.87e-16	--	sp|Q91WM2|CECR5_MOUSE Cat eye syndrome critical region protein 5 homolog OS=Mus musculus GN=Cecr5 PE=2 SV=1//5.51339e-138
CI01000027_06785671_06803146	13.867	109.215	-2.9774	3.18e-17	2.88e-15	--	sp|Q92570|NR4A3_HUMAN Nuclear receptor subfamily 4 group A member 3 OS=Homo sapiens GN=NR4A3 PE=1 SV=3//1.44683e-173
CI01000089_00639241_00649290	4.62235	36.8748	-2.9959	8.6e-07	2.82e-05	--	sp|Q9ULJ6|ZMIZ1_HUMAN Zinc finger MIZ domain-containing protein 1 OS=Homo sapiens GN=ZMIZ1 PE=1 SV=3//0
CI01000072_03908090_03922942	3.97272	31.7925	-3.0005	4.8e-06	0.00013835	--	sp|Q6GPK2|OAF_XENLA Out at first protein homolog OS=Xenopus laevis GN=oaf PE=2 SV=1//3.7434e-54
CI01000330_00107475_00108371	4.97215	40.1765	-3.0144	2.54e-07	8.99e-06	--	sp|Q503L1|PHLA2_DANRE Pleckstrin homology-like domain family A member 2 OS=Danio rerio GN=phlda2 PE=2 SV=1//4.63643e-07
CI01000304_07183432_07198305	95.0705	804.309	-3.0807	1.62e-120	1.09e-117	--	sp|O46411|5NTC_BOVIN Cytosolic purine 5&apos;-nucleotidase OS=Bos taurus GN=NT5C2 PE=1 SV=1//0
CI01000006_07577082_07582303	10.444	88.737	-3.0869	8.42e-15	6.4e-13	--	sp|Q62767|DUS4_RAT Dual specificity protein phosphatase 4 OS=Rattus norvegicus GN=Dusp4 PE=2 SV=1//1.19825e-177
CI01000339_01860747_01871902	41.3263	354.206	-3.0995	1.84e-54	5.89e-52	--	sp|O35547|ACSL4_RAT Long-chain-fatty-acid--CoA ligase 4 OS=Rattus norvegicus GN=Acsl4 PE=1 SV=1//4.44438e-102
CI01112001_00000096_00002852	3.32309	29.5666	-3.1534	5.86e-06	0.00016456	--	sp|O43451|MGA_HUMAN Maltase-glucoamylase, intestinal OS=Homo sapiens GN=MGAM PE=1 SV=5//1.46701e-58
CI01000302_00685212_00691241	2.24871	20.552	-3.1921	0.00014343	0.0029121	--	sp|Q9N2I9|UCP3_CANFA Mitochondrial uncoupling protein 3 OS=Canis familiaris GN=UCP3 PE=2 SV=1//7.66499e-10
CI01000029_06486658_06492567	5.87163	53.8654	-3.1975	7.23e-10	3.59e-08	--	sp|P48594|SPB4_HUMAN Serpin B4 OS=Homo sapiens GN=SERPINB4 PE=1 SV=2//1.08142e-92
CI01000271_00070585_00084314	10.7688	104.466	-3.2781	3.62e-18	3.53e-16	--	sp|P07768|SUIS_RABIT Sucrase-isomaltase, intestinal OS=Oryctolagus cuniculus GN=SI PE=1 SV=3//1.3625e-49
CI01000081_00036237_00048055	2.82338	27.8601	-3.3027	6.65e-06	0.00018467	--	sp|Q2KHV7|UBP2_BOVIN Ubiquitin carboxyl-terminal hydrolase 2 OS=Bos taurus GN=USP2 PE=2 SV=1//8.8928e-153
CI01000027_06373043_06379322	3.27312	33.128	-3.3393	7.86e-07	2.6e-05	--	sp|Q6GPN6|SGK1A_XENLA Serine/threonine-protein kinase Sgk1-A OS=Xenopus laevis GN=sgk1-a PE=2 SV=1//1.02161e-142
CI01000029_05429198_05430689	38.2531	390.821	-3.3529	8.44e-65	3.05e-62	--	sp|P79702|FOS_CYPCA Proto-oncogene c-Fos OS=Cyprinus carpio GN=fos PE=2 SV=1//6.31936e-135
CI01000047_02575122_02577946	4.79725	51.0831	-3.4126	5.72e-10	2.88e-08	--	sp|Q19KA1|G6PC_FELCA Glucose-6-phosphatase OS=Felis catus GN=G6PC PE=2 SV=1//5.97845e-163
CI01000339_01730717_01733784	1.749	18.66	-3.4153	0.00017869	0.0035302	--	sp|A4QNR3|BRF2_XENTR Transcription factor IIIB 50 kDa subunit OS=Xenopus tropicalis GN=brf2 PE=2 SV=1//1.62793e-07
CI01000039_07972168_07974927	2.14877	23.1488	-3.4294	2.89e-05	0.00070053	--	sp|P01335|INS_CYPCA Insulin OS=Cyprinus carpio GN=ins PE=1 SV=1//2.29837e-73
CI01000050_06593242_06603104	5.9216	64.2527	-3.4397	3.01e-12	1.85e-10	--	sp|P20262|GLRK_LITBE Probable glutamate receptor OS=Lithobates berlandieri PE=1 SV=1//3.47844e-141
CI01000055_06154806_06161718	11.1686	123.423	-3.4661	2.87e-22	3.6e-20	--	sp|Q91197|MX3_ONCMY Interferon-induced GTP-binding protein Mx3 OS=Oncorhynchus mykiss GN=mx3 PE=2 SV=1//6.95175e-172
CI01000333_00030404_00039315	6.94602	76.8658	-3.4681	1.85e-14	1.37e-12	--	sp|Q0VC22|NAR5_BOVIN Ecto-ADP-ribosyltransferase 5 OS=Bos taurus GN=ART5 PE=2 SV=1//7.75824e-29
CI01000000_05535196_05536658	2.24871	25.3375	-3.4941	1.02e-05	0.00027091	--	-//-
CI01000057_03847471_03851892	7.52069	89.5902	-3.5744	5.04e-17	4.49e-15	--	sp|Q71N41|GAMT_DANRE Guanidinoacetate N-methyltransferase OS=Danio rerio GN=gamt PE=2 SV=2//1.86297e-150
CI01000054_08099220_08112291	7.89547	95.971	-3.6035	3.03e-18	3e-16	--	sp|Q6DEJ6|NLS1B_DANRE Sodium-dependent lysophosphatidylcholine symporter 1-B OS=Danio rerio GN=mfsd2ab PE=2 SV=1//0
CI01153430_00000001_00001505	2.39862	30.3086	-3.6594	8.31e-07	2.73e-05	--	sp|P10775|RINI_PIG Ribonuclease inhibitor OS=Sus scrofa GN=RNH1 PE=1 SV=1//3.67856e-13
CI01000001_05848734_05855468	5.0471	65.5511	-3.6991	3.32e-13	2.26e-11	--	sp|P19879|MIME_BOVIN Mimecan OS=Bos taurus GN=OGN PE=1 SV=2//4.64066e-93
CI01000049_08001463_08004396	6.22143	82.5788	-3.7305	2.39e-16	2.05e-14	--	sp|Q86UN3|R4RL2_HUMAN Reticulon-4 receptor-like 2 OS=Homo sapiens GN=RTN4RL2 PE=1 SV=1//3.27699e-107
Novel01408	7.57066	101.573	-3.746	8.18e-20	9.21e-18	--	PREDICTED: uncharacterized protein LOC103911245 [Danio rerio]
Novel01878	1.97387	26.7101	-3.7583	2.89e-06	8.61e-05	--	immunoglobulin light chain L3.3 [Ctenopharyngodon idella]
CI01000051_05447070_05450078	8.27026	112.591	-3.767	6.95e-22	8.6e-20	--	sp|Q62928|PE2R2_RAT Prostaglandin E2 receptor EP2 subtype OS=Rattus norvegicus GN=Ptger2 PE=2 SV=1//2.65127e-79
CI01000191_00650780_00651720	1.54911	21.1455	-3.7708	3.07e-05	0.00073979	--	sp|O94919|ENDD1_HUMAN Endonuclease domain-containing 1 protein OS=Homo sapiens GN=ENDOD1 PE=1 SV=2//4.21878e-20
CI01000000_10333352_10335572	1.79897	24.8182	-3.7862	6.09e-06	0.00016998	--	sp|P18625|FOSL2_CHICK Fos-related antigen 2 OS=Gallus gallus GN=FOSL2 PE=1 SV=1//3.20197e-29
Novel01835	3.07324	42.4394	-3.7876	3.3e-09	1.5e-07	--	PREDICTED: uncharacterized protein K02A2.6-like, partial [Notothenia coriiceps]
CI01000319_02211556_02214522	5.32195	74.3803	-3.8049	4.29e-15	3.37e-13	--	sp|Q0GGL7|IL6_ONCMY Interleukin-6 OS=Oncorhynchus mykiss GN=il6 PE=2 SV=1//4.80564e-13
CI01000255_00208007_00210331	1.5741	22.4439	-3.8337	1.54e-05	0.00039627	--	sp|Q75N62|GIMA8_MOUSE GTPase IMAP family member 8 OS=Mus musculus GN=Gimap8 PE=2 SV=1//1.87775e-37
CI01000006_03941900_03945253	4.62235	68.0366	-3.8796	3.97e-14	2.88e-12	--	sp|Q98TT6|4EB3L_DANRE Eukaryotic translation initiation factor 4E-binding protein 3-like OS=Danio rerio GN=eif4ebp3l PE=1 SV=1//1.47269e-42
CI01000013_09828630_09852321	4.37249	65.5511	-3.9061	9.9e-14	7.03e-12	--	sp|Q867B7|HGF_CANFA Hepatocyte growth factor OS=Canis familiaris GN=HGF PE=2 SV=1//1.70431e-09
CI01000035_00087960_00088431	13.6921	213.458	-3.9625	1.5e-41	3.73e-39	--	sp|O54842|NUPR1_RAT Nuclear protein 1 OS=Rattus norvegicus GN=Nupr1 PE=2 SV=1//1.89631e-09
CI01000016_02528921_02540450	1.17433	18.3261	-3.964	7.59e-05	0.0016627	--	sp|P23492|PNPH_MOUSE Purine nucleoside phosphorylase OS=Mus musculus GN=Pnp PE=1 SV=2//4.58055e-96
CI01000299_05466693_05471714	120.006	1997.55	-4.057	0	0	--	sp|Q9WUQ1|ATS1_RAT A disintegrin and metalloproteinase with thrombospondin motifs 1 OS=Rattus norvegicus GN=Adamts1 PE=2 SV=1//0
CI01000310_04962479_04992409	5.0471	84.3966	-4.0637	1.05e-17	9.74e-16	--	sp|Q13310|PABP4_HUMAN Polyadenylate-binding protein 4 OS=Homo sapiens GN=PABPC4 PE=1 SV=1//4.26223e-21
CI01000019_05575112_05576211	0	15.2841	-4.1274	0.00024627	0.0046604	--	-//-
CI01000021_05451019_05481032	1.89891	33.5361	-4.1425	5.41e-08	2.13e-06	--	sp|Q90478|L1CA1_DANRE Neural cell adhesion molecule L1.1 (Fragment) OS=Danio rerio GN=nadl1.1 PE=2 SV=1//0
CI01000347_01988383_02000768	0	16.5083	-4.3679	0.00010464	0.0022141	--	sp|A6PWD2|FHAD1_MOUSE Forkhead-associated domain-containing protein 1 OS=Mus musculus GN=Fhad1 PE=2 SV=1//3.3487e-14
CI01112128_00000441_00000847	1.27427	26.4504	-4.3756	8.96e-07	2.93e-05	--	sp|P14410|SUIS_HUMAN Sucrase-isomaltase, intestinal OS=Homo sapiens GN=SI PE=1 SV=6//8.19347e-13
CI01000340_09630528_09631067	0	20.4778	-4.4693	1.36e-05	0.00035591	--	sp|Q8AUU1|GHRL_CARAU Ghrelin OS=Carassius auratus GN=ghrl PE=2 SV=1//2.1624e-47
CI01000082_02786089_02793623	0	21.6649	-4.4746	7.63e-06	0.00020806	--	sp|Q1LZH5|CREM_BOVIN cAMP-responsive element modulator OS=Bos taurus GN=CREM PE=2 SV=3//1.40355e-24
CI01000004_06398828_06403391	1.79897	40.9555	-4.5088	7.01e-10	3.49e-08	--	sp|P41689|SPYA_FELCA Serine--pyruvate aminotransferase, mitochondrial OS=Felis catus GN=AGXT PE=2 SV=1//2.07596e-174
CI01000211_00234633_00237817	24.0862	559.688	-4.5383	2.07e-115	1.33e-112	--	sp|Q32LQ4|BHMT1_DANRE Betaine--homocysteine S-methyltransferase 1 OS=Danio rerio GN=bhmt PE=2 SV=1//0
CI01000186_00111894_00116331	1.89891	46.5572	-4.6158	3.73e-11	2.14e-09	--	sp|Q8CHJ2|AQP12_MOUSE Aquaporin-12 OS=Mus musculus GN=Aqp12 PE=2 SV=1//4.71342e-60
CI01000019_05583922_05587298	1.09937	27.6005	-4.6499	3.36e-07	1.17e-05	--	sp|Q95SX7|RTBS_DROME Probable RNA-directed DNA polymerase from transposon BS OS=Drosophila melanogaster GN=RTase PE=2 SV=1//3.62037e-07
CI01000000_08992501_08994328	0	17.6955	-4.6607	4.36e-05	0.0010056	--	sp|P00996|ISK1_BOVIN Pancreatic secretory trypsin inhibitor OS=Bos taurus GN=SPINK1 PE=1 SV=2//9.62728e-10
CI01000340_19267148_19271146	3.29811	94.7097	-4.8438	1.44e-21	1.76e-19	--	sp|P05153|PCKGC_CHICK Phosphoenolpyruvate carboxykinase, cytosolic [GTP] OS=Gallus gallus GN=PCK1 PE=2 SV=1//0
CI01000304_07282197_07285838	0	19.3648	-5.0132	1.41e-05	0.0003658	--	sp|Q6P950|PR3CB_DANRE Protein phosphatase 1 regulatory subunit 3C-B OS=Danio rerio GN=ppp1r3cb PE=2 SV=1//1.46574e-34
CI01000068_00121327_00131615	1.82395	61.9527	-5.086	6.95e-15	5.33e-13	--	sp|Q5RE87|S38A4_PONAB Sodium-coupled neutral amino acid transporter 4 OS=Pongo abelii GN=SLC38A4 PE=2 SV=1//0
CI01000134_00055910_00060379	0	19.1423	-5.2587	1.37e-05	0.00035591	--	sp|P81018|LADD_ONCMY Ladderlectin OS=Oncorhynchus mykiss PE=1 SV=2//1.12782e-32
CI01000086_02881148_02882305	0	23.8907	-5.3162	1.14e-06	3.65e-05	--	sp|Q62227|NR0B2_MOUSE Nuclear receptor subfamily 0 group B member 2 OS=Mus musculus GN=Nr0b2 PE=1 SV=1//8.52944e-78
CI01180000_05307085_05313251	0	36.949	-5.8298	1.1e-09	5.36e-08	--	sp|Q2KJC6|METK1_BOVIN S-adenosylmethionine synthase isoform type-1 OS=Bos taurus GN=MAT1A PE=2 SV=1//7.53019e-10
CI01000300_01275725_01282289	0	26.4875	-5.8801	2.47e-07	8.74e-06	--	sp|P05307|PDIA1_BOVIN Protein disulfide-isomerase OS=Bos taurus GN=P4HB PE=1 SV=1//5.52585e-14
CI01033631_00000013_00000574	0	55.2751	-5.9414	8.94e-14	6.38e-12	--	sp|O43451|MGA_HUMAN Maltase-glucoamylase, intestinal OS=Homo sapiens GN=MGAM PE=1 SV=5//2.74626e-30
CI01000030_08880986_08884756	20.888	1409.78	-6.0766	0	0	--	sp|Q7SIG3|ELA1_SALSA Elastase-1 OS=Salmo salar PE=1 SV=1//1.17936e-128
CI01000238_00327887_00343486	1.72401	119.602	-6.1163	5.62e-28	9.54e-26	--	sp|O43451|MGA_HUMAN Maltase-glucoamylase, intestinal OS=Homo sapiens GN=MGAM PE=1 SV=5//6.74027e-07
CI01000000_00260299_00262433	0	15.9519	-6.1485	6.23e-05	0.0013928	--	sp|P27869|TMD11_CANFA Transmembrane emp24 domain-containing protein 11 OS=Canis familiaris GN=TMED11 PE=1 SV=1//4.57023e-65
CI01000026_10721380_10724373	9.09478	645.198	-6.1486	4.8e-143	3.62e-140	--	sp|P31579|LCE_ORYLA Low choriolytic enzyme OS=Oryzias latipes GN=lce PE=1 SV=1//6.31446e-69
Novel01837	0	37.2087	-6.2184	9.79e-10	4.78e-08	--	PREDICTED: maltase-glucoamylase, intestinal [Danio rerio]
CI01000055_05527409_05532734	7.79553	586.881	-6.2343	3.61e-130	2.5e-127	--	sp|P00731|CBPA1_RAT Carboxypeptidase A1 OS=Rattus norvegicus GN=Cpa1 PE=2 SV=2//3.02587e-180
Novel01705	0	42.2168	-6.2631	7.56e-11	4.14e-09	--	PREDICTED: sucrase-isomaltase, intestinal-like [Clupea harengus]
CI01000115_02230110_02243213	0	32.2376	-6.3334	1.31e-08	5.58e-07	--	sp|P09954|CBPA1_PIG Carboxypeptidase A1 OS=Sus scrofa GN=CPA1 PE=1 SV=2//2.05737e-21
CI01000004_05113181_05116553	73.0581	6014.68	-6.3633	0	0	--	sp|P00689|AMYP_RAT Pancreatic alpha-amylase OS=Rattus norvegicus GN=Amy2 PE=2 SV=2//0
CI01000529_00009047_00010512	0	26.9698	-6.3756	2.02e-07	7.28e-06	--	sp|P07768|SUIS_RABIT Sucrase-isomaltase, intestinal OS=Oryctolagus cuniculus GN=SI PE=1 SV=3//8.8372e-18
CI01000471_00000429_00015275	0	41.8088	-6.3857	9.8e-11	5.3e-09	--	-//-
CI01000340_09339973_09344291	6.14647	523.148	-6.4113	7.22e-116	4.75e-113	--	sp|A1L237|ENDUA_DANRE Poly(U)-specific endoribonuclease-A OS=Danio rerio GN=endoua PE=2 SV=1//2.84645e-168
CI01000070_01567837_01572943	24.9357	2132.92	-6.4185	0	0	--	sp|P00732|CBPB1_BOVIN Carboxypeptidase B OS=Bos taurus GN=CPB1 PE=1 SV=2//2.63637e-168
CI01000066_00159322_00159696	3.19817	276.858	-6.4358	3.58e-62	1.24e-59	--	sp|P35763|PERF_RAT Perforin-1 OS=Rattus norvegicus GN=Prf1 PE=2 SV=1//5.24487e-14
CI01000115_02225346_02228790	7.62063	706.001	-6.5336	3.6e-155	2.88e-152	--	sp|Q504N0|CBPA2_MOUSE Carboxypeptidase A2 OS=Mus musculus GN=Cpa2 PE=2 SV=1//0
CI01102534_00000458_00001191	0	13.9115	-6.536	0.00019542	0.0038221	--	sp|Q9NUV9|GIMA4_HUMAN GTPase IMAP family member 4 OS=Homo sapiens GN=GIMAP4 PE=1 SV=1//9.02348e-35
CI01000299_04513358_04524537	0	18.7713	-6.5532	1.52e-05	0.00039192	--	sp|Q7LHG5|YI31B_YEAST Transposon Ty3-I Gag-Pol polyprotein OS=Saccharomyces cerevisiae (strain ATCC 204508 / S288c) GN=TY3B-I PE=3 SV=2//2.81298e-19
CI01090408_00000040_00000326	0	16.9535	-6.5989	3.99e-05	0.00092904	--	sp|P07146|TRY2_MOUSE Anionic trypsin-2 OS=Mus musculus GN=Prss2 PE=2 SV=1//3.10382e-29
Novel01707	1.12436	110.291	-6.6161	1.13e-25	1.73e-23	-//-
CI01000300_02636916_02637474	1.0494	103.39	-6.6224	3.65e-24	5.13e-22	--	sp|P83039|ICHY_CAIMO Chymotrypsin inhibitor OS=Cairina moschata PE=1 SV=1//3.86723e-13
CI01000339_03393324_03405266	10.6189	1060.61	-6.6421	2.87e-231	3.5e-228	--	sp|P08218|CEL2B_HUMAN Chymotrypsin-like elastase family member 2B OS=Homo sapiens GN=CELA2B PE=2 SV=2//3.76617e-58
CI01000023_00339734_00342556	2.32367	233.788	-6.6527	1.89e-52	5.58e-50	--	sp|Q9D8U3|ERP27_MOUSE Endoplasmic reticulum resident protein 27 OS=Mus musculus GN=Erp27 PE=2 SV=1//1.31078e-24
CI01000053_05267143_05269915	9.61948	983.638	-6.676	2.24e-214	2.2e-211	--	sp|P00594|PA21B_HORSE Phospholipase A2 (Fragment) OS=Equus caballus GN=PLA2G1B PE=1 SV=1//9.99335e-48
CI01000055_05536718_05540416	19.8386	2089.88	-6.719	0	0	--	sp|P00730|CBPA1_BOVIN Carboxypeptidase A1 OS=Bos taurus GN=CPA1 PE=1 SV=3//5.02627e-164
CI01000006_12569291_12581457	18.6643	2027.74	-6.7635	0	0	--	sp|P07882|CEL_RAT Bile salt-activated lipase OS=Rattus norvegicus GN=Cel PE=1 SV=2//2.16213e-113
CI01000069_01023405_01025613	1.2243	134.923	-6.784	7.49e-31	1.39e-28	--	sp|O42446|DNAS1_OREMO Deoxyribonuclease-1 OS=Oreochromis mossambicus GN=dnase1 PE=1 SV=2//8.56905e-106
CI01000347_01982085_01984571	11.0437	1262.94	-6.8374	7.13e-273	1.01e-269	--	sp|P08217|CEL2A_HUMAN Chymotrypsin-like elastase family member 2A OS=Homo sapiens GN=CELA2A PE=1 SV=1//1.19752e-123
CI01000339_03405806_03412956	3.57295	411.93	-6.8491	2.64e-90	1.41e-87	--	sp|P08217|CEL2A_HUMAN Chymotrypsin-like elastase family member 2A OS=Homo sapiens GN=CELA2A PE=1 SV=1//4.54323e-97
CI01000026_08294878_08297151	17.2401	2000.37	-6.8584	0	0	--	sp|P80646|CTRB_GADMO Chymotrypsin B OS=Gadus morhua PE=1 SV=1//9.67421e-117
CI01000308_01951635_01956348	0	20.5891	-6.8792	6.73e-06	0.00018674	--	sp|O94919|ENDD1_HUMAN Endonuclease domain-containing 1 protein OS=Homo sapiens GN=ENDOD1 PE=1 SV=2//5.54025e-28
CI01000010_10994885_10998605	0	22.0359	-6.9772	3.38e-06	9.94e-05	--	sp|Q5R408|NFL_PONAB Neurofilament light polypeptide OS=Pongo abelii GN=NEFL PE=2 SV=2//2.28744e-114
CI01017527_00000311_00000963	3.02327	403.434	-7.0601	1.39e-87	7.29e-85	--	sp|P07882|CEL_RAT Bile salt-activated lipase OS=Rattus norvegicus GN=Cel PE=1 SV=2//3.3663e-29
Novel01984	1.89891	259.051	-7.0919	8.34e-57	2.78e-54	--	pancreatic elastase precursor [Ctenopharyngodon idella]
Novel00009	0	20.4778	-7.0938	8e-06	0.00021728	--	PREDICTED: pancreatic secretory trypsin inhibitor-like [Poecilia formosa]
CI01000027_06103946_06107995	96.0949	13453.3	-7.1293	0	0	--	sp|P35031|TRY1_SALSA Trypsin-1 OS=Salmo salar PE=1 SV=1//1.70396e-121
CI01000026_08297901_08307596	44.9742	6375.86	-7.1474	0	0	--	sp|P47796|CTRA_GADMO Chymotrypsin A OS=Gadus morhua PE=1 SV=1//5.02265e-49
Novel01706	0	88.5886	-7.2068	2.1e-20	2.46e-18	--	Maltase-glucoamylase, intestinal [Larimichthys crocea]
CI01000030_08919811_08923927	61.7896	9235.81	-7.2237	0	0	--	sp|Q7SIG3|ELA1_SALSA Elastase-1 OS=Salmo salar PE=1 SV=1//6.62672e-92
CI01000321_05000584_05005208	0	32.7941	-7.3581	2.08e-08	8.6e-07	--	sp|P34024|PLC_LISMO 1-phosphatidylinositol phosphodiesterase OS=Listeria monocytogenes serovar 1/2a (strain ATCC BAA-679 / EGD-e) GN=plcA PE=1 SV=1//2.69822e-32
CI01000066_00161903_00162307	2.6235	447.432	-7.414	7.01e-95	4.08e-92	--	sp|P35763|PERF_RAT Perforin-1 OS=Rattus norvegicus GN=Prf1 PE=2 SV=1//9.58363e-09
CI01000027_05679544_05681461	124.229	23977.2	-7.5925	0	0	--	sp|P35033|TRY3_SALSA Trypsin-3 (Fragment) OS=Salmo salar PE=1 SV=1//2.5495e-133
CI01000347_01966529_01969337	54.3188	11493.3	-7.7251	0	0	--	sp|P08217|CEL2A_HUMAN Chymotrypsin-like elastase family member 2A OS=Homo sapiens GN=CELA2A PE=1 SV=1//1.86591e-115
CI01033607_00000155_00000776	0	16.1374	-7.7501	0.00010635	0.0022447	--	sp|O43451|MGA_HUMAN Maltase-glucoamylase, intestinal OS=Homo sapiens GN=MGAM PE=1 SV=5//9.4704e-25
CI01000016_05381573_05383796	0	22.4439	-7.811	5.13e-06	0.0001465	--	sp|Q99MF5|IL11_RAT Interleukin-11 OS=Rattus norvegicus GN=Il11 PE=2 SV=1//4.73461e-06
CI01000352_00549005_00551748	0	68.0366	-7.826	2.14e-15	1.73e-13	--	sp|P40313|CTRL_HUMAN Chymotrypsin-like protease CTRL-1 OS=Homo sapiens GN=CTRL PE=2 SV=1//4.71992e-106
CI01000113_02216033_02222467	0	74.8997	-7.8492	9.14e-17	7.99e-15	--	sp|Q8VCS0|PGRP2_MOUSE N-acetylmuramoyl-L-alanine amidase OS=Mus musculus GN=Pglyrp2 PE=1 SV=1//2.15101e-60
CI01000006_04535347_04535742	4.62235	1116.41	-7.916	7.08e-225	8.25e-222	--	sp|Q8VCK7|SYCN_MOUSE Syncollin OS=Mus musculus GN=Sycn PE=2 SV=3//2.41039e-33
CI01000338_01376276_01378219	0	90.0354	-8.1147	2.06e-19	2.23e-17	--	-//-
CI01000146_02278636_02311063	0	160.038	-8.3223	1.29e-32	2.56e-30	--	sp|P04231|HB23_MOUSE H-2 class II histocompatibility antigen, E-S beta chain (Fragment) OS=Mus musculus GN=H2-Eb1 PE=1 SV=1//3.13531e-32
CI01000027_05711573_05714490	0	156.625	-8.5265	2.5e-31	4.71e-29	--	sp|P35032|TRY2_SALSA Trypsin-2 (Fragment) OS=Salmo salar PE=2 SV=1//2.33478e-74
CI01000027_07962587_07964571	0	383.958	-9.5848	1.29e-65	4.78e-63	--	sp|Q8HY82|CATS_SAIBB Cathepsin S OS=Saimiri boliviensis boliviensis GN=CTSS PE=2 SV=1//6.52228e-133
CI01000053_05253537_05256485	0	31.4957	-10.3	3.17e-06	9.38e-05	--	sp|P00592|PA21B_PIG Phospholipase A2, major isoenzyme OS=Sus scrofa GN=PLA2G1B PE=1 SV=1//1.00713e-47
CI01000146_02272881_02275284	0	250.593	-11.292	5.3e-34	1.11e-31	--	sp|P20755|HA2P_RABIT RLA class II histocompatibility antigen, DP alpha-1 chain (Fragment) OS=Oryctolagus cuniculus PE=3 SV=1//2.86045e-20
Novel00371	0	192.536	-12.912	2.83e-20	3.29e-18	-//-

## Sheet: S3-1 vs S1-1
Gene_id	readcount_S3_1	readcount_S1_1	log2.Fold_change.	pvalue	qvalue	Gene Name	Blast swiss prot
Novel02185	78.4756	0	7.7494	2.14e-21	7.9978e-20	--	PREDICTED: uncharacterized protein LOC100332348 [Danio rerio]
CI01000054_02975008_02985278	661.231	3.48119	7.5694	2.0095e-170	5.1266e-168	--	sp|Q3KQ77|EFCB1_XENLA EF-hand calcium-binding domain-containing protein 1 OS=Xenopus laevis GN=efcab1 PE=2 SV=1//2.13268e-86
CI01000171_00871295_00874260	37.1624	0	6.3231	4.1806e-12	9.2172e-11	--	sp|Q01584|LIPO_RHIMB Lipocalin OS=Rhinella marina PE=1 SV=1//2.67856e-33
CI01000319_05812788_05816097	37.6329	0	6.2339	2.7212e-12	6.0965e-11	--	sp|Q99436|PSB7_HUMAN Proteasome subunit beta type-7 OS=Homo sapiens GN=PSMB7 PE=1 SV=1//1.11769e-102
CI01000319_05816948_05819499	30.7427	0	5.9422	2.0043e-10	3.7906e-09	--	sp|Q3T112|PSB8_BOVIN Proteasome subunit beta type-8 OS=Bos taurus GN=PSMB8 PE=1 SV=2//1.24893e-113
CI01000319_05808908_05812498	30.217	0	5.9173	2.8017e-10	5.2158e-09	--	sp|A7KII6|PB6LB_SALSA Proteasome subunit beta type-6-B like protein OS=Salmo salar GN=psmb6l-b PE=3 SV=1//1.15561e-118
CI01000365_00126423_00134788	10.017	0	5.9171	0.00028047	0.0023051	--	sp|P24063|ITAL_MOUSE Integrin alpha-L OS=Mus musculus GN=Itgal PE=1 SV=2//5.79232e-50
CI01000281_00076491_00078449	20.7534	0	5.8305	1.6333e-07	2.2864e-06	--	-//-
CI01000145_01084364_01091858	14.0847	0	5.5608	1.4938e-05	0.00015626	--	sp|Q95460|HMR1_HUMAN Major histocompatibility complex class I-related gene protein OS=Homo sapiens GN=MR1 PE=1 SV=1//7.67737e-20
CI01000319_05804236_05806955	22.5244	0	5.4934	4.29e-08	6.4614e-07	--	sp|Q9DD33|PSB9_SALSA Proteasome subunit beta type-9 OS=Salmo salar GN=psmb9-a PE=2 SV=1//1.79036e-106
CI01000319_05828294_05834113	20.283	0	5.3422	1.9577e-07	2.7106e-06	--	sp|P36371|TAP2_MOUSE Antigen peptide transporter 2 OS=Mus musculus GN=Tap2 PE=2 SV=1//9.67969e-164
CI01000260_00005946_00046716	13.2268	0	5.3181	2.6434e-05	0.00026617	--	sp|Q7RTR2|NLRC3_HUMAN Protein NLRC3 OS=Homo sapiens GN=NLRC3 PE=2 SV=2//6.51463e-59
Novel00778	33.2055	1.02778	5.0138	2.8355e-11	5.83e-10	--	putative RNA-directed DNA polymerase from transposon X-element [Larimichthys crocea]
CI01000027_02429134_02451902	52.9904	2.25449	4.5549	6.6958e-17	1.9836e-15	--	sp|Q9UQ26|RIMS2_HUMAN Regulating synaptic membrane exocytosis protein 2 OS=Homo sapiens GN=RIMS2 PE=1 SV=2//3.62434e-121
CI01000574_00003096_00007559	9.24219	0	4.5379	0.00048888	0.0038233	--	-//-
Novel01820	11.4836	0	4.5293	0.00010197	0.00092169	--	immunoglobulin light chain [Cyprinus carpio]
CI01000070_00621764_00643105	10.266	0	4.3676	0.00025392	0.0021091	--	sp|Q9UKZ9|PCOC2_HUMAN Procollagen C-endopeptidase enhancer 2 OS=Homo sapiens GN=PCOLCE2 PE=1 SV=1//0
CI01000365_00230779_00243664	26.9518	1.35932	4.3094	3.2838e-09	5.5511e-08	--	sp|P24063|ITAL_MOUSE Integrin alpha-L OS=Mus musculus GN=Itgal PE=1 SV=2//1.38368e-09
CI01000304_06045069_06049887	19.7019	0	4.308	4.2252e-07	5.5717e-06	--	sp|Q9YHV4|FSTA_DANRE Follistatin-A OS=Danio rerio GN=fsta PE=2 SV=2//1.69165e-14
Novel02111	20.6151	1.06093	4.2803	2.3449e-07	3.216e-06	-//-
Novel01367	9.18684	0	4.2073	0.00057696	0.0044317	-//-
CI01000146_02272881_02275284	285.097	15.5825	4.1935	7.0546e-82	1.0375e-79	--	sp|P20755|HA2P_RABIT RLA class II histocompatibility antigen, DP alpha-1 chain (Fragment) OS=Oryctolagus cuniculus PE=3 SV=1//2.86045e-20
CI01160423_00000575_00000782	240.435	13.1954	4.1875	2.5828e-69	3.15e-67	--	-//-
CI01000305_00309210_00311420	260.525	14.7868	4.139	1.1224e-74	1.4927e-72	--	sp|Q90303|K1C1_CARAU Keratin, type I cytoskeletal 50 kDa OS=Carassius auratus PE=2 SV=1//0
CI01000281_00047365_00049750	26.5367	1.55825	4.09	5.7689e-09	9.4891e-08	--	-//-
CI01000008_01411388_01414642	19.4805	1.22671	3.9892	6.7972e-07	8.6266e-06	--	sp|P24387|CRHBP_HUMAN Corticotropin-releasing factor-binding protein OS=Homo sapiens GN=CRHBP PE=1 SV=2//5.50998e-144
CI01000197_00014204_00017228	46.3493	3.05019	3.9256	2.2046e-14	5.7476e-13	--	sp|P45452|MMP13_HUMAN Collagenase 3 OS=Homo sapiens GN=MMP13 PE=1 SV=1//1.1941e-170
CI01000388_00006374_00007616	13.9186	0	3.8556	3.0395e-05	0.00030309	--	sp|P35456|UPAR_MOUSE Urokinase plasminogen activator surface receptor OS=Mus musculus GN=Plaur PE=1 SV=1//1.96054e-08
CI01000314_00072148_00163976	11.8156	0	3.8334	0.00012408	0.0011056	--	sp|Q99715|COCA1_HUMAN Collagen alpha-1(XII) chain OS=Homo sapiens GN=COL12A1 PE=1 SV=2//4.98717e-09
CI01000027_06804551_06805066	9.38054	0	3.8224	0.00063183	0.0048173	--	-//-
CI01000013_00348247_00352162	80.3849	6.06722	3.7278	2.5228e-23	1.019e-21	--	sp|P18625|FOSL2_CHICK Fos-related antigen 2 OS=Gallus gallus GN=FOSL2 PE=1 SV=1//3.29744e-26
CI01000060_01415773_01416315	29.3038	2.35395	3.6379	2.3197e-09	3.9888e-08	--	-//-
CI01000039_03659569_03662364	102.3	8.55378	3.5801	1.0215e-28	4.9688e-27	--	sp|P98082|DAB2_HUMAN Disabled homolog 2 OS=Homo sapiens GN=DAB2 PE=1 SV=3//1.01321e-11
CI01000039_03651436_03658228	75.9298	6.36561	3.5763	1.0071e-21	3.8382e-20	--	sp|P98082|DAB2_HUMAN Disabled homolog 2 OS=Homo sapiens GN=DAB2 PE=1 SV=3//1.93943e-139
CI01000146_02278636_02311063	107.06	9.31633	3.5225	9.531e-30	4.8731e-28	--	sp|P04231|HB23_MOUSE H-2 class II histocompatibility antigen, E-S beta chain (Fragment) OS=Mus musculus GN=H2-Eb1 PE=1 SV=1//3.13531e-32
CI01000339_04182764_04192036	44.0526	3.9785	3.4689	4.5597e-13	1.0847e-11	--	sp|Q8N474|SFRP1_HUMAN Secreted frizzled-related protein 1 OS=Homo sapiens GN=SFRP1 PE=1 SV=1//9.37896e-114
Novel01262	11.0962	1.06093	3.3867	0.00030704	0.0025071	--	PREDICTED: uncharacterized protein LOC100126140 [Danio rerio]
CI01000000_17339270_17345013	30.9364	3.05019	3.3423	1.9166e-09	3.3393e-08	--	sp|O95715|CXL14_HUMAN C-X-C motif chemokine 14 OS=Homo sapiens GN=CXCL14 PE=1 SV=2//1.49357e-33
Novel00020	39.3761	3.9785	3.307	1.4357e-11	2.9988e-10	--	F-box protein 44 [Danio rerio]>gi|56270118|gb|AAH86967.1| F-box protein 44 [Danio rerio]
CI01000304_08754563_08783858	41.8389	4.27689	3.2902	3.5971e-12	7.9658e-11	--	sp|F1QQC3|LOL2A_DANRE Lysyl oxidase homolog 2A OS=Danio rerio GN=loxl2a PE=2 SV=1//3.505e-16
CI01000027_06785671_06803146	61.2087	6.26614	3.2881	4.1944e-17	1.2635e-15	--	sp|Q92570|NR4A3_HUMAN Nuclear receptor subfamily 4 group A member 3 OS=Homo sapiens GN=NR4A3 PE=1 SV=3//1.44683e-173
CI01000339_06917949_06919576	161.268	16.5108	3.288	2.1117e-42	1.4957e-40	--	-//-
CI01000013_03262979_03269729	78.0052	7.99016	3.2873	2.3019e-21	8.5772e-20	--	sp|Q28I47|S38A8_XENTR Putative sodium-coupled neutral amino acid transporter 8 OS=Xenopus tropicalis GN=slc38a8 PE=2 SV=1//4.84603e-32
Novel00279	21.3622	2.18818	3.2873	6.8213e-07	8.6528e-06	--	PREDICTED: protein S100-A1-like [Danio rerio]
CI01000030_02891265_02897170	20.9471	2.15502	3.281	8.8692e-07	1.1065e-05	--	sp|O95633|FSTL3_HUMAN Follistatin-related protein 3 OS=Homo sapiens GN=FSTL3 PE=1 SV=1//7.97141e-78
CI01000319_02771374_02775122	11.1515	1.1604	3.2645	0.00034215	0.0027613	--	sp|Q9ULY5|CLC4E_HUMAN C-type lectin domain family 4 member E OS=Homo sapiens GN=CLEC4E PE=1 SV=1//1.58283e-24
CI01000319_03552377_03560881	45.3255	4.74105	3.257	5.3954e-13	1.2798e-11	--	sp|Q3ZBI6|FHL3_BOVIN Four and a half LIM domains protein 3 OS=Bos taurus GN=FHL3 PE=2 SV=1//4.98032e-18
CI01000026_10750149_10752108	31.3238	3.31542	3.24	2.115e-09	3.6569e-08	--	sp|P31579|LCE_ORYLA Low choriolytic enzyme OS=Oryzias latipes GN=lce PE=1 SV=1//4.81713e-68
CI01000008_00312587_00314822	17.6266	1.88979	3.2215	7.297e-06	8.0405e-05	--	sp|Q9QYY7|ESM1_MOUSE Endothelial cell-specific molecule 1 OS=Mus musculus GN=Esm1 PE=2 SV=1//4.14385e-43
CI01000029_06486658_06492567	1179.4	126.782	3.2176	1.5456e-294	7.0261e-292	--	sp|P48594|SPB4_HUMAN Serpin B4 OS=Homo sapiens GN=SERPINB4 PE=1 SV=2//1.08142e-92
Novel01166	29.6082	3.21596	3.2027	6.5325e-09	1.0717e-07	--	argininosuccinate synthase-like, partial [Scleropages formosus]
CI01000112_02565726_02573879	867.991	95.0199	3.1914	2.9069e-216	9.6905e-214	--	sp|Q9TTY1|TIMP2_CANFA Metalloproteinase inhibitor 2 OS=Canis familiaris GN=TIMP2 PE=2 SV=2//2.79891e-73
CI01000030_07200104_07202258	50.5	5.56991	3.1806	3.9585e-14	1.014e-12	--	sp|P79695|GLUC_CARAU Glucagon OS=Carassius auratus GN=gcg PE=2 SV=1//3.49033e-72
CI01000304_11272501_11275583	18.9825	2.15502	3.1389	3.876e-06	4.4637e-05	--	sp|P27105|STOM_HUMAN Erythrocyte band 7 integral membrane protein OS=Homo sapiens GN=STOM PE=1 SV=3//9.34939e-114
CI01000140_01488919_01489431	30.5214	3.5475	3.1049	5.3466e-09	8.8176e-08	--	sp|P46058|EDSP_CYNPY Epidermal differentiation-specific protein OS=Cynops pyrrhogaster PE=2 SV=1//5.89133e-36
CI01104617_00002261_00003012	20.449	2.3871	3.0987	1.8065e-06	2.16e-05	--	sp|P32320|CDD_HUMAN Cytidine deaminase OS=Homo sapiens GN=CDA PE=1 SV=2//8.31619e-48
CI01000018_06021105_06025859	120.508	14.1237	3.0929	5.051e-31	2.6926e-29	--	sp|P00701|LYSC_COTJA Lysozyme C OS=Coturnix coturnix japonica GN=LYZ PE=1 SV=2//2.53153e-23
CI01000030_05784109_05788689	196.438	23.0422	3.0917	1.7937e-49	1.5099e-47	--	sp|Q0P5H5|RGS2_BOVIN Regulator of G-protein signaling 2 OS=Bos taurus GN=RGS2 PE=2 SV=1//1.47118e-31
CI01000001_01999489_02002753	354.717	43.9956	3.0112	1.9803e-86	3.0375e-84	--	sp|Q05718|IBP6_BOVIN Insulin-like growth factor-binding protein 6 OS=Bos taurus GN=IGFBP6 PE=2 SV=2//1.83942e-30
Novel00206	22.0263	2.78495	2.9835	9.8267e-07	1.2193e-05	-//-
CI01000351_00410571_00461334	28.0309	3.5475	2.9821	3.3644e-08	5.1322e-07	--	sp|Q91453|STXB_SYNHO Stonustoxin subunit beta OS=Synanceia horrida PE=1 SV=3//3.25078e-88
CI01000229_00348539_00352001	16.9348	2.15502	2.9742	1.8045e-05	0.00018596	--	sp|Q66I24|ASSY_DANRE Argininosuccinate synthase OS=Danio rerio GN=ass1 PE=2 SV=1//3.11787e-41
CI01000001_08531360_08533429	36.9964	4.80736	2.9441	2.6778e-10	4.9963e-09	--	sp|Q9UBY9|HSPB7_HUMAN Heat shock protein beta-7 OS=Homo sapiens GN=HSPB7 PE=1 SV=1//5.94828e-56
CI01000082_00711974_00712758	32.569	4.24374	2.9401	3.1473e-09	5.3348e-08	--	sp|Q03366|CCL7_MOUSE C-C motif chemokine 7 OS=Mus musculus GN=Ccl7 PE=3 SV=1//2.85793e-07
CI01100805_00000055_00000420	24.6274	3.24911	2.9221	2.7385e-07	3.7078e-06	--	sp|Q5M8X6|COL10_XENTR Collectin-10 OS=Xenopus tropicalis GN=colec10 PE=2 SV=1//5.74142e-10
CI01085687_00000156_00000642	27.3945	3.64696	2.9091	6.1769e-08	9.1707e-07	--	-//-
Novel01338	16.2153	2.18818	2.8896	3.2451e-05	0.00032184	--	PREDICTED: uncharacterized protein LOC103911753 [Danio rerio]
CI01000304_08913076_08936241	27.7819	3.77958	2.8778	5.577e-08	8.3147e-07	--	sp|Q17QD9|CSEN_BOVIN Calsenilin OS=Bos taurus GN=KCNIP3 PE=2 SV=1//4.27898e-116
CI01000319_05796587_05803719	12.5904	1.82348	2.7876	0.00029852	0.0024439	--	sp|Q03519|TAP2_HUMAN Antigen peptide transporter 2 OS=Homo sapiens GN=TAP2 PE=1 SV=1//5.28832e-161
CI01112793_00001580_00002541	27.9479	4.07797	2.7768	7.4069e-08	1.0881e-06	--	-//-
CI01000010_06731227_06734221	27.2285	4.07797	2.7392	1.2527e-07	1.7847e-06	--	-//-
Novel00423	15.911	2.3871	2.7367	5.3645e-05	0.00050959	--	PREDICTED: arginine-glutamic acid dipeptide repeats protein-like [Notothenia coriiceps]
CI01000257_00097842_00101433	16.243	2.45341	2.727	4.5842e-05	0.00044082	--	sp|A0ZSK3|STXA_SYNVE Neoverrucotoxin subunit alpha OS=Synanceia verrucosa PE=1 SV=1//2.58713e-62
CI01000021_01791577_01796792	59.6868	9.1174	2.7107	6.3673e-15	1.7081e-13	--	sp|Q9H6Q3|SLAP2_HUMAN Src-like-adapter 2 OS=Homo sapiens GN=SLA2 PE=1 SV=3//1.97331e-56
CI01000306_10284481_10290022	30.9364	4.74105	2.706	2.0299e-08	3.1602e-07	--	sp|Q8K0H7|S45A3_MOUSE Solute carrier family 45 member 3 OS=Mus musculus GN=Slc45a3 PE=2 SV=1//1.44244e-168
CI01000013_04750261_04754885	88.5479	14.0242	2.6585	4.131e-21	1.5324e-19	--	sp|Q7Z401|MYCPP_HUMAN C-myc promoter-binding protein OS=Homo sapiens GN=DENND4A PE=1 SV=2//4.00302e-24
CI01000054_05341497_05372926	29.8572	4.74105	2.6548	4.4383e-08	6.6726e-07	--	sp|Q9BDY7|ANGP2_PIG Angiopoietin-2 OS=Sus scrofa GN=ANGPT2 PE=2 SV=1//3.31526e-12
CI01000051_03687377_03698806	18.014	2.88442	2.6428	2.1996e-05	0.00022383	--	sp|Q1RMR1|ANGL1_BOVIN Angiopoietin-related protein 1 OS=Bos taurus GN=ANGPTL1 PE=2 SV=1//0
CI01000021_02378299_02383589	13.0055	2.08871	2.6384	0.00031391	0.0025598	--	sp|Q9N0L8|WAP_MACEU Whey acidic protein OS=Macropus eugenii GN=WAP PE=1 SV=1//1.69065e-08
CI01000054_08099220_08112291	64.2249	10.3441	2.6343	1.2107e-15	3.4166e-14	--	sp|Q6DEJ6|NLS1B_DANRE Sodium-dependent lysophosphatidylcholine symporter 1-B OS=Danio rerio GN=mfsd2ab PE=2 SV=1//0
CI01000180_01423287_01433910	16.1323	2.61918	2.6228	6.2129e-05	0.00058462	--	sp|P60034|CD81_PANTR CD81 antigen OS=Pan troglodytes GN=CD81 PE=2 SV=1//8.59358e-95
CI01000043_04902104_04912376	41.5345	6.76346	2.6185	1.3475e-10	2.6117e-09	--	sp|Q86Y34|GPR97_HUMAN Probable G-protein coupled receptor 97 OS=Homo sapiens GN=GPR97 PE=1 SV=1//2.98416e-68
CI01000340_08905333_08906557	104.653	17.0744	2.6157	2.2077e-24	9.2926e-23	--	sp|Q8CIM5|GPR84_MOUSE G-protein coupled receptor 84 OS=Mus musculus GN=Gpr84 PE=1 SV=1//3.30963e-120
CI01000146_02312993_02317927	31.8772	5.23836	2.6053	1.9624e-08	3.0589e-07	--	sp|P20755|HA2P_RABIT RLA class II histocompatibility antigen, DP alpha-1 chain (Fragment) OS=Oryctolagus cuniculus PE=3 SV=1//6.49981e-26
CI01000306_07716780_07727777	70.3956	11.9355	2.5602	1.1326e-16	3.3004e-15	--	sp|P15988|CO6A2_CHICK Collagen alpha-2(VI) chain OS=Gallus gallus GN=COL6A2 PE=2 SV=1//1.3279e-72
CI01000339_01860747_01871902	294.311	49.9634	2.5584	2.033e-64	2.2896e-62	--	sp|O35547|ACSL4_RAT Long-chain-fatty-acid--CoA ligase 4 OS=Rattus norvegicus GN=Acsl4 PE=1 SV=1//4.44438e-102
CI01000069_03625937_03626925	534.497	91.2072	2.551	3.3414e-115	6.4263e-113	--	sp|P49947|FRIM_SALSA Ferritin, middle subunit OS=Salmo salar PE=2 SV=1//1.44023e-105
CI01000335_00007223_00011713	52.1879	8.91848	2.5488	1.0352e-12	2.4098e-11	--	sp|O42376|MK12_DANRE Mitogen-activated protein kinase 12 OS=Danio rerio GN=mapk12 PE=2 SV=1//4.54972e-06
CI01000030_08047726_08057237	638.043	109.774	2.5391	1.1552e-136	2.5559e-134	--	sp|Q9NY15|STAB1_HUMAN Stabilin-1 OS=Homo sapiens GN=STAB1 PE=1 SV=3//1.38313e-10
CI01000030_06940324_06983295	13.0885	2.25449	2.5374	0.00036746	0.0029456	--	sp|Q68EV1|CD276_XENLA CD276 antigen homolog OS=Xenopus laevis GN=cd276 PE=2 SV=1//2.93171e-08
CI01000055_04565665_04574485	20.9471	3.61381	2.5352	6.631e-06	7.3586e-05	--	sp|Q6ZVW7|I17EL_HUMAN Putative interleukin-17 receptor E-like OS=Homo sapiens GN=IL17REL PE=2 SV=2//5.65503e-46
CI01180000_02988807_02995955	13.5036	2.35395	2.5202	0.00030734	0.0025087	--	-//-
CI01000069_03965213_03971865	56.2279	9.8468	2.5136	1.8791e-13	4.6105e-12	--	sp|Q9HB09|B2L12_HUMAN Bcl-2-like protein 12 OS=Homo sapiens GN=BCL2L12 PE=1 SV=1//6.90454e-18
CI01000028_02568775_02584510	17.4052	3.05019	2.5125	4.2653e-05	0.00041222	--	sp|B5DE03|WT1_XENTR Wilms tumor protein homolog OS=Xenopus tropicalis GN=wt1 PE=2 SV=1//0
CI01000000_00825374_00827067	174.052	31.1649	2.4815	5.7968e-38	3.7162e-36	--	sp|Q20A00|DDT4L_ONCMY DNA damage-inducible transcript 4-like protein OS=Oncorhynchus mykiss GN=ddit4l PE=2 SV=1//2.6034e-39
CI01000001_10093069_10104108	24.7381	4.44266	2.4772	1.2188e-06	1.485e-05	--	sp|Q92730|RND1_HUMAN Rho-related GTP-binding protein Rho6 OS=Homo sapiens GN=RND1 PE=1 SV=1//1.04381e-134
CI01000051_01367599_01369326	1557.61	279.921	2.4762	0	0	--	sp|O75973|C1QRF_HUMAN C1q-related factor OS=Homo sapiens GN=C1QL1 PE=2 SV=1//4.11153e-23
Novel01405	638.209	115.741	2.4631	1.4014e-133	3.0204e-131	--	MHC class I protein [Carassius auratus langsdorfii]
CI01000339_07502046_07505266	38.3523	7.02869	2.448	1.8085e-09	3.1553e-08	--	sp|P54645|AAPK1_RAT 5&apos;-AMP-activated protein kinase catalytic subunit alpha-1 OS=Rattus norvegicus GN=Prkaa1 PE=1 SV=2//8.661e-13
CI01000047_04479638_04501854	277.93	51.2232	2.4398	8.2567e-59	8.2245e-57	--	sp|Q9YIB4|CO1A1_CYNPY Collagen alpha-1(I) chain OS=Cynops pyrrhogaster GN=COL1A1 PE=2 SV=1//3.04389e-10
CI01000000_05453074_05453808	53.4055	10.0457	2.4104	1.7402e-12	3.988e-11	--	-//-
CI01000027_04774573_04774740	260.109	49.3003	2.3995	1.8635e-54	1.7192e-52	--	sp|P35467|S10A1_RAT Protein S100-A1 OS=Rattus norvegicus GN=S100a1 PE=1 SV=3//1.56995e-11
Novel01114	80.1912	15.4499	2.3759	8.3837e-18	2.63e-16	--	unnamed protein product [Danio rerio]
CI01000161_02552972_02601762	14.5827	2.85126	2.3546	0.00026054	0.0021577	--	sp|A9JRB3|HTR1B_DANRE Serine protease HTRA1B OS=Danio rerio GN=htra1b PE=2 SV=1//0
CI01000055_04906688_04910244	576.751	112.956	2.3522	1.2139e-116	2.3711e-114	--	sp|Q7Z7L8|CK096_HUMAN Uncharacterized protein C11orf96 OS=Homo sapiens GN=C11orf96 PE=1 SV=3//9.81639e-23
CI01000013_07093361_07101998	31.9879	6.2993	2.3443	6.708e-08	9.9004e-07	--	sp|Q6P9S0|MTSSL_MOUSE MTSS1-like protein OS=Mus musculus GN=Mtss1l PE=1 SV=1//0
CI01000308_01027964_01028971	79.4717	15.7151	2.3383	1.8796e-17	5.7521e-16	--	sp|Q4KLH9|GPR4_RAT G-protein coupled receptor 4 OS=Rattus norvegicus GN=Gpr4 PE=2 SV=1//3.10256e-58
CI01000507_00002955_00008840	1249.13	251.143	2.3143	4.3543e-247	1.701e-244	--	sp|P38528|EPD_CYPCA Ependymin OS=Cyprinus carpio GN=epd PE=2 SV=1//5.42465e-28
CI01000330_03172826_03180813	219.488	44.1614	2.3133	6.0847e-45	4.624e-43	--	sp|Q5R5A0|ANXA2_PONAB Annexin A2 OS=Pongo abelii GN=ANXA2 PE=2 SV=1//5.62065e-156
CI01000030_11074061_11090319	17.5712	3.5475	2.3083	6.9966e-05	0.00065224	--	-//-
CI01000049_07219171_07224229	15.0531	3.05019	2.3031	0.00023594	0.0019769	--	sp|Q9D236|HTRA3_MOUSE Serine protease HTRA3 OS=Mus musculus GN=Htra3 PE=1 SV=3//1.01711e-95
CI01000000_10333352_10335572	25.3468	5.1389	2.3023	1.8354e-06	2.1925e-05	--	sp|P18625|FOSL2_CHICK Fos-related antigen 2 OS=Gallus gallus GN=FOSL2 PE=1 SV=1//3.20197e-29
Novel01013	34.7274	7.06184	2.298	2.4061e-08	3.7272e-07	--	Zgc:153317 protein [Danio rerio]>gi|197247209|gb|AAI65477.1| Zgc:153317 protein [Danio rerio]
CI01000306_07745638_07782809	90.4849	18.6658	2.2773	2.862e-19	9.6695e-18	--	sp|Q04857|CO6A1_MOUSE Collagen alpha-1(VI) chain OS=Mus musculus GN=Col6a1 PE=2 SV=1//0
CI01000004_14105873_14111615	145.689	30.1372	2.2733	5.3294e-30	2.753e-28	--	sp|Q9H4B4|PLK3_HUMAN Serine/threonine-protein kinase PLK3 OS=Homo sapiens GN=PLK3 PE=1 SV=2//0
CI01000340_12881755_12891388	68.597	14.2232	2.2699	6.0421e-15	1.6261e-13	--	sp|Q16647|PTGIS_HUMAN Prostacyclin synthase OS=Homo sapiens GN=PTGIS PE=1 SV=1//1.92101e-138
CI01000054_02951289_02967370	3015.66	630.261	2.2585	0	0	--	sp|P81013|GRN1_CYPCA Granulin-1 OS=Cyprinus carpio PE=1 SV=1//5.50072e-30
CI01000066_00002211_00003080	618.396	129.567	2.2548	9.1686e-121	1.8487e-118	--	-//-
CI01000049_07806682_07825156	132.49	27.8495	2.2502	3.2394e-27	1.5195e-25	--	sp|Q02988|LECA_PLEWA Lectin OS=Pleurodeles waltl GN=LEC PE=1 SV=1//1.72517e-18
CI01000027_07022724_07029894	356.322	75.3595	2.2413	4.773e-70	5.9076e-68	--	sp|Q687X5|STEA4_HUMAN Metalloreductase STEAP4 OS=Homo sapiens GN=STEAP4 PE=1 SV=1//5.48226e-169
CI01000340_16175837_16177624	36.609	7.75808	2.2384	1.4477e-08	2.2851e-07	--	-//-
Novel00790	44.6337	9.4821	2.2349	4.0024e-10	7.358e-09	--	PREDICTED: LOW QUALITY PROTEIN: uncharacterized protein LOC104947167, partial [Notothenia coriiceps]
CI01000015_06473902_06477166	70.8937	15.1183	2.2294	3.44e-15	9.3691e-14	--	sp|Q90WY4|ADA2A_DANRE Alpha-2A adrenergic receptor OS=Danio rerio GN=adra2a PE=3 SV=1//0
CI01000065_04844180_04849353	31.8496	6.79661	2.2284	1.3164e-07	1.8636e-06	--	sp|Q6GMG6|S5A3B_DANRE Solute carrier family 52, riboflavin transporter, member 3-B OS=Danio rerio GN=slc52a3b PE=2 SV=1//0
CI01000300_03901275_03902800	29.1931	6.26614	2.22	4.5641e-07	5.9589e-06	--	sp|P08317|IL8_CHICK Interleukin-8 OS=Gallus gallus GN=CXCL8 PE=2 SV=1//1.99388e-18
CI01000521_00015736_00019606	36.9134	7.92385	2.2199	1.4153e-08	2.2381e-07	--	sp|Q0EEE2|PTHD3_MOUSE Patched domain-containing protein 3 OS=Mus musculus GN=Ptchd3 PE=1 SV=1//0
CI01000009_09490460_09493598	202.055	43.7635	2.2069	5.3345e-40	3.5191e-38	--	sp|A6NK06|IRG1_HUMAN Cis-aconitate decarboxylase OS=Homo sapiens GN=IRG1 PE=1 SV=1//4.67842e-168
CI01000027_08033124_08037571	360.916	78.3102	2.2044	5.5833e-70	6.8766e-68	--	sp|Q8HYS5|MCL1_CANFA Induced myeloid leukemia cell differentiation protein Mcl-1 homolog OS=Canis familiaris GN=MCL1 PE=2 SV=1//3.54655e-24
CI01000029_01941376_01941659	41.0087	8.91848	2.2011	2.5737e-09	4.3984e-08	--	-//-
CI01000086_00949574_00963179	111.958	24.3683	2.1999	7.5554e-23	2.9889e-21	--	sp|Q8VCK6|FFAR2_MOUSE Free fatty acid receptor 2 OS=Mus musculus GN=Ffar2 PE=1 SV=1//5.78847e-80
CI01000070_00016908_00017906	35.5575	7.75808	2.1964	2.9947e-08	4.5794e-07	--	sp|P51680|CCR4_MOUSE C-C chemokine receptor type 4 OS=Mus musculus GN=Ccr4 PE=2 SV=2//2.17371e-51
CI01000325_09641427_09644339	47.2071	10.3773	2.1856	1.8635e-10	3.5376e-09	--	sp|O02768|PGH2_RABIT Prostaglandin G/H synthase 2 OS=Oryctolagus cuniculus GN=PTGS2 PE=2 SV=1//0
CI01000219_00000117_00000931	49.7252	11.1067	2.1626	7.4716e-11	1.4861e-09	--	-//-
Novel01341	254.188	56.8263	2.1613	4.9618e-49	4.1629e-47	--	uncharacterized protein LOC768289 [Danio rerio]>gi|116284274|gb|AAI24405.1| Zgc:153629 [Danio rerio]>gi|182891440|gb|AAI64525.1| Zgc:153629 protein [Danio rerio]
CI01000010_06720407_06725929	284.1	63.5897	2.1595	1.4838e-54	1.3843e-52	--	sp|Q9UGQ3|GTR6_HUMAN Solute carrier family 2, facilitated glucose transporter member 6 OS=Homo sapiens GN=SLC2A6 PE=1 SV=2//3.31761e-165
CI01000310_03152976_03154047	23.1055	5.20521	2.1502	9.5345e-06	0.00010328	--	sp|O13035|SAP_CHICK Proactivator polypeptide OS=Gallus gallus GN=PSAP PE=1 SV=1//5.39586e-07
CI01000027_07690842_07692012	17.8756	4.04481	2.1438	0.00010049	0.00090897	--	sp|P07307|ASGR2_HUMAN Asialoglycoprotein receptor 2 OS=Homo sapiens GN=ASGR2 PE=1 SV=2//4.65509e-15
CI01000004_07360794_07364249	245.997	55.8648	2.1386	4.2069e-47	3.4149e-45	--	sp|Q8BGQ2|CSRN2_MOUSE Cysteine/serine-rich nuclear protein 2 OS=Mus musculus GN=Csrnp2 PE=2 SV=1//2.61444e-07
CI01000065_04178828_04180116	54.5123	12.3997	2.1363	1.1858e-11	2.4976e-10	--	sp|Q13641|TPBG_HUMAN Trophoblast glycoprotein OS=Homo sapiens GN=TPBG PE=1 SV=1//4.06759e-77
CI01000039_07268272_07278840	98.3989	22.4785	2.1301	8.9817e-20	3.1407e-18	--	sp|Q2M3D2|EX3L2_HUMAN Exocyst complex component 3-like protein 2 OS=Homo sapiens GN=EXOC3L2 PE=2 SV=1//1.71224e-80
Novel01051	67.7391	15.5825	2.1201	4.8588e-14	1.2358e-12	--	PREDICTED: tumor necrosis factor ligand superfamily member 14-like [Clupea harengus]
CI01000361_00300414_00305457	119.069	27.4185	2.1186	1.7209e-23	6.9962e-22	--	-//-
CI01000300_03694786_03699730	152.302	35.1103	2.117	1.4277e-29	7.226e-28	--	sp|P79942|NOCT_XENLA Nocturnin OS=Xenopus laevis GN=ccrn4l PE=1 SV=1//3.87542e-156
CI01000024_03509335_03511936	20.366	4.7079	2.113	3.6908e-05	0.00036244	--	sp|Q9NV35|NUD15_HUMAN Probable 8-oxo-dGTP diphosphatase NUDT15 OS=Homo sapiens GN=NUDT15 PE=1 SV=1//1.68002e-53
Novel00133	32.7627	7.62547	2.1032	1.7623e-07	2.4533e-06	-//-
CI01000034_03235135_03236084	46.1279	10.742	2.1024	5.7824e-10	1.0484e-08	--	sp|Q6T8D8|TELT_BOVIN Telethonin OS=Bos taurus GN=TCAP PE=2 SV=1//3.98632e-29
CI01000311_00251598_00254804	872.031	203.136	2.1019	6.7299e-160	1.6179e-157	--	sp|P09057|DCOR_RAT Ornithine decarboxylase OS=Rattus norvegicus GN=Odc1 PE=1 SV=1//0
Novel00662	194.888	45.4544	2.1002	3.9825e-37	2.4893e-35	-//-
CI01000016_08851218_08869647	23.1608	5.40413	2.0996	1.1437e-05	0.00012226	--	sp|Q8BXL9|IFFO1_MOUSE Intermediate filament family orphan 1 OS=Mus musculus GN=Iffo1 PE=2 SV=1//2.8976e-174
CI01000012_05810254_05833540	150.67	35.1766	2.0987	4.5437e-29	2.2495e-27	--	sp|P35440|TSP2_CHICK Thrombospondin-2 OS=Gallus gallus GN=THBS2 PE=2 SV=1//0
CI01000013_11365641_11366348	104.791	24.501	2.0966	1.0756e-20	3.8916e-19	--	-//-
CI01000204_00402898_00405195	49.3378	11.5377	2.0963	1.5504e-10	2.9794e-09	--	sp|Q9YGD3|IL1B_ONCMY Interleukin-1 beta OS=Oncorhynchus mykiss GN=il1b PE=2 SV=1//1.56572e-07
CI01000212_00009827_00011299	98.2328	23.009	2.094	1.7659e-19	6.0481e-18	--	sp|P80229|ILEU_PIG Leukocyte elastase inhibitor OS=Sus scrofa GN=SERPINB1 PE=1 SV=1//1.15269e-70
CI01000319_05704764_05712826	228.952	53.8093	2.0891	3.9872e-43	2.8729e-41	--	sp|Q5RD09|HMR1_PONAB Major histocompatibility complex class I-related gene protein OS=Pongo abelii GN=MR1 PE=2 SV=1//4.9751e-55
CI01000001_00483853_00488761	36.6644	8.62009	2.0886	3.6159e-08	5.499e-07	--	sp|Q8R2Z5|VWA1_MOUSE von Willebrand factor A domain-containing protein 1 OS=Mus musculus GN=Vwa1 PE=1 SV=1//2.7296e-49
CI01000049_07723874_07725512	543.297	128.141	2.084	1.2385e-99	2.1065e-97	--	sp|Q02988|LECA_PLEWA Lectin OS=Pleurodeles waltl GN=LEC PE=1 SV=1//1.15674e-18
CI01008941_00000118_00000714	47.3455	11.2061	2.0789	4.1735e-10	7.6612e-09	--	-//-
CI01000054_06305908_06312122	61.5961	14.5878	2.0781	1.0438e-12	2.4277e-11	--	sp|P97762|RP9_MOUSE Retinitis pigmentosa 9 protein homolog OS=Mus musculus GN=rp9 PE=1 SV=1//5.24165e-66
CI01000027_05037013_05040668	16.5197	3.94535	2.066	0.00023292	0.0019562	--	sp|Q9UJX0|OSGI1_HUMAN Oxidative stress-induced growth inhibitor 1 OS=Homo sapiens GN=OSGIN1 PE=1 SV=3//7.00174e-110
CI01000010_05627867_05634808	190.821	45.8523	2.0572	8.9207e-36	5.4135e-34	--	sp|P35610|SOAT1_HUMAN Sterol O-acyltransferase 1 OS=Homo sapiens GN=SOAT1 PE=1 SV=3//0
CI01000004_11565906_11578581	529.295	128.34	2.0441	1.5301e-95	2.4841e-93	--	sp|P22897|MRC1_HUMAN Macrophage mannose receptor 1 OS=Homo sapiens GN=MRC1 PE=1 SV=1//0
CI01000026_08337806_08350476	255.848	62.0978	2.0427	4.2418e-47	3.4321e-45	--	sp|P50233|DHI2_RAT Corticosteroid 11-beta-dehydrogenase isozyme 2 OS=Rattus norvegicus GN=Hsd11b2 PE=1 SV=1//1.16881e-77
Novel00211	173.166	42.1058	2.0401	2.1172e-32	1.166e-30	--	histone deacetylase 9-B [Danio rerio]>gi|82186899|sp|Q6PBI4.1|HDA9B_DANRE RecName: Full=Histone deacetylase 9-B>gi|37590922|gb|AAH59696.1| Hdac9b protein [Danio rerio]
CI01000068_00965068_00968916	32.154	7.82439	2.0389	3.2999e-07	4.412e-06	--	sp|O70441|SYN3_RAT Synapsin-3 OS=Rattus norvegicus GN=Syn3 PE=1 SV=1//1.97935e-58
CI01000304_00772995_00827316	17.6819	4.37635	2.0145	0.00016576	0.0014345	--	sp|Q70JA7|CHSS3_HUMAN Chondroitin sulfate synthase 3 OS=Homo sapiens GN=CHSY3 PE=2 SV=3//1.16366e-10
CI01000343_00208872_00217919	154.488	38.4257	2.0074	1.0542e-28	5.118e-27	--	sp|Q15722|LT4R1_HUMAN Leukotriene B4 receptor 1 OS=Homo sapiens GN=LTB4R PE=1 SV=2//9.45454e-57
CI01000189_03699588_03706531	34.1186	8.48747	2.0072	1.7575e-07	2.4494e-06	--	sp|P51958|CDK1_CARAU Cyclin-dependent kinase 1 OS=Carassius auratus GN=cdk1 PE=2 SV=1//0
CI01000004_12390372_12391923	177.04	44.2277	2.0011	1.451e-32	8.0263e-31	--	sp|Q9WUT7|CCR9_MOUSE C-C chemokine receptor type 9 OS=Mus musculus GN=Ccr9 PE=2 SV=1//9.35495e-102
CI01000112_02774549_02777028	1066.28	266.493	2.0004	5.4e-187	1.5518e-184	--	sp|O88583|SOCS3_RAT Suppressor of cytokine signaling 3 OS=Rattus norvegicus GN=Socs3 PE=1 SV=1//1.35203e-80
CI01000055_01897725_01900568	179.918	44.9902	1.9997	4.7746e-33	2.6765e-31	--	sp|P57788|MOT4_CHICK Monocarboxylate transporter 4 OS=Gallus gallus GN=SLC16A3 PE=2 SV=1//0
CI01000146_00970043_00973329	34.0079	8.52063	1.9968	1.9598e-07	2.7106e-06	--	sp|Q969G6|RIFK_HUMAN Riboflavin kinase OS=Homo sapiens GN=RFK PE=1 SV=2//3.19234e-78
CI01000339_07572558_07577420	25.2638	6.33245	1.9962	7.3261e-06	8.0655e-05	--	sp|Q95L14|PTGES_BOVIN Prostaglandin E synthase OS=Bos taurus GN=PTGES PE=2 SV=1//6.51207e-51
CI01000022_00632797_00636869	266.059	66.7062	1.9959	5.7548e-48	4.7174e-46	--	sp|P08520|LEG_ELEEL Beta-galactoside-binding lectin OS=Electrophorus electricus PE=1 SV=1//1.98583e-35
CI01000319_04937064_04940839	74.5739	18.8316	1.9855	1.5202e-14	3.9841e-13	--	sp|P01833|PIGR_HUMAN Polymeric immunoglobulin receptor OS=Homo sapiens GN=PIGR PE=1 SV=4//1.4e-07
CI01000213_00514329_00518695	28.4737	7.22761	1.978	2.1238e-06	2.5237e-05	--	sp|Q13257|MD2L1_HUMAN Mitotic spindle assembly checkpoint protein MAD2A OS=Homo sapiens GN=MAD2L1 PE=1 SV=1//4.70443e-108
CI01000077_00440430_00460441	126.679	32.259	1.9734	1.6769e-23	6.8396e-22	--	sp|Q5EB28|MIDN_XENTR Midnolin OS=Xenopus tropicalis GN=midn PE=2 SV=1//1.88562e-52
CI01000339_04723905_04731220	27.2008	6.96238	1.966	3.8067e-06	4.3879e-05	--	sp|Q15569|TESK1_HUMAN Dual specificity testis-specific protein kinase 1 OS=Homo sapiens GN=TESK1 PE=1 SV=2//8.96303e-86
CI01000029_02107558_02110456	28.2246	7.22761	1.9654	2.5117e-06	2.9607e-05	--	sp|Q6DHU8|TOPK_DANRE Lymphokine-activated killer T-cell-originated protein kinase homolog OS=Danio rerio GN=pbk PE=2 SV=1//0
CI01000000_05527503_05531978	141.815	36.3702	1.9632	5.2731e-26	2.3585e-24	--	sp|P79942|NOCT_XENLA Nocturnin OS=Xenopus laevis GN=ccrn4l PE=1 SV=1//1.09053e-156
CI01000139_00827118_00835747	20.8088	5.33783	1.9629	5.3569e-05	0.00050906	--	sp|O43663|PRC1_HUMAN Protein regulator of cytokinesis 1 OS=Homo sapiens GN=PRC1 PE=1 SV=2//1.3796e-156
CI01000080_04185680_04192219	118.544	30.4356	1.9616	5.477e-22	2.1165e-20	--	sp|Q9Z2P4|RGCC_RAT Regulator of cell cycle RGCC OS=Rattus norvegicus GN=Rgcc PE=1 SV=1//3.65041e-24
CI01000029_02742245_02743081	261.299	67.3362	1.9562	2.3866e-46	1.8942e-44	--	sp|Q7T047|CX32_DANRE Gap junction Cx32.2 protein OS=Danio rerio GN=cx32.2 PE=2 SV=4//6.4281e-167
CI01000211_00261630_00271868	15.6619	4.07797	1.9413	0.00048759	0.0038144	--	-//-
CI01000035_00243038_00243955	21.8879	5.70252	1.9405	3.7562e-05	0.00036814	--	sp|Q6DBV4|PHOP1_DANRE Probable phosphatase phospho1 OS=Danio rerio GN=phospho1 PE=2 SV=1//5.93086e-173
CI01000069_01661474_01662461	72.1942	18.8316	1.9387	7.252e-14	1.8222e-12	--	sp|P08520|LEG_ELEEL Beta-galactoside-binding lectin OS=Electrophorus electricus PE=1 SV=1//1.22029e-37
CI01000174_00666708_00668270	18.5951	4.87367	1.9318	0.00014955	0.0013042	--	-//-
CI01000115_02024154_02033639	46.6813	12.2671	1.9281	1.9408e-09	3.3744e-08	--	sp|Q90839|DKK3_CHICK Dickkopf-related protein 3 OS=Gallus gallus GN=DKK3 PE=2 SV=1//3.07525e-32
CI01000388_00138112_00140834	21.0578	5.53675	1.9272	5.5576e-05	0.00052713	--	-//-
CI01180000_06854398_06859861	94.1375	24.8325	1.9225	1.6874e-17	5.1829e-16	--	sp|Q03169|TNAP2_HUMAN Tumor necrosis factor alpha-induced protein 2 OS=Homo sapiens GN=TNFAIP2 PE=2 SV=2//1.3561e-39
CI01000012_12526785_12534198	370.49	97.9043	1.92	6.2387e-64	6.9324e-62	--	sp|Q05910|ADAM8_MOUSE Disintegrin and metalloproteinase domain-containing protein 8 OS=Mus musculus GN=Adam8 PE=1 SV=3//5.67249e-124
CI01000006_03771304_03775923	286.01	75.7242	1.9172	1.0558e-49	8.9479e-48	--	sp|Q9GLW7|PRDX5_CHLAE Peroxiredoxin-5, mitochondrial OS=Chlorocebus aethiops GN=PRDX5 PE=2 SV=1//1.29897e-62
CI01000310_03096681_03097906	15.7173	4.17743	1.9117	0.00052071	0.0040457	--	-//-
CI01000049_09483465_09491174	363.517	96.6776	1.9108	1.675e-62	1.8287e-60	--	sp|Q99K82|SMOX_MOUSE Spermine oxidase OS=Mus musculus GN=Smox PE=1 SV=1//0
CI01000105_00307035_00367903	60.0465	16.0135	1.9068	1.2478e-11	2.6239e-10	--	sp|Q8WUJ3|CEMIP_HUMAN Cell migration-inducing and hyaluronan-binding protein OS=Homo sapiens GN=CEMIP PE=1 SV=2//0
CI01000009_15872202_15973125	16.5197	4.40951	1.9055	0.00038196	0.003053	--	sp|P98164|LRP2_HUMAN Low-density lipoprotein receptor-related protein 2 OS=Homo sapiens GN=LRP2 PE=1 SV=3//1.85269e-25
CI01000051_03821249_03830621	118.71	31.6954	1.9051	1.7039e-21	6.4062e-20	--	sp|Q86YB7|ECHD2_HUMAN Enoyl-CoA hydratase domain-containing protein 2, mitochondrial OS=Homo sapiens GN=ECHDC2 PE=1 SV=2//8.02778e-110
Novel01508	48.397	12.9301	1.9042	1.2149e-09	2.1557e-08	--	PREDICTED: lysine-specific demethylase 6B [Danio rerio]>gi|528484667|ref|XP_005172297.1| PREDICTED: lysine-specific demethylase 6B [Danio rerio]>gi|688563913|ref|XP_009301400.1| PREDICTED: lysine-specific demethylase 6B [Danio rerio]
CI01000043_02504537_02519367	28.7227	7.69177	1.9008	2.885e-06	3.3769e-05	--	sp|Q4V9Y5|CRLD2_XENTR Cysteine-rich secretory protein LCCL domain-containing 2 OS=Xenopus tropicalis GN=crispld2 PE=2 SV=1//3.43513e-65
CI01000046_04563154_04565515	209.25	56.0637	1.9001	1.496e-36	9.2355e-35	--	sp|Q67EQ1|CLC4E_RAT C-type lectin domain family 4 member E OS=Rattus norvegicus GN=Clec4e PE=2 SV=1//1.71789e-19
CI01000016_06270425_06375483	36.8027	9.9131	1.8924	1.2517e-07	1.7842e-06	--	sp|P32018|COEA1_CHICK Collagen alpha-1(XIV) chain OS=Gallus gallus GN=COL14A1 PE=1 SV=2//2.41753e-23
CI01000305_00091792_00117128	215.393	58.2188	1.8874	2.32e-37	1.4722e-35	--	sp|O14512|SOCS7_HUMAN Suppressor of cytokine signaling 7 OS=Homo sapiens GN=SOCS7 PE=1 SV=2//3.07326e-23
CI01000304_05936875_05943741	85.006	23.0422	1.8833	1.0915e-15	3.0871e-14	--	sp|Q6DBW1|RG1BB_DANRE Ras-GEF domain-containing family member 1B-B OS=Danio rerio GN=rasgef1bb PE=2 SV=1//0
CI01000080_00597523_00605227	31.7942	8.62009	1.883	9.4851e-07	1.1798e-05	--	sp|Q6P0C6|LHPL2_DANRE Lipoma HMGIC fusion partner-like 2 protein OS=Danio rerio GN=lhfpl2 PE=2 SV=1//1.74924e-102
CI01155154_00000204_00001589	24.9318	6.79661	1.8751	1.4727e-05	0.00015438	--	-//-
Novel00715	20.2277	5.53675	1.8692	9.733e-05	0.00088232	--	Zgc:73230 [Danio rerio]
CI01000047_02325268_02476792	18.0416	4.93998	1.8688	0.00023311	0.0019564	--	sp|P00516|KGP1_BOVIN cGMP-dependent protein kinase 1 OS=Bos taurus GN=PRKG1 PE=1 SV=2//0
CI01000110_03030140_03031812	2263.64	620.912	1.8662	0	0	--	sp|Q8JFR1|LYG_CYPCA Lysozyme g OS=Cyprinus carpio PE=2 SV=1//1.50388e-105
CI01000026_10730656_10743321	64.6123	17.7706	1.8623	3.5579e-12	7.8861e-11	--	sp|P31579|LCE_ORYLA Low choriolytic enzyme OS=Oryzias latipes GN=lce PE=1 SV=1//3.88394e-28
CI01000004_00090397_00091791	160.963	44.3603	1.8594	5.4451e-28	2.608e-26	--	sp|Q80WV3|CHST2_MOUSE Carbohydrate sulfotransferase 2 OS=Mus musculus GN=Chst2 PE=2 SV=3//0
CI01000187_00002031_00006997	35.3361	9.74733	1.8581	2.7896e-07	3.7701e-06	--	-//-
CI01000000_16362843_16368520	397.082	109.906	1.8532	2.5674e-66	2.9995e-64	--	sp|O93390|SPRC_COTJA SPARC OS=Coturnix coturnix japonica GN=SPARC PE=2 SV=1//7.32455e-150
CI01000006_02227697_02229505	25.5129	7.06184	1.8531	1.3017e-05	0.00013773	--	sp|Q9W7C5|HBEGF_CHICK Proheparin-binding EGF-like growth factor OS=Gallus gallus GN=HBEGF PE=1 SV=1//1.89501e-28
CI01000311_00670851_00672918	1200.96	333.067	1.8503	1.8851e-196	5.8913e-194	--	sp|Q9Z1E3|IKBA_MOUSE NF-kappa-B inhibitor alpha OS=Mus musculus GN=Nfkbia PE=1 SV=2//1.24386e-84
CI01000054_11209592_11214961	85.3104	23.6721	1.8495	1.6438e-15	4.6075e-14	--	sp|Q6U1I9|SGK1_CHICK Serine/threonine-protein kinase Sgk1 OS=Gallus gallus GN=SGK1 PE=2 SV=1//0
CI01180000_06762114_06762590	63.035	17.5054	1.8484	7.6394e-12	1.6367e-10	--	sp|P24722|KCRT_ONCMY Creatine kinase, testis isozyme OS=Oncorhynchus mykiss GN=tck1 PE=2 SV=1//5.23387e-63
CI01000285_00002586_00020336	16.3814	4.57528	1.8401	0.00049677	0.0038789	--	sp|Q3U497|CLM7_MOUSE CMRF35-like molecule 7 OS=Mus musculus GN=Cd300lb PE=1 SV=2//4.12942e-15
CI01000142_00578281_00590749	26.1493	7.32708	1.8355	1.1082e-05	0.00011891	--	sp|Q6ZN66|GBP6_HUMAN Guanylate-binding protein 6 OS=Homo sapiens GN=GBP6 PE=2 SV=1//3.34909e-56
CI01000306_11156216_11159574	26.7581	7.55916	1.8237	9.2982e-06	0.00010081	--	sp|Q07011|TNR9_HUMAN Tumor necrosis factor receptor superfamily member 9 OS=Homo sapiens GN=TNFRSF9 PE=1 SV=1//4.81949e-15
CI01000029_01284636_01285656	56.892	16.0798	1.823	1.0286e-10	2.0202e-09	--	sp|P18847|ATF3_HUMAN Cyclic AMP-dependent transcription factor ATF-3 OS=Homo sapiens GN=ATF3 PE=1 SV=2//5.67466e-60
CI01000052_02082961_02085879	30.383	8.58694	1.823	2.3253e-06	2.754e-05	--	-//-
CI01000304_15462162_15465511	15.8279	4.47582	1.8223	0.00065409	0.0049692	--	sp|A5D7U0|CKAP2_BOVIN Cytoskeleton-associated protein 2 OS=Bos taurus GN=CKAP2 PE=2 SV=1//4.95813e-09
CI01000319_02320956_02323836	20.117	5.73568	1.8104	0.00012766	0.0011335	--	sp|Q32KW9|IIGP5_BOVIN Interferon-inducible GTPase 5 OS=Bos taurus GN=IRGC PE=2 SV=1//3.66639e-104
CI01000069_03631837_03632897	32.5137	9.28318	1.8084	1.1282e-06	1.3841e-05	--	sp|P49947|FRIM_SALSA Ferritin, middle subunit OS=Salmo salar PE=2 SV=1//9.77559e-84
CI01000004_01113222_01149263	56.0896	16.0466	1.8055	1.6698e-10	3.1991e-09	--	sp|Q802R8|SMC6_TAKRU Structural maintenance of chromosomes protein 6 OS=Takifugu rubripes GN=smc6 PE=2 SV=1//6.32504e-110
CI01000008_02654474_02655490	103.739	29.7062	1.8041	3.7516e-18	1.2103e-16	--	-//-
CI01000019_03587518_03616053	79.0567	22.6443	1.8037	3.4064e-14	8.7711e-13	--	sp|Q5RHD1|KDM7A_DANRE Lysine-specific demethylase 7A OS=Danio rerio GN=kdm7a PE=2 SV=2//1.01561e-13
CI01021200_00004809_00010096	302.087	86.6319	1.802	1.1684e-49	9.8689e-48	--	sp|Q9H0R5|GBP3_HUMAN Guanylate-binding protein 3 OS=Homo sapiens GN=GBP3 PE=1 SV=3//3.57213e-92
CI01000030_07494612_07513546	109.661	31.5296	1.7983	4.7732e-19	1.5955e-17	--	-//-
Novel00616	186.172	53.7098	1.7934	3.8905e-31	2.0873e-29	--	hexokinase-2 [Danio rerio]>gi|28278945|gb|AAH45496.1| Hexokinase 2 [Danio rerio]
CI01000299_06556313_06564020	34.7827	10.0457	1.7918	5.3341e-07	6.8851e-06	--	sp|Q1JPB0|ILEU_BOVIN Leukocyte elastase inhibitor OS=Bos taurus GN=SERPINB1 PE=2 SV=2//3.19699e-72
CI01000171_00881122_00881454	67.1304	19.4284	1.7888	3.3958e-12	7.5402e-11	--	sp|Q862Z5|CYTB_MACFU Cystatin-B OS=Macaca fuscata fuscata GN=CSTB PE=3 SV=1//1.31203e-18
CI01000388_00062705_00066209	112.151	32.4911	1.7873	2.4018e-19	8.1702e-18	--	-//-
CI01000001_02057429_02071506	416.646	120.748	1.7868	2.6509e-67	3.1412e-65	--	sp|Q9ERG0|LIMA1_MOUSE LIM domain and actin-binding protein 1 OS=Mus musculus GN=Lima1 PE=1 SV=3//3.75501e-78
CI01000106_01751367_01761780	32.2093	9.34948	1.7845	1.4651e-06	1.7695e-05	--	sp|B2GU58|KIF11_XENTR Kinesin-like protein KIF11 OS=Xenopus tropicalis GN=kif11 PE=2 SV=1//0
CI01000027_06504915_06514535	38.214	11.1398	1.7784	1.6279e-07	2.2802e-06	--	sp|Q12864|CAD17_HUMAN Cadherin-17 OS=Homo sapiens GN=CDH17 PE=2 SV=3//9.28763e-136
CI01000082_03460478_03466764	56.477	16.4776	1.7772	1.9502e-10	3.6967e-09	--	sp|Q8UWA5|CAH2_TRIHK Carbonic anhydrase 2 OS=Tribolodon hakonensis GN=ca2 PE=2 SV=3//3.48455e-155
CI01000299_06145156_06154533	24.24	7.095	1.7725	3.1125e-05	0.00030966	--	sp|Q02224|CENPE_HUMAN Centromere-associated protein E OS=Homo sapiens GN=CENPE PE=1 SV=2//6.08496e-09
CI01000325_02067666_02085794	18.2353	5.33783	1.7724	0.00030332	0.0024799	--	sp|P57782|ESR2_ONCMY Estrogen receptor beta OS=Oncorhynchus mykiss GN=esr2 PE=2 SV=1//0
CI01000000_13926605_13928231	114.974	33.6847	1.7711	1.2116e-19	4.1956e-18	--	sp|O88803|LECT2_MOUSE Leukocyte cell-derived chemotaxin-2 OS=Mus musculus GN=Lect2 PE=1 SV=1//4.27519e-50
CI01000066_01713419_01715550	320.903	94.0253	1.771	7.5803e-52	6.7207e-50	--	sp|P30932|CD9_BOVIN CD9 antigen OS=Bos taurus GN=CD9 PE=2 SV=2//2.18827e-30
CI01000075_00093704_00094561	42.5307	12.5323	1.7629	3.7259e-08	5.6594e-07	--	sp|P52909|JUND_RAT Transcription factor jun-D OS=Rattus norvegicus GN=Jund PE=2 SV=1//4.61547e-98
CI01000012_09071892_09073410	378.376	111.564	1.762	1.5532e-60	1.6316e-58	--	-//-
CI01000116_00549678_00582225	28.4183	8.38801	1.7604	6.9324e-06	7.6692e-05	--	sp|Q7RTR2|NLRC3_HUMAN Protein NLRC3 OS=Homo sapiens GN=NLRC3 PE=2 SV=2//7.92728e-06
CI01000039_05401866_05415254	93.0583	27.518	1.7578	4.2942e-16	1.2228e-14	--	sp|Q96RF0|SNX18_HUMAN Sorting nexin-18 OS=Homo sapiens GN=SNX18 PE=1 SV=2//0
CI01000029_02145528_02148347	36.526	10.8414	1.7524	3.6523e-07	4.8598e-06	--	sp|Q9I9L0|HEY2_DANRE Hairy/enhancer-of-split related with YRPW motif protein 2 OS=Danio rerio GN=hey2 PE=2 SV=2//2.44746e-106
CI01000047_02945353_02965219	99.1736	29.4409	1.7521	5.2664e-17	1.5712e-15	--	sp|Q0IHY4|TBC12_XENTR TBC1 domain family member 12 OS=Xenopus tropicalis GN=tbc1d12 PE=2 SV=1//0
CI01000027_07634015_07663101	19.8679	5.90145	1.7513	0.00017673	0.0015231	--	sp|P18910|ANPRA_RAT Atrial natriuretic peptide receptor 1 OS=Rattus norvegicus GN=Npr1 PE=1 SV=1//0
CI01000170_00020847_00026330	465.264	138.253	1.7507	1.3493e-73	1.7212e-71	--	sp|Q50L42|PA24E_MOUSE Cytosolic phospholipase A2 epsilon OS=Mus musculus GN=Pla2g4e PE=2 SV=1//5.14453e-11
CI01000049_03093994_03098141	43.3331	12.9301	1.7447	3.2221e-08	4.9242e-07	--	sp|Q6DBW9|C99L2_DANRE CD99 antigen-like protein 2 OS=Danio rerio GN=cd99l2 PE=2 SV=1//8.82826e-08
CI01139513_00000479_00000845	19.0931	5.70252	1.7434	0.00024379	0.0020351	--	sp|P12115|KAD1_CYPCA Adenylate kinase isoenzyme 1 OS=Cyprinus carpio GN=ak1 PE=1 SV=2//2.51315e-51
CI01000003_00418856_00424844	22.4137	6.69715	1.7428	7.0589e-05	0.0006578	--	sp|Q6PGN1|ERFE_MOUSE Erythroferrone OS=Mus musculus GN=Fam132b PE=1 SV=1//1.52313e-38
CI01000004_00812006_00813189	180.97	54.174	1.7401	1.5485e-29	7.7898e-28	--	sp|Q864Z2|RGS5_PIG Regulator of G-protein signaling 5 OS=Sus scrofa GN=RGS5 PE=2 SV=1//1.12097e-52
CI01000027_04812648_04813272	103.435	30.966	1.74	1.444e-17	4.4573e-16	--	-//-
Novel00081	512.471	153.637	1.7379	2.3932e-80	3.3805e-78	-//-
Novel02074	45.0764	13.5269	1.7365	1.8346e-08	2.8705e-07	--	PREDICTED: Schwann cell myelin protein-like [Danio rerio]
Novel00463	37.4392	11.2393	1.736	2.938e-07	3.962e-06	-//-
CI01000060_00932111_00933685	532.56	160.168	1.7334	3.1595e-83	4.702e-81	--	sp|Q16678|CP1B1_HUMAN Cytochrome P450 1B1 OS=Homo sapiens GN=CYP1B1 PE=1 SV=2//1.55265e-180
Novel00679	18.4014	5.53675	1.7327	0.00032877	0.0026662	-//-
CI01000001_13301404_13306593	40.5383	12.2007	1.7323	9.8103e-08	1.4152e-06	--	sp|Q6DDV8|TPX2B_XENLA Targeting protein for Xklp2-B OS=Xenopus laevis GN=tpx2-b PE=2 SV=1//7.46732e-154
CI01000016_02793868_02796984	103.767	31.2313	1.7323	1.4897e-17	4.5867e-16	--	sp|Q8K2Y3|EVA1B_MOUSE Protein eva-1 homolog B OS=Mus musculus GN=Eva1b PE=2 SV=1//8.61945e-32
CI01000325_02994438_02996458	59.1611	17.837	1.7298	1.2358e-10	2.4008e-09	--	sp|Q6P0U3|RSLBB_DANRE Ras-like protein family member 11B OS=Danio rerio GN=rasl11b PE=2 SV=1//2.87491e-161
CI01000000_05403325_05406432	29.9679	9.0511	1.7273	4.7229e-06	5.3747e-05	--	sp|P47827|CCNA2_XENLA Cyclin-A2 OS=Xenopus laevis GN=ccna2 PE=2 SV=1//1.33567e-147
CI01000000_10857057_10861468	124.853	37.7295	1.7265	9.6353e-21	3.4913e-19	--	sp|Q9WUH4|FHL1_RAT Four and a half LIM domains protein 1 OS=Rattus norvegicus GN=Fhl1 PE=2 SV=1//9.24228e-09
CI01000054_02613166_02614884	71.2811	21.5502	1.7258	1.7147e-12	3.9366e-11	--	sp|Q7YRQ8|TFPI2_BOVIN Tissue factor pathway inhibitor 2 OS=Bos taurus GN=TFPI2 PE=2 SV=1//4.6487e-09
CI01000086_02192695_02193522	52.4646	15.8809	1.7241	1.4436e-09	2.5409e-08	--	-//-
Novel00038	163.399	49.4661	1.7239	1.2941e-26	5.9476e-25	-//-
CI01000059_10135755_10137949	26.8134	8.12278	1.7229	1.5312e-05	0.00015984	--	sp|Q80X89|UD2A1_MOUSE UDP-glucuronosyltransferase 2A1 OS=Mus musculus GN=Ugt2a1 PE=2 SV=1//7.6888e-51
CI01000223_00344161_00348033	18.8994	5.73568	1.7203	0.0002858	0.0023451	--	sp|Q5XLR4|BORE1_DANRE Borealin OS=Danio rerio GN=cdca8 PE=2 SV=2//7.325e-153
CI01000092_00418628_00428488	59.7145	18.1353	1.7193	1.1418e-10	2.2251e-09	--	sp|Q9Y619|ORNT1_HUMAN Mitochondrial ornithine transporter 1 OS=Homo sapiens GN=SLC25A15 PE=1 SV=1//4.9588e-141
CI01000001_04395469_04399381	38.0756	11.604	1.7142	2.7331e-07	3.7037e-06	--	sp|P18203|FKB1A_BOVIN Peptidyl-prolyl cis-trans isomerase FKBP1A OS=Bos taurus GN=FKBP1A PE=1 SV=2//2.1625e-63
CI01000046_04136250_04185791	24.2953	7.42654	1.7099	4.0989e-05	0.00039799	--	sp|Q9EQ60|CAC1H_RAT Voltage-dependent T-type calcium channel subunit alpha-1H OS=Rattus norvegicus GN=Cacna1h PE=2 SV=2//1.38189e-08
Novel01337	35.7789	10.9409	1.7094	6.4574e-07	8.233e-06	--	PREDICTED: uncharacterized protein LOC101882921 [Danio rerio]
CI01000090_00397826_00398584	368.996	113.155	1.7053	2.1626e-57	2.0876e-55	--	sp|Q7T346|DDIT4_DANRE DNA damage-inducible transcript 4 protein OS=Danio rerio GN=ddit4 PE=2 SV=1//7.24134e-90
CI01157636_00000037_00000579	24.406	7.49285	1.7037	4.0566e-05	0.00039449	--	sp|A7LCJ3|SN_PIG Sialoadhesin OS=Sus scrofa GN=SIGLEC1 PE=1 SV=1//9.02675e-07
CI01000006_08002867_08008150	37.4392	11.5045	1.7023	3.7438e-07	4.971e-06	--	sp|Q9Y251|HPSE_HUMAN Heparanase OS=Homo sapiens GN=HPSE PE=1 SV=2//1.22367e-179
CI01000012_03172201_03172736	119.152	36.7017	1.6989	1.3402e-19	4.6282e-18	--	sp|Q5BLB7|MALD1_DANRE MARVEL domain-containing protein 1 OS=Danio rerio GN=marveld1 PE=2 SV=2//8.41946e-93
CI01000030_10605608_10626845	40.234	12.3997	1.6981	1.4268e-07	2.0097e-06	--	sp|Q8N5B7|CERS5_HUMAN Ceramide synthase 5 OS=Homo sapiens GN=CERS5 PE=2 SV=1//6.07956e-147
CI01000001_07577777_07584809	71.115	21.9812	1.6939	2.7986e-12	6.2529e-11	--	sp|I0J1J1|ENOA_THUAL Alpha-enolase OS=Thunnus albacares GN=ENO1 PE=1 SV=1//8.01346e-156
CI01000098_00157151_00165124	20.6981	6.39876	1.6936	0.00016366	0.0014188	--	sp|Q64143|P55G_MOUSE Phosphatidylinositol 3-kinase regulatory subunit gamma OS=Mus musculus GN=Pik3r3 PE=1 SV=1//9.46333e-12
CI01000353_01958077_01995266	37.4115	11.5708	1.693	4.0457e-07	5.3519e-06	--	sp|Q9P2B2|FPRP_HUMAN Prostaglandin F2 receptor negative regulator OS=Homo sapiens GN=PTGFRN PE=1 SV=2//5.10693e-11
CI01000068_00969924_00981247	87.3304	27.087	1.6889	1.0525e-14	2.7876e-13	--	sp|O73746|TIMP3_XENLA Metalloproteinase inhibitor 3 OS=Xenopus laevis GN=timp3 PE=2 SV=1//2.41438e-109
CI01000001_13373261_13375516	78.6139	24.4678	1.6839	2.3589e-13	5.7539e-12	--	sp|Q04913|NR4A1_XENLA Nuclear receptor subfamily 4 group A member 1 OS=Xenopus laevis GN=nr4a1 PE=2 SV=1//0
CI01000136_00261536_00270931	122.307	38.0942	1.6829	6.4686e-20	2.2811e-18	--	sp|P16646|PMP22_MOUSE Peripheral myelin protein 22 OS=Mus musculus GN=Pmp22 PE=1 SV=2//7.0941e-35
CI01000026_00898521_00902621	338.032	105.364	1.6818	4.4434e-52	3.9962e-50	--	sp|Q9DGI3|THIO_ICTPU Thioredoxin OS=Ictalurus punctatus GN=txn PE=3 SV=1//1.11868e-45
CI01000180_00928579_00953371	207.091	64.6838	1.6788	1.5897e-32	8.7739e-31	--	sp|A4IJ06|GRP1_XENTR RAS guanyl-releasing protein 1 OS=Xenopus tropicalis GN=rasgrp1 PE=2 SV=1//0
CI01000304_10123588_10128249	30.383	9.51525	1.675	5.5301e-06	6.2141e-05	--	sp|Q9UKZ9|PCOC2_HUMAN Procollagen C-endopeptidase enhancer 2 OS=Homo sapiens GN=PCOLCE2 PE=1 SV=1//3.06084e-32
Novel00561	119.733	37.4974	1.675	1.8815e-19	6.4264e-18	--	selenoprotein W [Danio rerio]>gi|29648542|gb|AAO86696.1| selenoprotein W1 [Danio rerio]>gi|156229948|gb|AAI52098.1| Selenoprotein W, 1 [Danio rerio]
CI01000039_02425743_02427761	266.695	83.6149	1.6734	2.8211e-41	1.9485e-39	--	sp|P47749|PAR1_XENLA Proteinase-activated receptor 1 OS=Xenopus laevis GN=f2r PE=1 SV=1//2.78478e-100
CI01000027_04777135_04777760	26.9518	8.45432	1.6726	1.8977e-05	0.00019469	--	sp|P35467|S10A1_RAT Protein S100-A1 OS=Rattus norvegicus GN=S100a1 PE=1 SV=3//2.83914e-10
CI01000399_00094088_00099886	61.1257	19.1963	1.671	1.2141e-10	2.3621e-09	--	-//-
CI01000055_01421674_01422613	435.517	136.794	1.6707	3.4853e-66	4.0342e-64	--	sp|Q90X67|SOCS3_CHICK Suppressor of cytokine signaling 3 OS=Gallus gallus GN=SOCS3 PE=2 SV=1//4.87719e-88
CI01000030_08399321_08402641	27.7266	8.71955	1.6689	1.4694e-05	0.0001541	--	-//-
CI01000178_00818599_00830970	42.7797	13.4606	1.6682	7.3919e-08	1.0865e-06	--	sp|A2RUV9|AEBP1_RAT Adipocyte enhancer-binding protein 1 OS=Rattus norvegicus GN=Aebp1 PE=2 SV=1//0
CI01000319_00280189_00290013	17.7926	5.60306	1.667	0.00052173	0.0040498	--	-//-
CI01000095_01675024_01682552	301.506	95.0862	1.6649	3.1636e-46	2.4951e-44	--	sp|P81018|LADD_ONCMY Ladderlectin OS=Oncorhynchus mykiss PE=1 SV=2//1.75601e-12
CI01000300_01963369_01973641	20.1446	6.36561	1.662	0.0002274	0.0019123	--	sp|Q8NG31|CASC5_HUMAN Protein CASC5 OS=Homo sapiens GN=CASC5 PE=1 SV=3//2.77047e-59
CI01000072_03387927_03389381	232.383	73.4697	1.6613	5.8816e-36	3.5866e-34	--	sp|Q8K479|C1QT5_MOUSE Complement C1q tumor necrosis factor-related protein 5 OS=Mus musculus GN=C1qtnf5 PE=1 SV=1//2.38721e-83
CI01000030_04804199_04820916	18.8718	5.96776	1.661	0.00036104	0.0028969	--	sp|Q15058|KIF14_HUMAN Kinesin-like protein KIF14 OS=Homo sapiens GN=KIF14 PE=1 SV=1//0
Novel01281	68.929	21.8818	1.6554	9.9917e-12	2.1207e-10	--	PREDICTED: hemicentin-1-like isoform X1 [Danio rerio]
CI01000468_00007595_00008371	111.57	35.4418	1.6544	4.8206e-18	1.5373e-16	--	sp|Q56JZ9|GMFG_BOVIN Glia maturation factor gamma OS=Bos taurus GN=GMFG PE=2 SV=1//6.7985e-40
CI01000063_01015926_01020021	90.1805	28.7115	1.6512	7.4611e-15	1.993e-13	--	sp|O95340|PAPS2_HUMAN Bifunctional 3&apos;-phosphoadenosine 5&apos;-phosphosulfate synthase 2 OS=Homo sapiens GN=PAPSS2 PE=1 SV=2//0
CI01000029_07500425_07501888	141.483	45.0897	1.6498	2.1048e-22	8.2613e-21	--	sp|P15306|TRBM_MOUSE Thrombomodulin OS=Mus musculus GN=Thbd PE=1 SV=1//2.714e-39
CI01000086_01150842_01165271	1085.93	346.495	1.648	3.4397e-160	8.3496e-158	--	sp|Q86SQ9|DHDDS_HUMAN Dehydrodolichyl diphosphate syntase complex subunit DHDDS OS=Homo sapiens GN=DHDDS PE=1 SV=3//9.60319e-163
CI01000351_00695336_00702048	25.1255	8.02332	1.6469	4.1378e-05	0.00040144	--	sp|Q6NZT2|CDR2L_DANRE Cerebellar degeneration-related protein 2-like OS=Danio rerio GN=cdr2l PE=2 SV=2//0
CI01000148_00049185_00079861	40.1786	12.8307	1.6468	2.1693e-07	2.9866e-06	--	-//-
CI01000010_01213593_01220154	1767.69	564.782	1.6461	2.8614e-259	1.1539e-256	--	sp|P11680|PROP_MOUSE Properdin OS=Mus musculus GN=Cfp PE=2 SV=2//3.86361e-100
CI01000189_00297654_00300990	169.016	54.0082	1.6459	2.1504e-26	9.7398e-25	--	sp|P18625|FOSL2_CHICK Fos-related antigen 2 OS=Gallus gallus GN=FOSL2 PE=1 SV=1//2.05159e-89
CI01000213_00007223_00012614	186.006	59.4786	1.6449	7.2509e-29	3.5546e-27	--	sp|P22897|MRC1_HUMAN Macrophage mannose receptor 1 OS=Homo sapiens GN=MRC1 PE=1 SV=1//8.72406e-07
CI01000092_05248296_05250920	172.419	55.2017	1.6431	7.4724e-27	3.4726e-25	--	sp|Q64361|LXN_RAT Latexin OS=Rattus norvegicus GN=Lxn PE=1 SV=1//1.53041e-43
CI01000000_05754551_05762914	271.316	86.9966	1.6409	3.0673e-41	2.1126e-39	--	sp|Q5E9R3|EHD1_BOVIN EH domain-containing protein 1 OS=Bos taurus GN=EHD1 PE=1 SV=1//0
CI01000016_02719966_02722011	1075.36	345.069	1.6399	6.2507e-158	1.4884e-155	--	sp|Q08EJ0|PL8L1_MOUSE PLAC8-like protein 1 OS=Mus musculus GN=Plac8l1 PE=2 SV=2//1.08772e-21
CI01000016_08374296_08376159	56.0896	18.069	1.6342	1.0376e-09	1.8518e-08	--	sp|A8WG21|SNXAB_DANRE Sorting nexin-10B OS=Danio rerio GN=snx10b PE=2 SV=1//3.13839e-105
Novel00648	30.5767	9.87995	1.6299	6.7688e-06	7.5048e-05	--	PREDICTED: monocyte chemotactic protein 1B-like [Danio rerio]
CI01000339_02555004_02620598	44.8827	14.5215	1.628	5.0341e-08	7.5412e-07	--	sp|Q969R2|OSBP2_HUMAN Oxysterol-binding protein 2 OS=Homo sapiens GN=OSBP2 PE=1 SV=2//0
CI01000306_08061250_08076179	73.8268	23.9042	1.6269	2.792e-12	6.2438e-11	--	sp|Q16644|MAPK3_HUMAN MAP kinase-activated protein kinase 3 OS=Homo sapiens GN=MAPKAPK3 PE=1 SV=1//0
CI01000037_00112427_00135114	88.2435	28.6452	1.6232	2.3172e-14	6.0224e-13	--	sp|F8VQB6|MYO10_MOUSE Unconventional myosin-X OS=Mus musculus GN=Myo10 PE=1 SV=1//3.57451e-14
CI01000016_04193887_04198494	29.1655	9.4821	1.621	1.162e-05	0.00012399	--	sp|P09244|TBB7_CHICK Tubulin beta-7 chain OS=Gallus gallus PE=2 SV=1//0
CI01000066_01709877_01712786	27.8926	9.08425	1.6184	1.8296e-05	0.00018832	--	sp|P40239|CD9_FELCA CD9 antigen OS=Felis catus GN=CD9 PE=2 SV=2//2.44121e-16
CI01000339_03080476_03083283	241.653	78.7081	1.6184	1.8092e-36	1.1141e-34	--	sp|A5A6M2|ANXA1_PANTR Annexin A1 OS=Pan troglodytes GN=ANXA1 PE=2 SV=1//3.64879e-143
CI01000340_09053887_09057663	274.526	89.5826	1.6157	3.9064e-41	2.6613e-39	--	sp|Q7ZTS4|K1C18_DANRE Keratin, type I cytoskeletal 18 OS=Danio rerio GN=krt18 PE=1 SV=2//3.01921e-161
CI01000117_00229461_00235903	190.074	62.0315	1.6155	5.3379e-29	2.622e-27	--	sp|O35077|GPDA_RAT Glycerol-3-phosphate dehydrogenase [NAD(+)], cytoplasmic OS=Rattus norvegicus GN=Gpd1 PE=1 SV=4//2.24036e-179
CI01000146_02413749_02415254	142.783	46.6148	1.615	3.4931e-22	1.3625e-20	--	sp|Q30134|2B18_HUMAN HLA class II histocompatibility antigen, DRB1-8 beta chain OS=Homo sapiens GN=HLA-DRB1 PE=1 SV=2//5.49356e-31
CI01000004_01670419_01699238	48.9781	16.0135	1.6128	1.4389e-08	2.274e-07	--	sp|P14646|PDE4B_RAT cAMP-specific 3&apos;,5&apos;-cyclic phosphodiesterase 4B OS=Rattus norvegicus GN=Pde4b PE=1 SV=4//0
CI01000027_06014435_06036948	43.2778	14.1568	1.6121	9.9572e-08	1.434e-06	--	sp|Q9Z2F6|BCL3_MOUSE B-cell lymphoma 3 protein homolog OS=Mus musculus GN=Bcl3 PE=1 SV=2//8.00732e-70
CI01000008_02492407_02497767	150.338	49.2008	1.6115	3.1507e-23	1.2665e-21	--	sp|Q16589|CCNG2_HUMAN Cyclin-G2 OS=Homo sapiens GN=CCNG2 PE=2 SV=1//2.98886e-118
CI01000304_12601154_12621980	123.358	40.415	1.6099	2.4979e-19	8.4853e-18	--	sp|Q5RBP4|EHD1_PONAB EH domain-containing protein 1 OS=Pongo abelii GN=EHD1 PE=2 SV=1//1.09619e-95
CI01000009_13942733_13946356	22.6627	7.42654	1.6096	0.000117	0.001047	--	sp|Q5RF67|SFRP3_PONAB Secreted frizzled-related protein 3 OS=Pongo abelii GN=FRZB PE=2 SV=1//3.21082e-151
CI01000080_02057026_02085109	65.5531	21.4839	1.6094	5.6913e-11	1.142e-09	--	sp|O62664|PGH1_BOVIN Prostaglandin G/H synthase 1 OS=Bos taurus GN=PTGS1 PE=2 SV=2//0
CI01000072_04924865_04927684	107.42	35.2098	1.6092	5.0129e-17	1.501e-15	--	sp|P53810|PIPNA_MOUSE Phosphatidylinositol transfer protein alpha isoform OS=Mus musculus GN=Pitpna PE=1 SV=2//2.12278e-124
CI01000020_05651021_05656758	153.05	50.1955	1.6084	1.405e-23	5.7494e-22	--	sp|Q7Z628|ARHG8_HUMAN Neuroepithelial cell-transforming gene 1 protein OS=Homo sapiens GN=NET1 PE=1 SV=1//0
CI01000256_00061424_00062808	65.3594	21.5502	1.6007	6.7811e-11	1.3531e-09	--	sp|Q5HZL4|PAF15_XENLA PCNA-associated factor OS=Xenopus laevis GN=paf PE=2 SV=1//6.3497e-36
CI01000083_00432166_00435503	24.6827	8.15593	1.5976	6.1656e-05	0.00058062	--	sp|P79944|EOMES_XENLA Eomesodermin OS=Xenopus laevis GN=eomes PE=2 SV=1//0
CI01000335_00013854_00021682	57.8882	19.1631	1.5949	8.7421e-10	1.5691e-08	--	sp|Q15759|MK11_HUMAN Mitogen-activated protein kinase 11 OS=Homo sapiens GN=MAPK11 PE=1 SV=2//1.767e-09
CI01000119_01340508_01341638	27.0901	8.98479	1.5922	2.7818e-05	0.00027898	--	sp|P33725|CXA5_CANFA Gap junction alpha-5 protein OS=Canis familiaris GN=GJA5 PE=2 SV=4//1.01813e-123
CI01000090_00568894_00569394	176.127	58.484	1.5905	1.2568e-26	5.7868e-25	--	sp|Q9H772|GREM2_HUMAN Gremlin-2 OS=Homo sapiens GN=GREM2 PE=2 SV=1//5.08726e-75
CI01000462_00054914_00058360	26.343	8.75271	1.5896	3.6387e-05	0.00035746	--	sp|Q8TDQ1|CLM1_HUMAN CMRF35-like molecule 1 OS=Homo sapiens GN=CD300LF PE=1 SV=3//3.36618e-09
CI01000310_03699595_03709303	39.3761	13.0959	1.5882	4.502e-07	5.8932e-06	--	sp|Q91UZ4|EGLN3_MOUSE Egl nine homolog 3 OS=Mus musculus GN=Egln3 PE=2 SV=1//4.4697e-23
CI01000052_01646159_01681413	21.0301	6.99554	1.588	0.00022632	0.0019058	--	sp|O88943|KCNQ2_RAT Potassium voltage-gated channel subfamily KQT member 2 OS=Rattus norvegicus GN=Kcnq2 PE=1 SV=1//0
CI01000325_05782613_05785408	72.5263	24.1363	1.5873	7.5402e-12	1.6196e-10	--	sp|Q8R121|ZPI_MOUSE Protein Z-dependent protease inhibitor OS=Mus musculus GN=Serpina10 PE=1 SV=1//3.88762e-55
Novel01388	46.1003	15.3835	1.5834	4.9645e-08	7.4413e-07	--	hypothetical protein EH28_05819 [Larimichthys crocea]
CI01000080_00309567_00317169	75.8745	25.3298	1.5828	2.672e-12	6.0024e-11	--	sp|A2AIV8|CARD9_MOUSE Caspase recruitment domain-containing protein 9 OS=Mus musculus GN=Card9 PE=1 SV=1//1.6361e-137
CI01000346_00082313_00083083	97.9838	32.7895	1.5793	2.0246e-15	5.6369e-14	--	sp|Q6YNC8|H2AZ_SHEEP Histone H2A.Z OS=Ovis aries GN=H2AFZ PE=2 SV=3//9.33058e-73
CI01000304_16881934_16886577	53.7375	18.0027	1.5777	4.1755e-09	6.9643e-08	--	sp|A3KNK1|T120A_DANRE Transmembrane protein 120A OS=Danio rerio GN=tmem120a PE=2 SV=1//0
CI01000063_06641523_06649617	143.309	48.1067	1.5748	8.8449e-22	3.3865e-20	--	sp|Q9PUQ1|ETV4_DANRE ETS translocation variant 4 OS=Danio rerio GN=etv4 PE=1 SV=2//0
CI01000010_11742497_11766574	21.0301	7.06184	1.5743	0.00023984	0.0020075	--	sp|P82279|CRUM1_HUMAN Protein crumbs homolog 1 OS=Homo sapiens GN=CRB1 PE=1 SV=2//3.4109e-06
CI01000046_00702360_00703954	232.521	78.1444	1.5731	2.7743e-34	1.5982e-32	--	sp|Q8AXY6|MUSK_CHICK Muscle, skeletal receptor tyrosine protein kinase OS=Gallus gallus GN=MUSK PE=2 SV=1//4.0558e-06
CI01000069_03595904_03596883	2594.92	872.386	1.5727	0	0	--	sp|P49947|FRIM_SALSA Ferritin, middle subunit OS=Salmo salar PE=2 SV=1//3.52023e-106
CI01000304_11110559_11121354	225.659	76.1552	1.5671	3.2974e-33	1.8526e-31	--	sp|Q0VCM6|LAT4_BOVIN Large neutral amino acids transporter small subunit 4 OS=Bos taurus GN=SLC43A2 PE=2 SV=1//0
CI01000004_04406215_04410740	20.7257	6.99554	1.5669	0.00027461	0.0022611	--	sp|Q9JJ66|CDC20_MOUSE Cell division cycle protein 20 homolog OS=Mus musculus GN=Cdc20 PE=1 SV=2//0
CI01000047_00558772_00579870	66.4386	22.4785	1.5635	7.6563e-11	1.5192e-09	--	sp|O08796|EF2K_MOUSE Eukaryotic elongation factor 2 kinase OS=Mus musculus GN=Eef2k PE=1 SV=1//0
CI01000057_04560576_04573644	79.1397	26.7886	1.5628	1.2425e-12	2.871e-11	--	sp|Q91WM2|CECR5_MOUSE Cat eye syndrome critical region protein 5 homolog OS=Mus musculus GN=Cecr5 PE=2 SV=1//5.51339e-138
CI01000171_00809393_00816099	39.8189	13.4938	1.5612	4.8002e-07	6.2378e-06	--	sp|Q8AXL1|SAT1_CHICK Diamine acetyltransferase 1 OS=Gallus gallus GN=SAT1 PE=2 SV=1//7.5676e-75
CI01000360_00078236_00088584	52.2156	17.7043	1.5604	8.2431e-09	1.3348e-07	--	sp|Q7Z699|SPRE1_HUMAN Sprouty-related, EVH1 domain-containing protein 1 OS=Homo sapiens GN=SPRED1 PE=1 SV=2//2.23767e-131
CI01000120_00451804_00456525	28.8057	9.78049	1.5584	1.8846e-05	0.00019342	--	sp|P07798|FRI2_LITCT Ferritin, middle subunit OS=Lithobates catesbeiana PE=1 SV=3//3.99716e-23
CI01000306_10742315_10746542	23.1331	7.8907	1.5517	0.00013015	0.0011515	--	sp|Q17QK6|FBX2_BOVIN F-box only protein 2 OS=Bos taurus GN=FBXO2 PE=2 SV=1//2.0853e-66
CI01000034_00735558_00738466	34.5614	11.8029	1.55	2.9493e-06	3.4458e-05	--	sp|Q4KM30|DESI1_RAT Desumoylating isopeptidase 1 OS=Rattus norvegicus GN=Desi1 PE=2 SV=1//2.11084e-84
CI01000049_00389394_00392865	60.6553	20.7214	1.5495	5.9603e-10	1.0799e-08	--	sp|Q9NX57|RAB20_HUMAN Ras-related protein Rab-20 OS=Homo sapiens GN=RAB20 PE=1 SV=1//2.49976e-88
CI01000027_02059709_02072254	1531.13	523.306	1.5489	1.5143e-212	4.9817e-210	--	sp|Q5MJ86|G3P2_DANRE Glyceraldehyde-3-phosphate dehydrogenase 2 OS=Danio rerio GN=gapdh-2 PE=2 SV=1//0
CI01000029_01943164_01970772	27.4498	9.38264	1.5487	3.1256e-05	0.00031072	--	sp|Q5RE25|RCAN2_PONAB Calcipressin-2 OS=Pongo abelii GN=RCAN2 PE=2 SV=1//3.65934e-99
CI01158834_00000176_00000779	51.6898	17.6712	1.5485	1.1048e-08	1.7649e-07	--	sp|Q9UP65|PA24C_HUMAN Cytosolic phospholipase A2 gamma OS=Homo sapiens GN=PLA2G4C PE=1 SV=2//8.72684e-14
CI01000300_08567722_08574695	100.613	34.4472	1.5464	1.6305e-15	4.5753e-14	--	sp|P17153|ANXA5_CHICK Annexin A5 OS=Gallus gallus GN=ANXA5 PE=1 SV=2//4.48935e-18
CI01000054_07385840_07388475	243.866	83.5486	1.5454	2.6162e-35	1.5427e-33	--	sp|P10790|FABPH_BOVIN Fatty acid-binding protein, heart OS=Bos taurus GN=FABP3 PE=1 SV=2//4.28073e-41
CI01000093_00021721_00029528	208.005	71.2815	1.545	2.3389e-30	1.2259e-28	--	sp|P57725|SAMN1_MOUSE SAM domain-containing protein SAMSN-1 OS=Mus musculus GN=Samsn1 PE=1 SV=2//1.25461e-52
CI01000310_03135568_03137756	170.178	58.3514	1.5442	3.9949e-25	1.725e-23	--	sp|Q29075|NKL_PIG Antimicrobial peptide NK-lysin (Fragment) OS=Sus scrofa GN=NKL PE=1 SV=1//3.7956e-06
CI01000327_03758271_03761244	66.0235	22.6443	1.5438	1.1293e-10	2.2023e-09	--	sp|Q9NUV9|GIMA4_HUMAN GTPase IMAP family member 4 OS=Homo sapiens GN=GIMAP4 PE=1 SV=1//2.89815e-26
CI01000070_00528394_00528579	65.2211	22.3791	1.5432	1.4746e-10	2.8425e-09	--	sp|Q8IZP0|ABI1_HUMAN Abl interactor 1 OS=Homo sapiens GN=ABI1 PE=1 SV=4//2.53658e-27
CI01000004_05920907_05931169	59.4654	20.423	1.5419	9.5816e-10	1.7124e-08	--	sp|Q90416|RXRGA_DANRE Retinoic acid receptor RXR-gamma-A OS=Danio rerio GN=rxrga PE=2 SV=2//0
CI01000053_02145248_02149126	99.478	34.182	1.5411	2.5932e-15	7.1641e-14	--	sp|Q99541|PLIN2_HUMAN Perilipin-2 OS=Homo sapiens GN=PLIN2 PE=1 SV=2//5.62632e-120
CI01000310_02651152_02652601	27.8372	9.58156	1.5387	2.9072e-05	0.00029097	--	sp|Q8N680|ZBTB2_HUMAN Zinc finger and BTB domain-containing protein 2 OS=Homo sapiens GN=ZBTB2 PE=1 SV=1//3.13459e-147
CI01000000_02496792_02498535	53.0457	18.3011	1.5353	8.1602e-09	1.3223e-07	--	sp|P25867|UBCD1_DROME Ubiquitin-conjugating enzyme E2-17 kDa OS=Drosophila melanogaster GN=eff PE=2 SV=1//5.52647e-45
Novel00548	58.58	20.2572	1.532	1.4286e-09	2.519e-08	--	PREDICTED: natural resistance-associated macrophage protein 2, partial [Fukomys damarensis]
CI01000066_01829752_01832316	113.424	39.2546	1.5308	3.8072e-17	1.1482e-15	--	sp|P11019|VATE1_BOVIN V-type proton ATPase subunit E 1 OS=Bos taurus GN=ATP6V1E1 PE=2 SV=1//1.01942e-79
CI01000013_11308893_11311699	213.843	74.1328	1.5284	7.2772e-31	3.8711e-29	--	sp|Q3SZF2|ARF4_BOVIN ADP-ribosylation factor 4 OS=Bos taurus GN=ARF4 PE=2 SV=3//5.10255e-122
CI01000020_04818050_04818245	26.9241	9.34948	1.5259	4.2133e-05	0.0004081	--	-//-
CI01000006_06038315_06045317	30.1893	10.5099	1.5223	1.4788e-05	0.00015496	--	sp|Q86XS5|ANGL5_HUMAN Angiopoietin-related protein 5 OS=Homo sapiens GN=ANGPTL5 PE=2 SV=3//1.80634e-108
CI01000037_04221676_04227105	37.9649	13.2617	1.5174	1.232e-06	1.5003e-05	--	-//-
CI01000027_02147653_02152768	112.816	39.5861	1.5109	7.145e-17	2.1072e-15	--	sp|P20273|CD22_HUMAN B-cell receptor CD22 OS=Homo sapiens GN=CD22 PE=1 SV=2//1.28354e-08
CI01000027_02961909_02972343	94.1652	33.0879	1.5089	2.5585e-14	6.6356e-13	--	sp|Q7Z419|R144B_HUMAN E3 ubiquitin-protein ligase RNF144B OS=Homo sapiens GN=RNF144B PE=1 SV=1//3.41281e-95
CI01000300_05338723_05344483	183.654	64.5512	1.5085	1.9615e-26	8.9004e-25	--	sp|A5A6P2|ASAH1_PANTR Acid ceramidase OS=Pan troglodytes GN=ASAH1 PE=2 SV=1//0
CI01000020_00559356_00581137	31.7666	11.173	1.5075	9.7255e-06	0.00010522	--	-//-
CI01000054_04658039_04659082	23.3545	8.22224	1.5061	0.00015009	0.0013075	--	sp|Q0V990|CXA4_XENTR Gap junction alpha-4 protein OS=Xenopus tropicalis GN=gja4 PE=2 SV=1//5.19941e-74
CI01000010_05451275_05454147	102.217	36.0055	1.5054	2.2049e-15	6.1253e-14	--	sp|Q99K82|SMOX_MOUSE Spermine oxidase OS=Mus musculus GN=Smox PE=1 SV=1//1.15465e-50
CI01000039_04048342_04049635	33.6759	11.8692	1.5045	5.367e-06	6.0498e-05	--	-//-
Novel00280	56.477	19.9257	1.503	3.8721e-09	6.5017e-08	--	PREDICTED: ras-related protein Rab-13 [Astyanax mexicanus]
CI01000046_00085822_00091135	19.2592	6.86292	1.4887	0.00061776	0.0047175	--	sp|Q6NW76|AURKB_DANRE Aurora kinase B OS=Danio rerio GN=aurkb PE=2 SV=1//7.79573e-155
CI01000004_11489380_11502517	123.026	43.863	1.4879	5.0894e-18	1.6107e-16	--	sp|A5PMY6|COL12_DANRE Collectin-12 OS=Danio rerio GN=colec12 PE=2 SV=1//1.84094e-56
CI01000086_00394709_00423259	22.1093	7.8907	1.4864	0.00024665	0.0020545	--	sp|Q9H6B1|Z385D_HUMAN Zinc finger protein 385D OS=Homo sapiens GN=ZNF385D PE=2 SV=1//1.90251e-07
CI01000033_01792241_01801250	202.249	72.2761	1.4845	1.5521e-28	7.5206e-27	--	sp|Q80YE4|LMTK1_MOUSE Serine/threonine-protein kinase LMTK1 OS=Mus musculus GN=Aatk PE=1 SV=1//1.01084e-10
CI01000057_05664038_05668068	151.5	54.1408	1.4845	8.7833e-22	3.3681e-20	--	sp|P49281|NRAM2_HUMAN Natural resistance-associated macrophage protein 2 OS=Homo sapiens GN=SLC11A2 PE=1 SV=2//1.09838e-113
CI01000072_04992647_05006768	256.374	91.6382	1.4842	1.0242e-35	6.1408e-34	--	sp|Q76I76|SSH2_HUMAN Protein phosphatase Slingshot homolog 2 OS=Homo sapiens GN=SSH2 PE=1 SV=1//0
CI01000012_09001061_09005079	438.229	156.853	1.4823	9.7777e-60	1.0019e-57	--	sp|Q8UUJ9|SDF1_XENLA Stromal cell-derived factor 1 OS=Xenopus laevis GN=cxcl12 PE=2 SV=1//2.58393e-18
CI01000221_00150680_00153028	4393.3	1575.39	1.4796	0	0	--	sp|P04233|HG2A_HUMAN HLA class II histocompatibility antigen gamma chain OS=Homo sapiens GN=CD74 PE=1 SV=3//1.37139e-23
CI01000034_05006303_05007855	174.273	62.4957	1.4795	9.6625e-25	4.1085e-23	--	-//-
CI01000013_03952621_03964132	23.4652	8.42117	1.4784	0.00016532	0.0014317	--	sp|Q02241|KIF23_HUMAN Kinesin-like protein KIF23 OS=Homo sapiens GN=KIF23 PE=1 SV=3//0
CI01000018_04361150_04364887	434.051	155.792	1.4782	4.8941e-59	4.9141e-57	--	sp|P31404|VATA_BOVIN V-type proton ATPase catalytic subunit A OS=Bos taurus GN=ATP6V1A PE=2 SV=2//0
CI01000013_10892125_10899628	49.3101	17.7043	1.4778	4.7766e-08	7.1641e-07	--	sp|P50428|ARSA_MOUSE Arylsulfatase A OS=Mus musculus GN=Arsa PE=2 SV=2//0
CI01000010_11815857_11846058	26.1216	9.38264	1.4772	7.1042e-05	0.00066128	--	sp|Q78T81|F102A_MOUSE Protein FAM102A OS=Mus musculus GN=Fam102a PE=2 SV=1//2.37483e-09
CI01000063_01554604_01555607	28.114	10.112	1.4752	3.8068e-05	0.0003729	--	sp|Q8CHP8|PGP_MOUSE Phosphoglycolate phosphatase OS=Mus musculus GN=Pgp PE=1 SV=1//1.78267e-120
CI01000343_00637734_00645641	21.3622	7.69177	1.4737	0.00033243	0.0026924	--	sp|Q7SXW6|ARP2A_DANRE Actin-related protein 2-A OS=Danio rerio GN=actr2a PE=2 SV=1//0
CI01000158_01309383_01335186	19.5912	7.06184	1.4721	0.00059274	0.0045376	--	sp|Q90953|CSPG2_CHICK Versican core protein OS=Gallus gallus GN=VCAN PE=2 SV=1//1.24296e-117
CI01000036_00947110_00948159	599.608	216.265	1.4712	1.678e-80	2.3973e-78	--	sp|P61072|CXCR4_PANTR C-X-C chemokine receptor type 4 OS=Pan troglodytes GN=CXCR4 PE=2 SV=1//6.09305e-114
CI01000010_02527705_02527980	40.9534	14.7868	1.4697	6.9608e-07	8.8111e-06	--	-//-
CI01000020_06146066_06148751	31.0194	11.2061	1.4689	1.5763e-05	0.00016424	--	sp|Q8WWQ8|STAB2_HUMAN Stabilin-2 OS=Homo sapiens GN=STAB2 PE=1 SV=3//2.29095e-06
CI01000203_00215147_00219630	321.374	116.106	1.4688	6.4563e-44	4.7899e-42	--	sp|P10157|ETS2_CHICK Protein C-ets-2 OS=Gallus gallus GN=ETS2 PE=2 SV=1//6.47168e-179
CI01000058_00435196_00437830	31.9049	11.5377	1.4674	1.2039e-05	0.00012814	--	sp|Q5EBF8|ATRAP_XENTR Type-1 angiotensin II receptor-associated protein-like OS=Xenopus tropicalis GN=agtrap PE=2 SV=1//6.40764e-43
CI01000106_01259364_01269803	42.3646	15.3504	1.4646	4.6804e-07	6.0979e-06	--	sp|Q7ZUS1|VRK1_DANRE Serine/threonine-protein kinase VRK1 OS=Danio rerio GN=vrk1 PE=2 SV=1//1.23835e-19
CI01000119_02604184_02605030	42.669	15.483	1.4625	4.3346e-07	5.6978e-06	--	-//-
CI01000055_04513390_04514859	55.9512	20.3235	1.461	7.2839e-09	1.1887e-07	--	sp|P36514|UD2C1_RABIT UDP-glucuronosyltransferase 2C1 (Fragment) OS=Oryctolagus cuniculus GN=UGT2C1 PE=2 SV=1//4.41313e-138
CI01000315_00820696_00824054	58.497	21.2518	1.4608	3.3409e-09	5.6438e-08	--	sp|P49763|PLGF_HUMAN Placenta growth factor OS=Homo sapiens GN=PGF PE=1 SV=2//8.00507e-36
CI01000012_01116147_01117336	438.533	159.405	1.46	5.9271e-59	5.9276e-57	--	sp|P21251|CALM_STIJA Calmodulin OS=Stichopus japonicus PE=1 SV=2//8.5616e-09
CI01000046_06989298_06993467	26.7857	9.74733	1.4584	6.3689e-05	0.0005975	--	sp|P60764|RAC3_MOUSE Ras-related C3 botulinum toxin substrate 3 OS=Mus musculus GN=Rac3 PE=1 SV=1//1.48144e-136
CI01000062_01294392_01303824	30.6874	11.173	1.4576	1.8773e-05	0.00019284	--	sp|Q9DCT8|CRIP2_MOUSE Cysteine-rich protein 2 OS=Mus musculus GN=Crip2 PE=1 SV=1//6.54151e-37
Novel01101	47.4838	17.3065	1.4561	1.0367e-07	1.4871e-06	-//-
CI01000300_09136541_09152739	20.6151	7.526	1.4537	0.00046054	0.0036209	--	sp|Q9YHB5|CND3_XENLA Condensin complex subunit 3 OS=Xenopus laevis GN=ncapg PE=1 SV=1//0
CI01000182_00033496_00037173	46.7644	17.0744	1.4536	1.3251e-07	1.875e-06	--	sp|Q8CJ91|C209B_MOUSE CD209 antigen-like protein B OS=Mus musculus GN=Cd209b PE=1 SV=2//4.54841e-09
CI01000127_01865774_01877178	34.2016	12.4991	1.4522	6.499e-06	7.2185e-05	--	sp|O13024|INCEA_XENLA Inner centromere protein A OS=Xenopus laevis GN=incenp-a PE=1 SV=1//3.62825e-14
CI01000034_00455762_00459788	82.2665	30.0709	1.4519	2.6863e-12	6.0289e-11	--	sp|P52293|IMA1_MOUSE Importin subunit alpha-1 OS=Mus musculus GN=Kpna2 PE=1 SV=2//0
CI01000426_00052967_00070164	22.9671	8.42117	1.4475	0.0002246	0.0018933	--	sp|Q9UP65|PA24C_HUMAN Cytosolic phospholipase A2 gamma OS=Homo sapiens GN=PLA2G4C PE=1 SV=2//4.2416e-08
CI01000343_00067132_00076892	102.743	37.7295	1.4453	6.2732e-15	1.6847e-13	--	sp|Q18PI6|SLAF5_MOUSE SLAM family member 5 OS=Mus musculus GN=Cd84 PE=1 SV=1//1.71446e-08
CI01000337_01292983_01307915	87.7178	32.2259	1.4446	5.8446e-13	1.3838e-11	--	sp|Q99KE1|MAOM_MOUSE NAD-dependent malic enzyme, mitochondrial OS=Mus musculus GN=Me2 PE=2 SV=1//0
CI01000010_03109809_03114298	60.9874	22.4785	1.44	2.0017e-09	3.4755e-08	--	sp|Q6NYR8|NPL_DANRE N-acetylneuraminate lyase OS=Danio rerio GN=npl PE=2 SV=1//0
CI01000016_06729420_06733577	114.836	42.3711	1.4384	1.9361e-16	5.5898e-15	--	sp|P52624|UPP1_MOUSE Uridine phosphorylase 1 OS=Mus musculus GN=Upp1 PE=1 SV=2//1.26639e-147
CI01000105_01177457_01178043	181.274	66.9052	1.438	4.9513e-25	2.1307e-23	--	sp|P81491|SAA5_MESAU Serum amyloid A-5 protein OS=Mesocricetus auratus PE=1 SV=1//2.21527e-35
CI01000016_05313099_05322439	155.761	57.5225	1.4371	1.0051e-21	3.8366e-20	--	sp|P28568|GTR3_CHICK Solute carrier family 2, facilitated glucose transporter member 3 OS=Gallus gallus GN=SLC2A3 PE=2 SV=1//7.11053e-165
CI01000145_01033242_01036432	894.611	330.547	1.4364	1.4767e-116	2.8621e-114	--	sp|Q3UZZ4|OLFM4_MOUSE Olfactomedin-4 OS=Mus musculus GN=Olfm4 PE=2 SV=1//4.62762e-65
CI01000304_17605385_17608254	189.493	70.0217	1.4363	4.5861e-26	2.0549e-24	--	sp|Q2PG08|AL5AP_MACFA Arachidonate 5-lipoxygenase-activating protein OS=Macaca fascicularis GN=ALOX5AP PE=2 SV=1//1.40963e-45
CI01000204_00387148_00389789	122.279	45.1892	1.4361	2.2133e-17	6.765e-16	--	sp|Q6YNC8|H2AZ_SHEEP Histone H2A.Z OS=Ovis aries GN=H2AFZ PE=2 SV=3//6.47842e-72
CI01000140_01396774_01397424	9918.22	3673.09	1.4331	0	0	--	sp|P46058|EDSP_CYNPY Epidermal differentiation-specific protein OS=Cynops pyrrhogaster PE=2 SV=1//2.59208e-38
CI01000385_00000242_00001930	44.6613	16.5439	1.4327	3.0514e-07	4.0995e-06	--	sp|P18470|HB2D_CANFA DLA class II histocompatibility antigen, DR-1 beta chain OS=Canis familiaris PE=2 SV=1//2.3594e-34
CI01000012_07556881_07563284	327.738	121.477	1.4319	9.9552e-44	7.3206e-42	--	sp|Q91554|ARGN2_XENLA Arginase, non-hepatic 2 OS=Xenopus laevis GN=arg2-b PE=2 SV=1//9.18027e-14
CI01000306_00571360_00574170	48.4523	17.9696	1.431	9.8154e-08	1.4152e-06	--	sp|P04183|KITH_HUMAN Thymidine kinase, cytosolic OS=Homo sapiens GN=TK1 PE=1 SV=2//9.51464e-107
CI01000350_02502767_02507641	711.233	264.007	1.4297	1.1817e-92	1.8699e-90	--	sp|Q803N9|BZW1B_DANRE Basic leucine zipper and W2 domain-containing protein 1-B OS=Danio rerio GN=bzw1b PE=2 SV=2//0
CI01000021_04183864_04186516	35.3638	13.1291	1.4295	5.33e-06	6.0136e-05	--	sp|Q90ZH8|SX18A_XENLA Transcription factor Sox-18A OS=Xenopus laevis GN=sox18-a PE=1 SV=1//2.04096e-67
CI01000095_03720995_03743990	48.0372	17.837	1.4293	1.1317e-07	1.6178e-06	--	-//-
CI01000108_00862883_00869422	40.1509	14.9194	1.4282	1.2495e-06	1.521e-05	--	-//-
CI01000112_02740099_02758394	126.651	47.079	1.4277	7.4135e-18	2.3344e-16	--	sp|Q15438|CYH1_HUMAN Cytohesin-1 OS=Homo sapiens GN=CYTH1 PE=1 SV=1//0
CI01000053_00814327_00814524	55.4531	20.6219	1.4271	1.2351e-08	1.9681e-07	--	sp|P47773|HSP7C_ICTPU Heat shock cognate 71 kDa protein OS=Ictalurus punctatus GN=hsc70 PE=2 SV=1//2.76945e-10
CI01000051_07542167_07549737	384.409	142.961	1.427	7.9184e-51	6.8981e-49	--	sp|Q8TBH0|ARRD2_HUMAN Arrestin domain-containing protein 2 OS=Homo sapiens GN=ARRDC2 PE=2 SV=2//5.92572e-11
CI01000046_06617493_06617792	78.863	29.4078	1.4232	1.1815e-11	2.4907e-10	--	-//-
CI01000062_03927588_03933449	23.1055	8.62009	1.4225	0.00024227	0.0020252	--	sp|P49454|CENPF_HUMAN Centromere protein F OS=Homo sapiens GN=CENPF PE=1 SV=2//2.03526e-37
CI01000000_12719986_12732435	87.7731	32.7895	1.4205	8.7306e-13	2.0438e-11	--	sp|Q8TF17|S3TC2_HUMAN SH3 domain and tetratricopeptide repeat-containing protein 2 OS=Homo sapiens GN=SH3TC2 PE=1 SV=2//0
CI01000013_08059677_08060143	625.037	233.803	1.4186	4.5844e-81	6.5873e-79	--	sp|Q2HJ57|COTL1_BOVIN Coactosin-like protein OS=Bos taurus GN=COTL1 PE=2 SV=3//6.88688e-45
CI01000347_01324701_01327245	631.817	236.588	1.4171	7.6453e-82	1.1178e-79	--	sp|Q2M385|MPEG1_HUMAN Macrophage-expressed gene 1 protein OS=Homo sapiens GN=MPEG1 PE=2 SV=1//0
CI01000001_11677994_11680279	220.927	82.8192	1.4155	1.0012e-29	5.1084e-28	--	sp|P52209|6PGD_HUMAN 6-phosphogluconate dehydrogenase, decarboxylating OS=Homo sapiens GN=PGD PE=1 SV=3//1.93742e-173
CI01000300_00781242_00787814	28.5567	10.7088	1.415	4.6963e-05	0.00045074	--	sp|P70032|PLK1_XENLA Serine/threonine-protein kinase PLK1 OS=Xenopus laevis GN=plk1 PE=1 SV=1//0
Novel00617	21.9156	8.22224	1.4144	0.00036403	0.002919	--	PREDICTED: uncharacterized protein LOC101885516 [Danio rerio]>gi|688553690|ref|XP_009299523.1| PREDICTED: uncharacterized protein LOC101885516 [Danio rerio]
CI01000047_00546330_00551551	82.7369	31.0986	1.4117	4.5015e-12	9.8811e-11	--	sp|P46013|KI67_HUMAN Antigen KI-67 OS=Homo sapiens GN=MKI67 PE=1 SV=2//6.81039e-06
CI01000004_16037124_16044487	97.8454	36.8012	1.4108	5.3308e-14	1.3503e-12	--	sp|Q5RES1|MMP14_PONAB Matrix metalloproteinase-14 OS=Pongo abelii GN=MMP14 PE=2 SV=1//0
CI01000340_19449639_19451067	52.4646	19.7599	1.4088	3.6829e-08	5.5976e-07	--	-//-
CI01000145_01029758_01031643	958.199	361.116	1.4079	2.1407e-122	4.3514e-120	--	sp|Q07081|OLFM_LITCT Olfactomedin OS=Lithobates catesbeiana PE=1 SV=1//2.98971e-49
CI01000054_06951426_06955263	44.3293	16.7097	1.4076	4.2245e-07	5.5717e-06	--	sp|Q5XIY6|VTC1B_DANRE V-type proton ATPase subunit C 1-B OS=Danio rerio GN=atp6v1c1b PE=2 SV=1//1.6973e-172
CI01000108_00712777_00727069	68.4586	25.8271	1.4063	3.3052e-10	6.1166e-09	--	sp|P97321|SEPR_MOUSE Prolyl endopeptidase FAP OS=Mus musculus GN=Fap PE=1 SV=1//2.42402e-49
Novel01788	70.8106	26.7886	1.4023	1.746e-10	3.3375e-09	--	PREDICTED: perforin-1-like [Danio rerio]
CI01000065_00906591_00915144	26.8688	10.1783	1.4004	8.5389e-05	0.00078345	--	sp|Q60636|PRDM1_MOUSE PR domain zinc finger protein 1 OS=Mus musculus GN=Prdm1 PE=1 SV=1//1.59309e-37
Novel00011	99.7271	37.9284	1.3947	4.206e-14	1.0741e-12	--	Vacuolar ATP synthase subunit e 1 [Salmo salar]>gi|209733900|gb|ACI67819.1| Vacuolar ATP synthase subunit e 1 [Salmo salar]
CI01000347_01763958_01785954	47.1794	17.9696	1.3926	2.0778e-07	2.8669e-06	--	sp|Q8BZF8|PGM5_MOUSE Phosphoglucomutase-like protein 5 OS=Mus musculus GN=Pgm5 PE=1 SV=2//0
CI01000001_01833609_01860272	25.7066	9.81364	1.3893	0.00012904	0.001144	--	sp|Q96P50|ACAP3_HUMAN Arf-GAP with coiled-coil, ANK repeat and PH domain-containing protein 3 OS=Homo sapiens GN=ACAP3 PE=1 SV=2//1.85386e-106
CI01000025_00207564_00210212	20.9194	7.99016	1.3885	0.00055516	0.004284	--	sp|Q96PU5|NED4L_HUMAN E3 ubiquitin-protein ligase NEDD4-like OS=Homo sapiens GN=NEDD4L PE=1 SV=2//4.61155e-69
CI01000011_00144122_00157897	103.573	39.5861	1.3876	1.5897e-14	4.1575e-13	--	sp|O54698|S29A1_RAT Equilibrative nucleoside transporter 1 OS=Rattus norvegicus GN=Slc29a1 PE=2 SV=3//1.22514e-07
CI01000006_06104927_06109730	4459.94	1707.18	1.3854	0	0	--	sp|P31722|C1QC_RAT Complement C1q subcomponent subunit C OS=Rattus norvegicus GN=C1qc PE=1 SV=2//8.88767e-06
CI01000026_13019100_13028307	25.3745	9.71418	1.3852	0.00014575	0.0012768	--	sp|Q8TD30|ALAT2_HUMAN Alanine aminotransferase 2 OS=Homo sapiens GN=GPT2 PE=1 SV=1//0
CI01000030_01260932_01266392	1405.48	538.391	1.3843	7.7948e-176	2.0733e-173	--	sp|P19320|VCAM1_HUMAN Vascular cell adhesion protein 1 OS=Homo sapiens GN=VCAM1 PE=1 SV=1//2.12864e-06
CI01000010_03532494_03537374	94.3312	36.1712	1.3829	2.5239e-13	6.1385e-12	--	sp|P36551|HEM6_HUMAN Oxygen-dependent coproporphyrinogen-III oxidase, mitochondrial OS=Homo sapiens GN=CPOX PE=1 SV=3//0
CI01000046_04352237_04355463	478.546	183.508	1.3828	4.8373e-61	5.1465e-59	--	sp|B5DGM7|ALDOA_SALSA Fructose-bisphosphate aldolase A OS=Salmo salar PE=1 SV=1//0
CI01000312_00562199_00564611	62.1496	23.8379	1.3825	2.8715e-09	4.8839e-08	--	sp|P21281|VATB2_HUMAN V-type proton ATPase subunit B, brain isoform OS=Homo sapiens GN=ATP6V1B2 PE=1 SV=3//9.46275e-100
CI01000000_01411979_01443908	35.6959	13.6927	1.3824	6.7786e-06	7.5123e-05	--	sp|O95477|ABCA1_HUMAN ATP-binding cassette sub-family A member 1 OS=Homo sapiens GN=ABCA1 PE=1 SV=3//0
Novel01324	22.8841	8.78586	1.3811	0.00031591	0.0025744	-//-
CI01000055_01879814_01892778	49.8912	19.1631	1.3805	1.0536e-07	1.5105e-06	--	sp|Q2TAC2|CCD57_HUMAN Coiled-coil domain-containing protein 57 OS=Homo sapiens GN=CCDC57 PE=1 SV=2//9.74778e-104
CI01000306_03044394_03045362	364.43	140.176	1.3784	8.9579e-47	7.1554e-45	--	sp|P54842|MAFB_RAT Transcription factor MafB OS=Rattus norvegicus GN=Mafb PE=1 SV=1//8.8835e-50
Novel00816	54.5676	21.0198	1.3763	2.8098e-08	4.3098e-07	--	unnamed protein product [Oncorhynchus mykiss]
Novel01429	55.4808	21.3845	1.3754	2.1749e-08	3.3733e-07	--	ribonucleotide reductase small subunit R2i [Carassius carassius]
CI01000010_04426092_04431357	71.0043	27.3854	1.3745	2.4462e-10	4.5779e-09	--	sp|Q9NYY3|PLK2_HUMAN Serine/threonine-protein kinase PLK2 OS=Homo sapiens GN=PLK2 PE=1 SV=3//0
CI01000205_00895100_00897810	30.8534	11.9024	1.3742	3.0145e-05	0.00030099	--	sp|P50151|GBG10_HUMAN Guanine nucleotide-binding protein G(I)/G(S)/G(O) subunit gamma-10 OS=Homo sapiens GN=GNG10 PE=1 SV=1//2.12032e-33
CI01000013_07989784_08013498	90.3742	34.8782	1.3736	9.3629e-13	2.1898e-11	--	sp|P16885|PLCG2_HUMAN 1-phosphatidylinositol 4,5-bisphosphate phosphodiesterase gamma-2 OS=Homo sapiens GN=PLCG2 PE=1 SV=4//1.13314e-79
CI01000471_00000429_00015275	33.8419	13.0628	1.3734	1.2509e-05	0.00013275	--	-//-
CI01000024_01390515_01394661	287.449	110.967	1.3732	3.9303e-37	2.4628e-35	--	sp|Q8VC88|GRAN_MOUSE Grancalcin OS=Mus musculus GN=Gca PE=2 SV=1//3.53999e-79
CI01000017_00392679_00393230	231.525	89.3837	1.3731	3.1025e-30	1.616e-28	--	sp|P61227|RAP2B_RAT Ras-related protein Rap-2b OS=Rattus norvegicus GN=Rap2b PE=2 SV=1//1.38466e-115
CI01000029_07405933_07416452	187.666	72.5082	1.372	8.427e-25	3.5954e-23	--	sp|O00221|IKBE_HUMAN NF-kappa-B inhibitor epsilon OS=Homo sapiens GN=NFKBIE PE=1 SV=3//1.46241e-66
CI01000063_05304502_05306803	25.4575	9.8468	1.3704	0.00015372	0.0013382	--	sp|Q8TDS5|OXER1_HUMAN Oxoeicosanoid receptor 1 OS=Homo sapiens GN=OXER1 PE=2 SV=1//5.44088e-37
CI01000113_01589305_01600983	303.747	117.598	1.369	4.9452e-39	3.2198e-37	--	sp|P48960|CD97_HUMAN CD97 antigen OS=Homo sapiens GN=CD97 PE=1 SV=4//2.87602e-07
CI01000340_09326254_09329458	245.056	94.9536	1.3678	8.5626e-32	4.6743e-30	--	sp|P02607|MYL6_CHICK Myosin light polypeptide 6 OS=Gallus gallus GN=MYL6 PE=1 SV=3//3.8676e-85
CI01000072_03210624_03244667	61.8452	23.9705	1.3674	3.7828e-09	6.356e-08	--	sp|Q8CIP4|MARK4_MOUSE MAP/microtubule affinity-regulating kinase 4 OS=Mus musculus GN=Mark4 PE=1 SV=1//3.32528e-35
CI01000080_00240819_00242108	44.44	17.2402	1.3661	5.9312e-07	7.6126e-06	--	sp|Q71SG7|GCNT4_DANRE Beta-1,3-galactosyl-O-glycosyl-glycoprotein beta-1,6-N-acetylglucosaminyltransferase 4 OS=Danio rerio GN=gcnt4 PE=2 SV=2//0
CI01000016_07845474_07849395	30.5214	11.8692	1.3626	3.5776e-05	0.00035201	--	sp|Q6PBI4|HDA9B_DANRE Histone deacetylase 9-B OS=Danio rerio GN=hdac9b PE=2 SV=1//2.15864e-88
CI01000046_04308380_04317709	88.2712	34.3477	1.3617	2.1103e-12	4.7793e-11	--	sp|Q13588|GRAP_HUMAN GRB2-related adapter protein OS=Homo sapiens GN=GRAP PE=1 SV=1//2.38587e-89
CI01000310_01747213_01784802	83.7331	32.5906	1.3613	7.7524e-12	1.6595e-10	--	sp|Q14289|FAK2_HUMAN Protein-tyrosine kinase 2-beta OS=Homo sapiens GN=PTK2B PE=1 SV=2//0
CI01000339_00629012_00632222	147.875	57.5888	1.3605	9.7752e-20	3.4086e-18	--	sp|Q7TST0|BTNL1_MOUSE Butyrophilin-like protein 1 OS=Mus musculus GN=Btnl1 PE=2 SV=3//1.33582e-09
CI01020275_00000840_00001898	456.464	177.773	1.3605	1.9296e-57	1.8772e-55	--	sp|P35763|PERF_RAT Perforin-1 OS=Rattus norvegicus GN=Prf1 PE=2 SV=1//2.42852e-76
CI01000055_04815417_04830336	24.074	9.38264	1.3594	0.00024572	0.0020485	--	sp|Q6MZQ0|PRR5L_HUMAN Proline-rich protein 5-like OS=Homo sapiens GN=PRR5L PE=1 SV=2//2.11036e-110
Novel00176	1098.77	428.385	1.3589	1.6478e-135	3.5825e-133	-//-
CI01000327_01488446_01507644	236.202	92.1355	1.3582	1.6414e-30	8.6761e-29	--	sp|Q6NZI2|PTRF_HUMAN Polymerase I and transcript release factor OS=Homo sapiens GN=PTRF PE=1 SV=1//6.42613e-43
CI01000009_09764731_09769444	46.9581	18.3343	1.3568	3.114e-07	4.1791e-06	--	sp|Q8SPX7|CRYL1_BOVIN Lambda-crystallin homolog OS=Bos taurus GN=CRYL1 PE=2 SV=3//1.50143e-13
CI01000062_04005001_04005527	539.312	210.595	1.3566	2.3144e-67	2.7555e-65	--	sp|A1E295|CATB_PIG Cathepsin B OS=Sus scrofa GN=CTSB PE=1 SV=1//1.24823e-55
CI01000053_05621226_05622308	514.961	201.113	1.3565	2.1477e-64	2.4079e-62	--	sp|Q7SZP9|APJA_DANRE Apelin receptor A OS=Danio rerio GN=aplnra PE=1 SV=2//0
CI01000072_02058184_02067046	410.475	160.367	1.3559	1.1263e-51	9.9508e-50	--	sp|Q0VBL6|HIF3A_MOUSE Hypoxia-inducible factor 3-alpha OS=Mus musculus GN=Hif3a PE=1 SV=2//5.827e-151
CI01000030_01186486_01187574	38.4907	15.052	1.3546	3.6832e-06	4.2574e-05	--	sp|Q9DDK4|S1PR1_DANRE Sphingosine 1-phosphate receptor 1 OS=Danio rerio GN=s1pr1 PE=2 SV=2//0
CI01000034_04101415_04114654	56.7813	22.2133	1.354	1.903e-08	2.9699e-07	--	sp|P05106|ITB3_HUMAN Integrin beta-3 OS=Homo sapiens GN=ITGB3 PE=1 SV=2//0
CI01000340_04491232_04534682	175.297	68.6955	1.3515	5.7609e-23	2.3009e-21	--	sp|P14646|PDE4B_RAT cAMP-specific 3&apos;,5&apos;-cyclic phosphodiesterase 4B OS=Rattus norvegicus GN=Pde4b PE=1 SV=4//9.16711e-13
CI01000340_07543307_07544545	41.5898	16.3119	1.3503	1.5548e-06	1.8707e-05	--	sp|Q8AVU4|HES1B_XENLA Transcription factor HES-1-B OS=Xenopus laevis GN=hes1-b PE=2 SV=1//2.9787e-138
CI01000006_06022411_06025104	424.117	166.401	1.3498	4.1178e-53	3.7168e-51	--	sp|Q13490|BIRC2_HUMAN Baculoviral IAP repeat-containing protein 2 OS=Homo sapiens GN=BIRC2 PE=1 SV=2//0
CI01000319_02863544_02879823	45.6852	17.9364	1.3488	4.8431e-07	6.2869e-06	--	sp|O94919|ENDD1_HUMAN Endonuclease domain-containing 1 protein OS=Homo sapiens GN=ENDOD1 PE=1 SV=2//8.17127e-17
CI01000082_00689066_00690051	149.674	58.7824	1.3484	8.4213e-20	2.953e-18	--	-//-
Novel01118	44.5783	17.5386	1.3458	6.8422e-07	8.6705e-06	--	PREDICTED: coronin-7-like, partial [Danio rerio]
CI01000103_00122417_00122914	42.8904	16.8755	1.3457	1.1119e-06	1.3661e-05	--	-//-
CI01000256_00084647_00096001	28.3077	11.1398	1.3455	7.6021e-05	0.00070421	--	sp|P27656|LIPC_MOUSE Hepatic triacylglycerol lipase OS=Mus musculus GN=Lipc PE=2 SV=2//2.09153e-111
CI01000321_01789650_01796167	129.391	50.9248	1.3453	2.7011e-17	8.2057e-16	--	sp|Q9D1A2|CNDP2_MOUSE Cytosolic non-specific dipeptidase OS=Mus musculus GN=Cndp2 PE=1 SV=1//0
CI01000054_02529145_02537881	272.312	107.221	1.3447	1.325e-34	7.6687e-33	--	sp|O93484|CO1A2_ONCMY Collagen alpha-2(I) chain OS=Oncorhynchus mykiss GN=col1a2 PE=2 SV=2//0
CI01000325_09537381_09540937	344.009	135.468	1.3445	2.9471e-43	2.1358e-41	--	sp|Q01102|LYAM3_MOUSE P-selectin OS=Mus musculus GN=Selp PE=1 SV=1//1.61103e-70
CI01000161_02960226_02975776	56.3386	22.2133	1.3427	2.4557e-08	3.8001e-07	--	sp|Q01320|TOP2A_MOUSE DNA topoisomerase 2-alpha OS=Mus musculus GN=Top2a PE=1 SV=2//0
CI01000139_00320916_00326557	31.1855	12.3002	1.3422	3.3532e-05	0.00033189	--	sp|O95149|SPN1_HUMAN Snurportin-1 OS=Homo sapiens GN=SNUPN PE=1 SV=1//5.50331e-150
CI01000082_03226861_03235247	26.4537	10.4436	1.3409	0.00013421	0.0011849	--	sp|Q92155|VIME_CYPCA Vimentin OS=Cyprinus carpio GN=vim PE=2 SV=1//0
CI01000154_00051818_00061886	108.167	42.7026	1.3409	1.1466e-14	3.0243e-13	--	sp|Q2TA14|PCP_BOVIN Lysosomal Pro-X carboxypeptidase OS=Bos taurus GN=PRCP PE=2 SV=1//0
CI01000072_03173455_03175888	32.652	12.897	1.3401	2.2215e-05	0.00022569	--	sp|Q8JZX9|BORG1_MOUSE Cdc42 effector protein 2 OS=Mus musculus GN=Cdc42ep2 PE=2 SV=1//1.88488e-13
CI01180000_01196818_01224406	52.5753	20.7877	1.3387	7.482e-08	1.0978e-06	--	sp|P59722|EGLN1_RAT Egl nine homolog 1 (Fragment) OS=Rattus norvegicus GN=Egln1 PE=2 SV=2//2.55258e-48
CI01000049_01312448_01313521	75.8191	30.0045	1.3374	1.0689e-10	2.0978e-09	--	sp|B0UXR0|GP83B_DANRE G-protein coupled receptor 183-B OS=Danio rerio GN=gpr183b PE=3 SV=1//0
CI01000319_03328863_03353336	102.577	40.647	1.3355	6.1283e-14	1.5477e-12	--	sp|Q3KQU3|MA7D1_HUMAN MAP7 domain-containing protein 1 OS=Homo sapiens GN=MAP7D1 PE=1 SV=1//2.64169e-06
CI01180000_06755090_06760583	90.5402	35.906	1.3343	1.8113e-12	4.1319e-11	--	sp|P24722|KCRT_ONCMY Creatine kinase, testis isozyme OS=Oncorhynchus mykiss GN=tck1 PE=2 SV=1//3.44529e-15
CI01000051_00750280_00751344	34.34	13.6264	1.3335	1.4291e-05	0.00015031	--	sp|Q9Z282|GP132_MOUSE Probable G-protein coupled receptor 132 OS=Mus musculus GN=Gpr132 PE=1 SV=1//2.9957e-73
CI01000006_01897638_01904724	48.6183	19.2957	1.3332	2.433e-07	3.3258e-06	--	sp|Q8WY07|CTR3_HUMAN Cationic amino acid transporter 3 OS=Homo sapiens GN=SLC7A3 PE=1 SV=1//0
CI01000013_06067565_06070941	58.58	23.2742	1.3317	1.4791e-08	2.3317e-07	--	sp|Q8BHC0|LYVE1_MOUSE Lymphatic vessel endothelial hyaluronic acid receptor 1 OS=Mus musculus GN=Lyve1 PE=1 SV=1//2.74712e-16
CI01000340_10731548_10747121	21.2792	8.45432	1.3317	0.00064098	0.0048761	--	sp|Q04912|RON_HUMAN Macrophage-stimulating protein receptor OS=Homo sapiens GN=MST1R PE=1 SV=2//0
CI01000050_04291776_04301169	46.46	18.4669	1.331	4.5835e-07	5.981e-06	--	sp|P09527|RAB7A_RAT Ras-related protein Rab-7a OS=Rattus norvegicus GN=Rab7a PE=1 SV=2//4.2996e-125
CI01000026_08620867_08632135	75.9852	30.2366	1.3294	1.1515e-10	2.2422e-09	--	sp|Q502J0|PCAT2_DANRE Lysophosphatidylcholine acyltransferase 2 OS=Danio rerio GN=lpcat2 PE=2 SV=1//0
CI01000037_00106885_00109769	26.5644	10.5762	1.3287	0.00013897	0.001223	--	sp|Q5NVI6|PTTG_PONAB Pituitary tumor-transforming gene 1 protein-interacting protein OS=Pongo abelii GN=PTTG1IP PE=2 SV=2//6.46449e-28
Novel01417	25.2085	10.0457	1.3273	0.0002075	0.001761	-//-
CI01000161_01054041_01068456	31.1855	12.4328	1.3267	3.7036e-05	0.00036342	--	sp|Q61576|FKB10_MOUSE Peptidyl-prolyl cis-trans isomerase FKBP10 OS=Mus musculus GN=Fkbp10 PE=1 SV=2//0
Novel01826	31.1855	12.4328	1.3267	3.7036e-05	0.00036342	--	C10orf104 homolog [Oncorhynchus mykiss]
CI01000319_00459236_00465458	89.378	35.6408	1.3264	2.8886e-12	6.4484e-11	--	-//-
CI01000049_00193856_00195437	151.472	60.4733	1.3247	1.0344e-19	3.5971e-18	--	-//-
CI01000339_01726034_01727128	499.521	199.489	1.3242	3.8052e-61	4.0657e-59	--	sp|Q9Z0Z6|AGTR2_MERUN Type-2 angiotensin II receptor OS=Meriones unguiculatus GN=AGTR2 PE=2 SV=1//9.92575e-70
CI01000009_14961220_14973307	55.5915	22.2133	1.3234	3.7694e-08	5.7185e-07	--	sp|Q90WV8|IBP5_XENLA Insulin-like growth factor-binding protein 5 OS=Xenopus laevis GN=igfbp5 PE=2 SV=1//7.44256e-33
CI01000397_00000817_00001976	48.7013	19.4947	1.3209	2.684e-07	3.6431e-06	--	sp|P20755|HA2P_RABIT RLA class II histocompatibility antigen, DP alpha-1 chain (Fragment) OS=Oryctolagus cuniculus PE=3 SV=1//1.09609e-28
CI01000343_00325619_00332374	333.438	133.479	1.3208	2.6299e-41	1.8214e-39	--	sp|P00491|PNPH_HUMAN Purine nucleoside phosphorylase OS=Homo sapiens GN=PNP PE=1 SV=2//4.1539e-132
CI01000346_01369277_01457668	58.6907	23.5063	1.3201	1.6444e-08	2.5825e-07	--	sp|Q9H013|ADA19_HUMAN Disintegrin and metalloproteinase domain-containing protein 19 OS=Homo sapiens GN=ADAM19 PE=1 SV=3//0
CI01000006_09326410_09330229	412.384	165.439	1.3177	1.4625e-50	1.2652e-48	--	sp|O15145|ARPC3_HUMAN Actin-related protein 2/3 complex subunit 3 OS=Homo sapiens GN=ARPC3 PE=1 SV=3//1.06409e-117
CI01000018_06370452_06384112	109.08	43.7635	1.3176	1.4713e-14	3.8599e-13	--	sp|P70453|PDE7A_MOUSE High affinity cAMP-specific 3&apos;,5&apos;-cyclic phosphodiesterase 7A OS=Mus musculus GN=Pde7a PE=2 SV=2//0
Novel00174	44.772	17.9696	1.317	8.408e-07	1.0516e-05	-//-
CI01000016_02288848_02311105	27.2562	10.9409	1.3169	0.00012158	0.0010848	--	sp|Q9JIY0|PKHO1_MOUSE Pleckstrin homology domain-containing family O member 1 OS=Mus musculus GN=Plekho1 PE=1 SV=1//7.4414e-20
CI01000087_00453568_00469300	237.059	95.4178	1.3129	1.0697e-29	5.4472e-28	--	sp|P23469|PTPRE_HUMAN Receptor-type tyrosine-protein phosphatase epsilon OS=Homo sapiens GN=PTPRE PE=1 SV=1//0
CI01000142_00593244_00613363	53.4055	21.5171	1.3115	7.9231e-08	1.1557e-06	--	sp|Q61107|GBP4_MOUSE Guanylate-binding protein 4 OS=Mus musculus GN=Gbp4 PE=1 SV=1//3.86315e-06
CI01000327_02599051_02613779	73.8822	29.8056	1.3096	2.7801e-10	5.1794e-09	--	sp|O75340|PDCD6_HUMAN Programmed cell death protein 6 OS=Homo sapiens GN=PDCD6 PE=1 SV=1//4.77271e-100
CI01000116_00061123_00063290	1560.85	629.764	1.3094	4.0007e-185	1.1114e-182	--	sp|P28562|DUS1_HUMAN Dual specificity protein phosphatase 1 OS=Homo sapiens GN=DUSP1 PE=1 SV=3//1.45867e-168
CI01000037_03855991_03860283	126.623	51.1569	1.3075	1.5155e-16	4.4006e-15	--	sp|Q9Z255|UBE2A_MOUSE Ubiquitin-conjugating enzyme E2 A OS=Mus musculus GN=Ube2a PE=2 SV=1//3.93424e-102
CI01000090_00182048_00220803	111.764	45.156	1.3075	8.7976e-15	2.3425e-13	--	sp|Q803E0|PALD_DANRE Paladin OS=Danio rerio GN=pald1 PE=2 SV=1//3.69398e-15
CI01000365_00118463_00124048	168.545	68.0987	1.3074	1.6654e-21	6.2709e-20	--	-//-
CI01000009_03724620_03726787	97.5964	39.4535	1.3067	4.3182e-13	1.0311e-11	--	-//-
CI01000030_05382655_05406513	21.9709	8.88532	1.3061	0.0005886	0.0045072	--	sp|P62283|ASPM_AOTVO Abnormal spindle-like microcephaly-associated protein homolog OS=Aotus vociferans GN=ASPM PE=2 SV=1//3.55946e-30
CI01000139_00080487_00083709	71.6408	28.9768	1.3059	5.4484e-10	9.8999e-09	--	sp|Q9W6I1|RBPMS_CHICK RNA-binding protein with multiple splicing OS=Gallus gallus GN=RBPMS PE=2 SV=1//1.92816e-96
CI01000140_00009857_00014245	53.6822	21.716	1.3057	7.8139e-08	1.1418e-06	--	sp|Q1JPB0|ILEU_BOVIN Leukocyte elastase inhibitor OS=Bos taurus GN=SERPINB1 PE=2 SV=2//3.35355e-61
CI01000340_00764259_00771823	390.247	158.146	1.3031	1.8621e-47	1.5214e-45	--	sp|O93510|GELS_CHICK Gelsolin OS=Gallus gallus GN=GSN PE=2 SV=1//0
CI01000166_00351451_00353146	51.5792	20.9535	1.2996	1.4931e-07	2.0996e-06	--	sp|P70583|DUT_RAT Deoxyuridine 5&apos;-triphosphate nucleotidohydrolase OS=Rattus norvegicus GN=Dut PE=2 SV=3//5.531e-45
Novel01686	25.1255	10.2115	1.299	0.00024668	0.0020545	-//-
CI01000129_01540888_01544378	165.225	67.1704	1.2985	5.5021e-21	2.026e-19	--	sp|P26584|HMGB2_CHICK High mobility group protein B2 OS=Gallus gallus GN=HMGB2 PE=2 SV=2//1.20469e-87
CI01000022_00642577_00653051	73.7161	29.9714	1.2984	3.4376e-10	6.343e-09	--	sp|O75689|ADAP1_HUMAN Arf-GAP with dual PH domain-containing protein 1 OS=Homo sapiens GN=ADAP1 PE=1 SV=2//4.84782e-21
CI01000026_02413193_02426439	207.34	84.3111	1.2982	6.4192e-26	2.8557e-24	--	sp|P20961|PAI1_RAT Plasminogen activator inhibitor 1 OS=Rattus norvegicus GN=Serpine1 PE=2 SV=1//2.09632e-111
CI01000306_06055478_06066083	54.623	22.2133	1.2981	6.5466e-08	9.6908e-07	--	sp|Q9WTN5|TPC1_RAT Two pore calcium channel protein 1 OS=Rattus norvegicus GN=Tpcn1 PE=1 SV=2//7.6823e-38
CI01000000_16011590_16014992	475.558	193.554	1.2969	3.4582e-57	3.3254e-55	--	sp|Q15582|BGH3_HUMAN Transforming growth factor-beta-induced protein ig-h3 OS=Homo sapiens GN=TGFBI PE=1 SV=1//7.37988e-08
CI01000004_07903583_07906667	186.504	76.122	1.2928	2.1652e-23	8.7737e-22	--	sp|A6QPN6|GILT_BOVIN Gamma-interferon-inducible lysosomal thiol reductase OS=Bos taurus GN=IFI30 PE=2 SV=1//4.24983e-68
CI01000010_07051047_07053923	165.28	67.5019	1.2919	6.7344e-21	2.4652e-19	--	-//-
CI01000020_05792886_05813941	29.3592	12.0018	1.2906	7.806e-05	0.0007215	--	sp|Q9W7J1|SE3AA_DANRE Semaphorin-3aa OS=Danio rerio GN=sema3aa PE=2 SV=1//2.4455e-31
CI01000304_11308263_11317998	81.8238	33.4526	1.2904	4.2685e-11	8.6484e-10	--	sp|Q6XPS3|TPTE2_HUMAN Phosphatidylinositol 3,4,5-trisphosphate 3-phosphatase TPTE2 OS=Homo sapiens GN=TPTE2 PE=1 SV=2//7.76145e-162
Novel01535	499.77	204.462	1.2894	1.09e-59	1.1123e-57	--	PREDICTED: NADH dehydrogenase [ubiquinone] 1 alpha subcomplex subunit 4-like 2 [Danio rerio]
CI01000028_06930121_06933901	105.759	43.2994	1.2884	6.8039e-14	1.7148e-12	--	sp|Q3C2I0|B2LA1_BOVIN Bcl-2-related protein A1 OS=Bos taurus GN=BCL2A1 PE=2 SV=1//3.63346e-13
CI01000052_01509450_01515974	50.5276	20.6882	1.2883	2.2437e-07	3.084e-06	--	sp|Q13275|SEM3F_HUMAN Semaphorin-3F OS=Homo sapiens GN=SEMA3F PE=2 SV=2//1.65826e-15
CI01000013_11614279_11620769	36.0279	14.7536	1.288	1.2315e-05	0.00013086	--	sp|Q7ZW33|UTP15_DANRE U3 small nucleolar RNA-associated protein 15 homolog OS=Danio rerio GN=utp15 PE=2 SV=1//0
CI01000065_00800809_00808759	193.726	79.338	1.2879	3.7471e-24	1.5666e-22	--	sp|Q5R4U9|SORCN_PONAB Sorcin OS=Pongo abelii GN=SRI PE=2 SV=1//1.62541e-70
CI01000040_01706518_01706939	115.527	47.3442	1.287	5.0398e-15	1.3622e-13	--	-//-
CI01000306_02244385_02249335	221.591	90.8093	1.287	2.2514e-27	1.0641e-25	--	sp|Q5GLH2|TRIB2_BOVIN Tribbles homolog 2 OS=Bos taurus GN=TRIB2 PE=2 SV=1//1.57834e-120
CI01000020_04813284_04816943	65.055	26.6891	1.2854	4.3808e-09	7.2728e-08	--	sp|Q9Y616|IRAK3_HUMAN Interleukin-1 receptor-associated kinase 3 OS=Homo sapiens GN=IRAK3 PE=1 SV=2//1.64536e-97
Novel02065	107.392	44.0951	1.2842	4.7888e-14	1.2192e-12	-//-
Novel01438	54.7337	22.4785	1.2839	7.4327e-08	1.0912e-06	-//-
CI01000030_05791222_05793350	303.526	124.693	1.2834	8.7673e-37	5.4392e-35	--	sp|Q6RG78|RGS1_HORSE Regulator of G-protein signaling 1 OS=Equus caballus GN=RGS1 PE=2 SV=1//5.07421e-53
CI01000347_00576004_00576843	2833.2	1164.57	1.2826	0	0	--	sp|Q05826|CEBPB_CHICK CCAAT/enhancer-binding protein beta OS=Gallus gallus GN=CEBPB PE=1 SV=1//1.71944e-27
CI01000027_09136426_09140323	46.7644	19.2294	1.2821	6.6962e-07	8.5027e-06	--	sp|P20333|TNR1B_HUMAN Tumor necrosis factor receptor superfamily member 1B OS=Homo sapiens GN=TNFRSF1B PE=1 SV=3//3.25885e-14
CI01000300_00474917_00476427	6948.71	2857.23	1.2821	0	0	--	sp|P83750|ACTB_CYPCA Actin, cytoplasmic 1 OS=Cyprinus carpio GN=actb PE=3 SV=1//4.70545e-17
CI01000152_02056933_02058738	3038.99	1249.75	1.282	0	0	--	-//-
CI01000304_08671901_08672203	69.4271	28.5789	1.2805	1.4287e-09	2.519e-08	--	sp|Q9D915|CH004_MOUSE Uncharacterized protein C8orf4 homolog OS=Mus musculus PE=3 SV=1//9.34364e-18
CI01000027_05413809_05434967	22.5244	9.28318	1.2788	0.0005711	0.0043934	--	sp|Q3MHZ5|FXYD6_BOVIN FXYD domain-containing ion transport regulator 6 OS=Bos taurus GN=FXYD6 PE=3 SV=1//1.02711e-07
CI01000006_00431032_00484050	2165.08	892.378	1.2787	2.1765e-250	8.6376e-248	--	sp|O35827|APBB3_RAT Amyloid beta A4 precursor protein-binding family B member 3 OS=Rattus norvegicus GN=Apbb3 PE=2 SV=1//2.64645e-148
CI01000006_06049283_06057849	61.8728	25.5287	1.2772	1.1546e-08	1.8422e-07	--	sp|Q61143|TRPC6_MOUSE Short transient receptor potential channel 6 OS=Mus musculus GN=Trpc6 PE=1 SV=3//0
CI01000152_01770267_01784486	40.6767	16.8092	1.275	3.7845e-06	4.3664e-05	--	sp|Q9YHY6|CND1_XENLA Condensin complex subunit 1 OS=Xenopus laevis GN=ncapd2 PE=1 SV=1//0
CI01000016_08947581_08961131	95.6871	39.553	1.2745	1.3474e-12	3.1019e-11	--	sp|Q04584|ZYX_CHICK Zyxin OS=Gallus gallus GN=ZYX PE=1 SV=1//6.35224e-91
Novel00291	23.9633	9.9131	1.2734	0.00039086	0.0031201	--	protein S100-A16 [Esox lucius]>gi|225715244|gb|ACO13468.1| S100-A16 [Esox lucius]
CI01000050_01909688_01930238	63.0627	26.0924	1.2732	8.8062e-09	1.4196e-07	--	sp|O42101|NR5A2_CHICK Nuclear receptor subfamily 5 group A member 2 OS=Gallus gallus GN=NR5A2 PE=2 SV=1//0
CI01000326_00396001_00403099	22.9394	9.51525	1.2695	0.00053116	0.0041153	--	sp|Q91UZ5|IMPA2_MOUSE Inositol monophosphatase 2 OS=Mus musculus GN=Impa2 PE=1 SV=1//1.77884e-137
CI01000027_01134221_01143363	136.502	56.6274	1.2694	2.8865e-17	8.7584e-16	--	-//-
CI01000000_17507574_17510080	72.2772	30.0045	1.2684	7.8902e-10	1.4192e-08	--	sp|Q9D967|MGDP1_MOUSE Magnesium-dependent phosphatase 1 OS=Mus musculus GN=Mdp1 PE=1 SV=1//7.90165e-38
CI01000000_12182460_12189353	381.641	158.51	1.2676	2.7434e-45	2.1235e-43	--	sp|O15247|CLIC2_HUMAN Chloride intracellular channel protein 2 OS=Homo sapiens GN=CLIC2 PE=1 SV=3//3.84976e-125
CI01000013_06076169_06080164	23.4652	9.74733	1.2674	0.00046303	0.0036371	--	-//-
CI01000339_04372538_04384498	46.7367	19.4284	1.2664	7.836e-07	9.8204e-06	--	sp|Q9UKQ2|ADA28_HUMAN Disintegrin and metalloproteinase domain-containing protein 28 OS=Homo sapiens GN=ADAM28 PE=2 SV=3//8.17769e-159
CI01000340_17122774_17130168	568.395	236.456	1.2653	1.8342e-66	2.153e-64	--	sp|P10619|PPGB_HUMAN Lysosomal protective protein OS=Homo sapiens GN=CTSA PE=1 SV=2//0
CI01000004_01800502_01807872	49.8635	20.7545	1.2646	3.4245e-07	4.5712e-06	--	sp|P41182|BCL6_HUMAN B-cell lymphoma 6 protein OS=Homo sapiens GN=BCL6 PE=1 SV=1//3.12206e-78
CI01055721_00000372_00000567	35.4468	14.7536	1.2646	1.718e-05	0.00017786	--	sp|P0C1S9|DGLB_RAT Sn1-specific diacylglycerol lipase beta OS=Rattus norvegicus GN=Daglb PE=1 SV=1//5.66509e-08
CI01000052_02100167_02104118	2956.31	1232.44	1.2623	0	0	--	sp|P50757|MMP2_RABIT 72 kDa type IV collagenase OS=Oryctolagus cuniculus GN=MMP2 PE=2 SV=1//0
Novel01100	5282.6	2202.2	1.2623	0	0	--	thymosin beta-11 [Danio rerio]
CI01000026_02249557_02256584	169.32	70.6847	1.2603	6.5789e-21	2.4154e-19	--	sp|Q9JJS7|P2RY4_MOUSE P2Y purinoceptor 4 OS=Mus musculus GN=P2ry4 PE=2 SV=1//7.33591e-55
CI01000004_06044460_06046940	175.353	73.2376	1.2596	1.3811e-21	5.232e-20	--	sp|Q9CPW4|ARPC5_MOUSE Actin-related protein 2/3 complex subunit 5 OS=Mus musculus GN=Arpc5 PE=2 SV=3//4.98588e-59
CI01000006_01158519_01160763	132.379	55.3012	1.2593	1.1236e-16	3.2778e-15	--	-//-
CI01000351_00540597_00552843	91.6194	38.2931	1.2586	5.3692e-12	1.1714e-10	--	sp|P16284|PECA1_HUMAN Platelet endothelial cell adhesion molecule OS=Homo sapiens GN=PECAM1 PE=1 SV=1//8.46975e-53
CI01000001_13329841_13334948	527.967	220.741	1.2581	1.5433e-61	1.6632e-59	--	sp|Q9XSK2|CD63_BOVIN CD63 antigen OS=Bos taurus GN=CD63 PE=2 SV=4//4.7931e-42
Novel01882	23.8526	9.97941	1.2571	0.00043757	0.0034631	--	novel protein (zgc:73179) [Danio rerio]
CI01000161_02698024_02718143	27.1455	11.3719	1.2552	0.00017788	0.0015325	--	sp|Q90271|RARAA_DANRE Retinoic acid receptor alpha-A OS=Danio rerio GN=raraa PE=2 SV=2//0
CI01000004_17313828_17315129	152.828	64.0539	1.2546	5.9817e-19	1.9914e-17	--	sp|Q9JLR9|HIG1A_MOUSE HIG1 domain family member 1A, mitochondrial OS=Mus musculus GN=Higd1a PE=2 SV=1//4.24936e-35
CI01000015_00886425_00888351	156.647	65.6785	1.254	2.237e-19	7.6303e-18	--	sp|P30408|T4S1_HUMAN Transmembrane 4 L6 family member 1 OS=Homo sapiens GN=TM4SF1 PE=1 SV=1//9.46636e-43
Novel00122	65.1104	27.3191	1.253	6.6097e-09	1.0836e-07	--	PREDICTED: cytochrome c oxidase copper chaperone-like isoform X1 [Astyanax mexicanus]>gi|597784304|ref|XP_007255662.1| PREDICTED: cytochrome c oxidase copper chaperone-like isoform X2 [Astyanax mexicanus]
CI01000319_02211556_02214522	98.6202	41.4096	1.2519	9.6068e-13	2.2427e-11	--	sp|Q0GGL7|IL6_ONCMY Interleukin-6 OS=Oncorhynchus mykiss GN=il6 PE=2 SV=1//4.80564e-13
CI01000027_05524743_05528514	36.0003	15.1183	1.2517	1.6248e-05	0.00016884	--	sp|P40745|B915_XENLA Maternal B9.15 protein OS=Xenopus laevis PE=2 SV=1//1.94137e-34
CI01000313_01558309_01561756	45.1594	18.9974	1.2492	1.4081e-06	1.704e-05	--	sp|Q3T145|MDHC_BOVIN Malate dehydrogenase, cytoplasmic OS=Bos taurus GN=MDH1 PE=2 SV=3//3.71092e-150
CI01000359_00296389_00298477	812.925	342.085	1.2488	4.1446e-93	6.6002e-91	--	sp|Q61462|CY24A_MOUSE Cytochrome b-245 light chain OS=Mus musculus GN=Cyba PE=1 SV=3//2.03582e-31
CI01000189_03105976_03111686	283.492	119.322	1.2484	1.2902e-33	7.3148e-32	--	sp|Q60HH1|TPP1_MACFA Tripeptidyl-peptidase 1 OS=Macaca fascicularis GN=TPP1 PE=2 SV=2//0
CI01000046_03095399_03129278	42.0326	17.7043	1.2474	3.3094e-06	3.8539e-05	--	sp|Q03113|GNA12_HUMAN Guanine nucleotide-binding protein subunit alpha-12 OS=Homo sapiens GN=GNA12 PE=1 SV=4//4.12096e-33
CI01000027_01176638_01185141	63.0904	26.6228	1.2448	1.2559e-08	1.9987e-07	--	sp|P34024|PLC_LISMO 1-phosphatidylinositol phosphodiesterase OS=Listeria monocytogenes serovar 1/2a (strain ATCC BAA-679 / EGD-e) GN=plcA PE=1 SV=1//1.37216e-17
CI01000013_04854576_04864881	27.3392	11.5377	1.2446	0.0001792	0.0015423	--	sp|P52181|TGM2_PAGMA Protein-glutamine gamma-glutamyltransferase 2 OS=Pagrus major GN=tgl2 PE=1 SV=1//2.52903e-123
CI01000000_17875886_17878748	54.7337	23.1085	1.244	1.1576e-07	1.6529e-06	--	sp|A4FV08|GNPI1_BOVIN Glucosamine-6-phosphate isomerase 1 OS=Bos taurus GN=GNPDA1 PE=2 SV=1//3.06128e-179
CI01000004_12191329_12197377	124.382	52.5162	1.2439	1.3522e-15	3.8115e-14	--	sp|Q99LE6|ABCF2_MOUSE ATP-binding cassette sub-family F member 2 OS=Mus musculus GN=Abcf2 PE=2 SV=1//3.39314e-06
CI01000034_02010544_02026521	333.023	140.806	1.2419	5.2741e-39	3.425e-37	--	sp|P02457|CO1A1_CHICK Collagen alpha-1(I) chain OS=Gallus gallus GN=COL1A1 PE=1 SV=3//2.46644e-07
Novel02121	81.9622	34.7124	1.2395	9.505e-11	1.8683e-09	--	hypothetical protein A306_07660, partial [Columba livia]
Novel00036	57.6668	24.4678	1.2369	5.7854e-08	8.6151e-07	--	PREDICTED: protein phosphatase 1 regulatory subunit 12B-like isoform X2 [Danio rerio]
CI01000075_01451280_01460210	67.6561	28.7447	1.2349	4.3033e-09	7.1537e-08	--	sp|P22129|RB11B_DIPOM Ras-related protein Rab-11B OS=Diplobatis ommata PE=2 SV=1//2.03989e-152
CI01157671_00000309_00000650	43.1394	18.3674	1.2319	2.822e-06	3.311e-05	--	sp|Q9YGM8|CAV1_TAKRU Caveolin-1 OS=Takifugu rubripes GN=cav1 PE=3 SV=1//9.70564e-68
CI01000012_13404454_13437477	657.053	280.286	1.2291	1.6638e-74	2.2009e-72	--	sp|Q91W97|HKDC1_MOUSE Putative hexokinase HKDC1 OS=Mus musculus GN=Hkdc1 PE=2 SV=1//4.19922e-138
CI01000130_00580462_00597240	225.963	96.4456	1.2283	9.6941e-27	4.4801e-25	--	sp|Q86VQ6|TRXR3_HUMAN Thioredoxin reductase 3 OS=Homo sapiens GN=TXNRD3 PE=1 SV=4//0
CI01000033_01086310_01093184	23.6866	10.112	1.228	0.00052998	0.0041087	--	sp|Q803Q2|NDL1B_DANRE Nuclear distribution protein nudE-like 1-B OS=Danio rerio GN=ndel1b PE=2 SV=1//0
CI01000039_05651770_05666399	51.0257	21.8155	1.2259	3.7409e-07	4.9697e-06	--	sp|Q8JZL7|RGF1B_MOUSE Ras-GEF domain-containing family member 1B OS=Mus musculus GN=Rasgef1b PE=1 SV=1//0
CI01000325_09494618_09500944	57.6668	24.6667	1.2252	6.6338e-08	9.8082e-07	--	sp|Q6DHP9|RXRGB_DANRE Retinoic acid receptor RXR-gamma-B OS=Danio rerio GN=rxrgb PE=2 SV=1//0
CI01000001_02547325_02557711	222.753	95.3183	1.2246	2.5927e-26	1.168e-24	--	sp|Q6P9V9|TBA1B_RAT Tubulin alpha-1B chain OS=Rattus norvegicus GN=Tuba1b PE=1 SV=1//4.05019e-42
Novel00013	47.0964	20.1578	1.2243	1.0658e-06	1.312e-05	--	unnamed protein product [Oncorhynchus mykiss]
CI01000129_01812515_01816581	38.1863	16.345	1.2242	1.1168e-05	0.00011974	--	sp|P42680|TEC_HUMAN Tyrosine-protein kinase Tec OS=Homo sapiens GN=TEC PE=1 SV=2//1.77449e-90
CI01000340_17078619_17088012	49.6698	21.285	1.2225	5.5228e-07	7.1176e-06	--	sp|P56616|UBE2C_XENLA Ubiquitin-conjugating enzyme E2 C OS=Xenopus laevis GN=ube2c PE=1 SV=1//5.66612e-86
Novel01450	319.824	137.093	1.2221	5.5493e-37	3.4599e-35	-//-
CI01000129_01786945_01795239	63.3394	27.1533	1.222	1.575e-08	2.4782e-07	--	sp|P32871|PK3CA_BOVIN Phosphatidylinositol 4,5-bisphosphate 3-kinase catalytic subunit alpha isoform OS=Bos taurus GN=PIK3CA PE=1 SV=1//0
CI01000171_00822608_00823794	495.204	212.386	1.2213	2.8631e-56	2.7114e-54	--	sp|Q8AXL1|SAT1_CHICK Diamine acetyltransferase 1 OS=Gallus gallus GN=SAT1 PE=2 SV=1//3.37325e-67
CI01000036_01428324_01454913	137.609	59.0808	1.2198	8.3799e-17	2.4591e-15	--	sp|P80746|ITAV_BOVIN Integrin alpha-V OS=Bos taurus GN=ITGAV PE=1 SV=3//0
CI01000041_00558941_00563881	305.407	131.125	1.2198	2.4877e-35	1.4704e-33	--	sp|P53448|ALDOC_CARAU Fructose-bisphosphate aldolase C OS=Carassius auratus GN=aldoc PE=2 SV=2//0
CI01180000_06893062_06910960	27.5605	11.836	1.2194	0.00019509	0.0016653	--	sp|Q17RC7|EX3L4_HUMAN Exocyst complex component 3-like protein 4 OS=Homo sapiens GN=EXOC3L4 PE=1 SV=2//6.40979e-14
CI01000083_00399987_00419892	28.9441	12.4328	1.2191	0.00013497	0.0011912	--	sp|Q86VI3|IQGA3_HUMAN Ras GTPase-activating-like protein IQGAP3 OS=Homo sapiens GN=IQGAP3 PE=1 SV=2//0
CI01000054_01203148_01209012	191.679	82.3882	1.2182	9.2236e-23	3.6316e-21	--	sp|O88531|PPT1_MOUSE Palmitoyl-protein thioesterase 1 OS=Mus musculus GN=Ppt1 PE=2 SV=2//5.24416e-154
CI01020272_00000018_00004136	82.6816	35.5413	1.2181	1.125e-10	2.1958e-09	--	sp|P35763|PERF_RAT Perforin-1 OS=Rattus norvegicus GN=Prf1 PE=2 SV=1//2.21063e-08
CI01000311_01659809_01695288	72.1942	31.0655	1.2166	1.7154e-09	2.9992e-08	--	sp|Q62415|ASPP1_MOUSE Apoptosis-stimulating of p53 protein 1 OS=Mus musculus GN=Ppp1r13b PE=2 SV=2//7.17752e-39
CI01000304_04263955_04264962	28.6951	12.3665	1.2144	0.00014843	0.0012958	--	sp|Q6H236|PEG3_BOVIN Paternally-expressed gene 3 protein OS=Bos taurus GN=PEG3 PE=2 SV=1//1.00556e-06
CI01000339_05932828_05933256	24.4614	10.543	1.2142	0.00046101	0.0036234	--	sp|Q7ZUY3|H2AX_DANRE Histone H2AX OS=Danio rerio GN=h2afx PE=2 SV=3//6.15313e-68
CI01000006_03256291_03262601	1462.67	631.156	1.2125	1.7666e-161	4.4169e-159	--	sp|P04186|CFAB_MOUSE Complement factor B OS=Mus musculus GN=Cfb PE=1 SV=2//3.91965e-164
CI01000001_03497808_03500098	35.0318	15.1183	1.2124	2.8093e-05	0.00028151	--	sp|P62309|RUXG_MOUSE Small nuclear ribonucleoprotein G OS=Mus musculus GN=Snrpg PE=1 SV=1//3.02396e-44
CI01000321_03028470_03033496	33.6482	14.5215	1.2123	4.0465e-05	0.00039382	--	-//-
CI01000054_12821724_12830490	81.3257	35.1103	1.2118	1.7669e-10	3.3697e-09	--	sp|Q9ERI2|RB27A_MOUSE Ras-related protein Rab-27A OS=Mus musculus GN=Rab27a PE=1 SV=1//2.81422e-112
CI01000130_00238758_00239855	516.954	223.393	1.2105	3.527e-58	3.4855e-56	--	sp|Q5RBA4|MYL9_PONAB Myosin regulatory light polypeptide 9 OS=Pongo abelii GN=MYL9 PE=2 SV=3//2.89945e-105
CI01000155_00331585_00341102	35.1424	15.2509	1.2043	2.8932e-05	0.00028969	--	sp|P48999|LOX5_MOUSE Arachidonate 5-lipoxygenase OS=Mus musculus GN=Alox5 PE=1 SV=3//0
CI01000039_07332093_07361302	340.633	147.835	1.2042	9.4188e-39	6.085e-37	--	sp|Q9UPR5|NAC2_HUMAN Sodium/calcium exchanger 2 OS=Homo sapiens GN=SLC8A2 PE=2 SV=2//0
CI01000180_00325209_00353956	64.0312	27.8164	1.2028	1.6871e-08	2.6446e-07	--	sp|Q8C1B2|PARPT_MOUSE TCDD-inducible poly [ADP-ribose] polymerase OS=Mus musculus GN=Tiparp PE=2 SV=1//4.56596e-46
CI01000057_02758170_02782493	53.3501	23.2079	1.2009	2.6701e-07	3.6282e-06	--	sp|Q63450|KCC1A_RAT Calcium/calmodulin-dependent protein kinase type 1 OS=Rattus norvegicus GN=Camk1 PE=1 SV=2//3.2355e-14
CI01000304_17698564_17703891	389.915	169.749	1.1998	5.8623e-44	4.3622e-42	--	sp|Q9W725|UCP2_CYPCA Mitochondrial uncoupling protein 2 OS=Cyprinus carpio GN=ucp2 PE=2 SV=1//2.98851e-90
CI01000340_10038089_10047331	1871.4	816.091	1.1973	1.2191e-203	3.9075e-201	--	sp|Q13451|FKBP5_HUMAN Peptidyl-prolyl cis-trans isomerase FKBP5 OS=Homo sapiens GN=FKBP5 PE=1 SV=2//2.1518e-169
CI01000059_10296397_10300938	24.6274	10.742	1.197	0.00048215	0.0037766	--	sp|Q9QX60|DGUOK_MOUSE Deoxyguanosine kinase, mitochondrial OS=Mus musculus GN=Dguok PE=2 SV=3//6.46454e-80
CI01000330_01589092_01622443	236.091	103.01	1.1966	3.2215e-27	1.514e-25	--	sp|P07942|LAMB1_HUMAN Laminin subunit beta-1 OS=Homo sapiens GN=LAMB1 PE=1 SV=2//0
CI01000344_00911013_00918153	63.6715	27.8164	1.1947	2.0546e-08	3.1946e-07	--	sp|A2AKM2|HACD4_MOUSE Very-long-chain (3R)-3-hydroxyacyl-CoA dehydratase 4 OS=Mus musculus GN=Hacd4 PE=2 SV=2//2.94438e-48
CI01000004_14889786_14894594	45.3808	19.8594	1.1923	2.2534e-06	2.6727e-05	--	sp|Q6V595|KLHL6_MOUSE Kelch-like protein 6 OS=Mus musculus GN=Klhl6 PE=2 SV=2//0
CI01000193_00608421_00612140	46.2109	20.2241	1.1922	1.8229e-06	2.1786e-05	--	sp|Q5RBA4|MYL9_PONAB Myosin regulatory light polypeptide 9 OS=Pongo abelii GN=MYL9 PE=2 SV=3//1.44922e-104
CI01000347_00513340_00517929	400.818	175.75	1.1894	8.7909e-45	6.6402e-43	--	sp|P18288|TBAT_ONCMY Tubulin alpha chain, testis-specific OS=Oncorhynchus mykiss PE=2 SV=1//0
CI01000024_01644505_01663555	55.9235	24.5341	1.1887	1.585e-07	2.225e-06	--	sp|Q6PDN3|MYLK_MOUSE Myosin light chain kinase, smooth muscle OS=Mus musculus GN=Mylk PE=1 SV=3//1.46827e-06
Novel00373	290.686	127.577	1.1881	6.4691e-33	3.6184e-31	-//-
CI01000012_04048205_04049218	48.563	21.3181	1.1878	1.0423e-06	1.285e-05	--	sp|P50132|GPR4_PIG G-protein coupled receptor 4 OS=Sus scrofa GN=GPR4 PE=3 SV=1//6.63323e-36
CI01000001_11019871_11028065	1098.69	482.957	1.1858	3.0047e-119	6.01e-117	--	sp|Q8CI43|MYL6B_MOUSE Myosin light chain 6B OS=Mus musculus GN=Myl6b PE=2 SV=1//2.67752e-80
CI01000013_03585420_03587386	39.2931	17.2733	1.1857	1.1381e-05	0.00012176	--	sp|Q1LWJ6|ARPIN_DANRE Arpin OS=Danio rerio GN=arpin PE=2 SV=1//6.29097e-149
CI01000037_01538390_01570296	191.346	84.1785	1.1847	3.5963e-22	1.4005e-20	--	sp|P07589|FINC_BOVIN Fibronectin OS=Bos taurus GN=FN1 PE=1 SV=4//0
CI01000242_00499626_00500135	89.129	39.2214	1.1843	3.9326e-11	7.9872e-10	--	sp|Q9WTW3|KCNE4_MOUSE Potassium voltage-gated channel subfamily E member 4 OS=Mus musculus GN=Kcne4 PE=2 SV=1//1.00008e-21
CI01000046_06465424_06470835	231.608	101.949	1.1838	1.77e-26	8.0462e-25	--	sp|Q9HB40|RISC_HUMAN Retinoid-inducible serine carboxypeptidase OS=Homo sapiens GN=SCPEP1 PE=1 SV=1//0
CI01000304_06461313_06465520	105.012	46.2501	1.183	7.6299e-13	1.7912e-11	--	sp|Q9H939|PPIP2_HUMAN Proline-serine-threonine phosphatase-interacting protein 2 OS=Homo sapiens GN=PSTPIP2 PE=1 SV=4//2.37318e-37
CI01000062_01333007_01339713	336.759	148.365	1.1826	1.0552e-37	6.7475e-36	--	sp|P63255|CRIP1_RAT Cysteine-rich protein 1 OS=Rattus norvegicus GN=Crip1 PE=1 SV=2//3.03542e-37
CI01000046_07052930_07054898	25.0148	11.0403	1.18	0.000476	0.0037342	--	-//-
CI01000055_01592531_01599895	37.2455	16.4445	1.1795	2.0221e-05	0.00020701	--	sp|Q9BZR9|TRIM8_HUMAN Probable E3 ubiquitin-protein ligase TRIM8 OS=Homo sapiens GN=TRIM8 PE=1 SV=2//0
CI01000013_06425832_06432737	660.069	291.492	1.1792	5.2107e-72	6.5467e-70	--	sp|Q9DEX3|CATD_CLUHA Cathepsin D OS=Clupea harengus GN=ctsd PE=1 SV=1//0
CI01000030_03977684_03994541	40.317	17.8038	1.1792	9.2392e-06	0.00010026	--	sp|P55199|ELL_HUMAN RNA polymerase II elongation factor ELL OS=Homo sapiens GN=ELL PE=1 SV=1//1.03826e-49
Novel01430	95.106	42.0395	1.1778	9.9822e-12	2.1204e-10	-//-
CI01000043_00691551_00693132	157.034	69.458	1.1769	2.2621e-18	7.3932e-17	--	sp|Q6IN02|PR15A_RAT Protein phosphatase 1 regulatory subunit 15A OS=Rattus norvegicus GN=Ppp1r15a PE=2 SV=2//3.94139e-06
CI01000018_04243337_04245807	108.969	48.2725	1.1746	3.4195e-13	8.2285e-12	--	sp|A3KP48|F162B_DANRE Protein FAM162B OS=Danio rerio GN=fam162b PE=2 SV=1//5.30811e-58
CI01000346_00698613_00702750	92.2835	40.9123	1.1735	2.1797e-11	4.5113e-10	--	sp|Q9UJ70|NAGK_HUMAN N-acetyl-D-glucosamine kinase OS=Homo sapiens GN=NAGK PE=1 SV=4//1.51066e-157
CI01000024_01830050_01834086	36.8304	16.345	1.172	2.3798e-05	0.0002408	--	sp|Q14790|CASP8_HUMAN Caspase-8 OS=Homo sapiens GN=CASP8 PE=1 SV=1//7.61617e-59
CI01000027_07947743_07951397	548.665	243.683	1.1709	8.9601e-60	9.219e-58	--	sp|Q9GLE3|CATK_PIG Cathepsin K OS=Sus scrofa GN=CTSK PE=2 SV=1//2.84262e-58
Novel00362	190.544	84.709	1.1695	7.7881e-22	3.0003e-20	-//-
CI01000339_05030412_05035366	111.847	49.7976	1.1674	1.9753e-13	4.8371e-12	--	sp|Q9EPB1|DPP2_RAT Dipeptidyl peptidase 2 OS=Rattus norvegicus GN=Dpp7 PE=1 SV=1//0
CI01000353_01246521_01258462	3004.35	1338.37	1.1666	0	0	--	sp|Q9UEW3|MARCO_HUMAN Macrophage receptor MARCO OS=Homo sapiens GN=MARCO PE=1 SV=1//4.5369e-20
CI01000345_01217590_01224829	75.9575	33.8836	1.1646	1.4441e-09	2.5409e-08	--	sp|P00507|AATM_RAT Aspartate aminotransferase, mitochondrial OS=Rattus norvegicus GN=Got2 PE=1 SV=2//0
CI01000069_04265905_04279103	29.6359	13.2285	1.1637	0.00015819	0.0013742	--	sp|Q95218|DMBT1_RABIT Deleted in malignant brain tumors 1 protein OS=Oryctolagus cuniculus GN=Dmbt1 PE=1 SV=2//2.5027e-10
CI01000028_03208231_03214842	90.7616	40.5144	1.1636	3.8094e-11	7.7496e-10	--	sp|Q8BH64|EHD2_MOUSE EH domain-containing protein 2 OS=Mus musculus GN=Ehd2 PE=1 SV=1//0
CI01000054_11564820_11568338	54.706	24.4346	1.1628	2.8837e-07	3.8926e-06	--	sp|Q9HCY8|S10AE_HUMAN Protein S100-A14 OS=Homo sapiens GN=S100A14 PE=1 SV=1//5.22908e-08
CI01000001_05848734_05855468	35.2255	15.7482	1.1614	3.8731e-05	0.00037855	--	sp|P19879|MIME_BOVIN Mimecan OS=Bos taurus GN=OGN PE=1 SV=2//4.64066e-93
CI01000010_01189138_01199101	309.835	138.75	1.159	3.3914e-34	1.9448e-32	--	sp|Q6Q0N3|NT5D2_RAT 5&apos;-nucleotidase domain-containing protein 2 OS=Rattus norvegicus GN=Nt5dc2 PE=2 SV=2//0
CI01000300_02990347_03008777	46.46	20.8208	1.158	2.3693e-06	2.8008e-05	--	sp|Q9P2E7|PCD10_HUMAN Protocadherin-10 OS=Homo sapiens GN=PCDH10 PE=2 SV=2//0
CI01000054_11409512_11412290	3236.79	1452.29	1.1562	0	0	--	sp|Q2HY40|TXNIP_PIG Thioredoxin-interacting protein OS=Sus scrofa GN=TXNIP PE=2 SV=1//9.5367e-165
CI01000026_05828041_05831860	61.6791	27.6838	1.1557	5.5601e-08	8.2943e-07	--	sp|Q803P1|EI3JB_DANRE Eukaryotic translation initiation factor 3 subunit J-B OS=Danio rerio GN=eif3jb PE=2 SV=1//1.40058e-56
CI01000306_04361825_04366757	52.1326	23.4069	1.1553	5.9354e-07	7.614e-06	--	sp|A5GFW5|CASS4_PIG Cas scaffolding protein family member 4 OS=Sus scrofa GN=CASS4 PE=3 SV=1//2.56419e-99
CI01000335_00149953_00163006	77.8668	34.9777	1.1546	1.0549e-09	1.8812e-08	--	sp|Q5XFQ6|TFEC_CHICK Transcription factor EC OS=Gallus gallus GN=TFEC PE=2 SV=1//2.74609e-122
Novel00023	28.2523	12.6981	1.1538	0.00023917	0.0020026	-//-
CI01000049_00330959_00338938	58.3033	26.2581	1.1508	1.3576e-07	1.9166e-06	--	sp|Q60670|SIK1_MOUSE Serine/threonine-protein kinase SIK1 OS=Mus musculus GN=Sik1 PE=1 SV=3//5.35667e-08
CI01000051_04155754_04157992	262.6	118.294	1.1505	4.8002e-29	2.3718e-27	--	sp|Q08353|IKBA_PIG NF-kappa-B inhibitor alpha OS=Sus scrofa GN=NFKBIA PE=2 SV=1//5.47686e-93
CI01000055_06072755_06075308	41.8666	18.8647	1.1501	7.9988e-06	8.7637e-05	--	sp|Q62421|SH3G3_MOUSE Endophilin-A3 OS=Mus musculus GN=Sh3gl3 PE=2 SV=1//1.11261e-116
CI01000129_00704022_00707344	6573.55	2964.48	1.1489	0	0	--	sp|P62963|PROF1_RAT Profilin-1 OS=Rattus norvegicus GN=Pfn1 PE=1 SV=2//1.45671e-19
CI01000319_02842322_02843203	50.1402	22.6112	1.1489	1.0386e-06	1.281e-05	--	sp|P10716|CLC4F_RAT C-type lectin domain family 4 member F OS=Rattus norvegicus GN=Clec4f PE=1 SV=1//1.27555e-17
CI01000230_00338904_00353633	95.106	42.9015	1.1485	1.7484e-11	3.6337e-10	--	sp|Q0VGW6|S12A9_XENLA Solute carrier family 12 member 9 OS=Xenopus laevis GN=slc12a9 PE=2 SV=1//5.99193e-45
CI01000196_00473078_00479805	158.307	71.4804	1.1471	4.2338e-18	1.3571e-16	--	sp|P61589|RHOA_RAT Transforming protein RhoA OS=Rattus norvegicus GN=Rhoa PE=1 SV=1//3.53305e-129
CI01000223_00016246_00023629	30.1616	13.6264	1.1463	0.00015433	0.0013425	--	sp|Q4KLP8|SGOL1_XENLA Shugoshin-like 1 OS=Xenopus laevis GN=sgol1 PE=1 SV=1//9.78683e-11
CI01000010_02821021_02827050	90.1805	40.7465	1.1461	6.0413e-11	1.2093e-09	--	sp|Q8VI36|PAXI_MOUSE Paxillin OS=Mus musculus GN=Pxn PE=1 SV=1//8.91121e-21
CI01000150_00468237_00474865	38.7397	17.5054	1.146	1.8033e-05	0.00018593	--	sp|Q8R5J9|PRAF3_MOUSE PRA1 family protein 3 OS=Mus musculus GN=Arl6ip5 PE=1 SV=2//2.35014e-79
CI01000113_00332256_00333023	1695.14	766.028	1.1459	3.642e-177	9.8976e-175	--	sp|P82315|HBAC_HOPLI Hemoglobin cathodic subunit alpha OS=Hoplosternum littorale PE=1 SV=1//2.23054e-72
CI01000000_10351921_10370020	1814.57	820.102	1.1458	1.733e-189	5.0382e-187	--	sp|Q6DD88|ATLA3_HUMAN Atlastin-3 OS=Homo sapiens GN=ATL3 PE=1 SV=1//0
CI01000020_06906111_06910886	33.7312	15.2509	1.1452	6.3398e-05	0.00059522	--	sp|Q6GMK6|TSN9_DANRE Tetraspanin-9 OS=Danio rerio GN=tspan9 PE=2 SV=1//2.3018e-133
CI01000032_01715692_01725092	43.0287	19.4947	1.1422	6.4229e-06	7.1403e-05	--	-//-
CI01000050_03721951_03724091	42.2816	19.1631	1.1417	7.7619e-06	8.5227e-05	--	sp|A6NCS4|NKX26_HUMAN Homeobox protein Nkx-2.6 OS=Homo sapiens GN=NKX2-6 PE=1 SV=1//1.0272e-54
CI01000095_00183587_00185442	61.2918	27.7832	1.1415	7.3095e-08	1.075e-06	--	sp|P63159|HMGB1_RAT High mobility group protein B1 OS=Rattus norvegicus GN=Hmgb1 PE=1 SV=2//1.0274e-81
CI01000330_02453135_02453607	45.7129	20.7214	1.1415	3.3333e-06	3.8796e-05	--	sp|P84335|TPM1_LIZAU Tropomyosin alpha-1 chain OS=Liza aurata PE=1 SV=1//3.04052e-07
CI01000016_03064633_03068201	63.6438	28.9105	1.1384	4.2837e-08	6.4558e-07	--	sp|Q8BHC1|RB39B_MOUSE Ras-related protein Rab-39B OS=Mus musculus GN=Rab39b PE=1 SV=1//1.91613e-45
CI01000117_00662107_00664079	165.889	75.3595	1.1384	9.1275e-19	3.0186e-17	--	sp|A3KNL5|ATF1A_DANRE ATPase inhibitor A, mitochondrial OS=Danio rerio GN=atpif1 PE=3 SV=1//1.96061e-25
CI01000439_00026526_00032402	37.6605	17.1076	1.1384	2.504e-05	0.00025285	--	sp|Q5PQK1|SEP10_RAT Septin-10 OS=Rattus norvegicus GN=Sept10 PE=1 SV=1//2.68403e-98
CI01000026_10347872_10351783	777.091	353.457	1.1365	1.3208e-81	1.9199e-79	--	sp|P49715|CEBPA_HUMAN CCAAT/enhancer-binding protein alpha OS=Homo sapiens GN=CEBPA PE=1 SV=3//2.98732e-70
CI01000306_07864325_07865368	153.797	69.9554	1.1365	1.7358e-17	5.3248e-16	--	sp|Q8N2R8|FA43A_HUMAN Protein FAM43A OS=Homo sapiens GN=FAM43A PE=2 SV=2//9.94858e-159
Novel01319	153.686	69.9885	1.1348	1.879e-17	5.7521e-16	-//-
CI01000306_06051975_06053165	31.6835	14.4552	1.1321	0.00011554	0.0010354	--	sp|Q9BRR3|TM246_HUMAN Transmembrane protein 246 OS=Homo sapiens GN=TMEM246 PE=1 SV=1//1.13798e-88
CI01000325_05442728_05452338	83.3457	38.0279	1.1321	4.0273e-10	7.3983e-09	--	sp|O95714|HERC2_HUMAN E3 ubiquitin-protein ligase HERC2 OS=Homo sapiens GN=HERC2 PE=1 SV=2//4.09907e-16
CI01000028_05507920_05512856	31.2408	14.2563	1.1318	0.00012925	0.0011453	--	sp|Q5EXX3|ZBT38_RAT Zinc finger and BTB domain-containing protein 38 OS=Rattus norvegicus GN=Zbtb38 PE=2 SV=1//4.70929e-07
CI01000184_00559534_00572087	33.1224	15.1183	1.1315	8.1163e-05	0.00074769	--	sp|Q969S8|HDA10_HUMAN Histone deacetylase 10 OS=Homo sapiens GN=HDAC10 PE=1 SV=1//7.55382e-08
CI01000010_09535652_09553069	74.823	34.182	1.1302	3.217e-09	5.4492e-08	--	sp|P22897|MRC1_HUMAN Macrophage mannose receptor 1 OS=Homo sapiens GN=MRC1 PE=1 SV=1//3.53487e-53
CI01000320_00331521_00343779	200.063	91.5056	1.1285	3.8941e-22	1.5141e-20	--	sp|Q5XHK2|143BA_XENLA 14-3-3 protein beta/alpha-A OS=Xenopus laevis GN=ywhab-a PE=2 SV=1//6.31379e-131
CI01000010_03142808_03164874	33.8419	15.483	1.1281	6.9546e-05	0.00064856	--	sp|Q8K207|CA021_MOUSE Uncharacterized protein C1orf21 homolog OS=Mus musculus PE=1 SV=1//3.17483e-14
CI01000037_03126487_03134212	27.3115	12.5323	1.1239	0.00036103	0.0028969	--	sp|Q9Y275|TN13B_HUMAN Tumor necrosis factor ligand superfamily member 13B OS=Homo sapiens GN=TNFSF13B PE=1 SV=1//4.74536e-25
CI01000306_00681384_00689565	132.711	61.0037	1.1213	4.0023e-15	1.0841e-13	--	sp|Q13796|SHRM2_HUMAN Protein Shroom2 OS=Homo sapiens GN=SHROOM2 PE=1 SV=1//4.08698e-08
CI01000093_01082814_01125194	149.01	68.5297	1.1206	8.7421e-17	2.5594e-15	--	sp|Q8IVT5|KSR1_HUMAN Kinase suppressor of Ras 1 OS=Homo sapiens GN=KSR1 PE=1 SV=3//2.97563e-09
CI01000347_00071938_00076068	162.126	74.6301	1.1193	4.1576e-18	1.3344e-16	--	sp|P61589|RHOA_RAT Transforming protein RhoA OS=Rattus norvegicus GN=Rhoa PE=1 SV=1//1.74915e-134
CI01000120_00615076_00624378	25.1808	11.604	1.1177	0.00063513	0.0048399	--	sp|Q8CJ96|RASF8_MOUSE Ras association domain-containing protein 8 OS=Mus musculus GN=Rassf8 PE=2 SV=1//2.13986e-130
Novel00547	26.0386	12.0018	1.1174	0.00051391	0.0040003	-//-
CI01000004_03433963_03436906	51.4685	23.7384	1.1165	1.0532e-06	1.2971e-05	--	sp|P24522|GA45A_HUMAN Growth arrest and DNA damage-inducible protein GADD45 alpha OS=Homo sapiens GN=GADD45A PE=1 SV=1//3.81364e-71
CI01000010_01146061_01150177	88.4095	40.8128	1.1152	1.6127e-10	3.0945e-09	--	sp|P42768|WASP_HUMAN Wiskott-Aldrich syndrome protein OS=Homo sapiens GN=WAS PE=1 SV=4//1.39338e-79
CI01000340_06256040_06258336	144.776	66.8389	1.1151	2.7834e-16	7.9714e-15	--	sp|Q568L5|A1A1B_DANRE Alcohol dehydrogenase [NADP(+)] B OS=Danio rerio GN=akr1a1b PE=2 SV=1//0
CI01000029_03324084_03378615	57.8052	26.6891	1.1149	2.3425e-07	3.2145e-06	--	sp|Q5SZL2|CE85L_HUMAN Centrosomal protein of 85 kDa-like OS=Homo sapiens GN=CEP85L PE=1 SV=1//5.86166e-132
CI01000051_07288569_07296096	199.703	92.3344	1.1129	7.888e-22	3.0341e-20	--	sp|Q9BW60|ELOV1_HUMAN Elongation of very long chain fatty acids protein 1 OS=Homo sapiens GN=ELOVL1 PE=1 SV=1//3.22243e-141
CI01000020_00536611_00538626	36.6367	16.9418	1.1127	3.9253e-05	0.00038336	--	sp|D4A9R4|PRRT4_RAT Proline-rich transmembrane protein 4 OS=Rattus norvegicus GN=Prrt4 PE=3 SV=1//1.47465e-11
CI01000004_15726420_15733105	134.067	62.0315	1.1119	3.7438e-15	1.0152e-13	--	sp|Q7Z429|LFG1_HUMAN Protein lifeguard 1 OS=Homo sapiens GN=GRINA PE=2 SV=1//1.07995e-58
CI01000030_08393024_08396689	45.2978	20.9866	1.11	4.9528e-06	5.6133e-05	--	-//-
CI01000009_12659018_12693857	162.845	75.459	1.1097	4.7886e-18	1.529e-16	--	sp|Q3U962|CO5A2_MOUSE Collagen alpha-2(V) chain OS=Mus musculus GN=Col5a2 PE=1 SV=1//1.78108e-08
CI01000054_00992036_01004247	222.726	103.308	1.1083	4.5117e-24	1.8769e-22	--	sp|Q61168|LAPM5_MOUSE Lysosomal-associated transmembrane protein 5 OS=Mus musculus GN=Laptm5 PE=1 SV=1//3.50967e-06
CI01000054_10269355_10363708	29.6359	13.759	1.107	0.00022506	0.0018965	--	sp|P18910|ANPRA_RAT Atrial natriuretic peptide receptor 1 OS=Rattus norvegicus GN=Npr1 PE=1 SV=1//3.89698e-07
Novel00197	45.3808	21.0861	1.1058	5.0482e-06	5.7085e-05	--	ER membrane protein complex subunit 2 [Danio rerio]>gi|123918128|sp|Q6TGY8.1|EMC2_DANRE RecName: Full=ER membrane protein complex subunit 2; AltName: Full=Tetratricopeptide repeat protein 35; Short=TPR repeat protein 35 [Danio rerio]>gi|37681847|gb|AAQ97801.1| KIAA0103-like protein [Danio rerio]>gi|48734812|gb|AAH71517.1| Tetratricopeptide repeat domain 35 [Danio rerio]
CI01000018_00259118_00271046	248.072	115.343	1.1048	1.4954e-26	6.8349e-25	--	sp|A1L1W4|RD10A_DANRE Retinol dehydrogenase 10-A OS=Danio rerio GN=rdh10a PE=2 SV=1//1.24287e-107
Novel00650	114.005	53.0136	1.1047	4.8787e-13	1.1595e-11	-//-
CI01000319_04949418_04952350	99.7824	46.4159	1.1042	1.3684e-11	2.8678e-10	--	sp|Q9JK42|PDK2_MOUSE [Pyruvate dehydrogenase (acetyl-transferring)] kinase isozyme 2, mitochondrial OS=Mus musculus GN=Pdk2 PE=1 SV=2//3.59957e-121
CI01000049_04704214_04715966	113.424	52.7815	1.1036	5.7217e-13	1.356e-11	--	sp|P21450|EDNRA_BOVIN Endothelin-1 receptor OS=Bos taurus GN=EDNRA PE=2 SV=2//2.04506e-178
CI01000044_00040001_00047648	76.0405	35.4087	1.1027	3.6699e-09	6.1788e-08	--	sp|Q17QL1|GNPI2_BOVIN Glucosamine-6-phosphate isomerase 2 OS=Bos taurus GN=GNPDA2 PE=2 SV=1//1.93067e-162
CI01000340_00575085_00576868	92.6156	43.1336	1.1024	7.5639e-11	1.5033e-09	--	sp|Q8HZM5|GLNA_CANFA Glutamine synthetase OS=Canis familiaris GN=GLUL PE=1 SV=3//0
CI01052470_00001514_00003315	60.1019	28.0153	1.1012	1.6007e-07	2.2445e-06	--	sp|Q9YGY3|BUB3_XENLA Mitotic checkpoint protein BUB3 OS=Xenopus laevis GN=bub3 PE=1 SV=1//1.30035e-164
CI01000062_03436291_03454196	104.957	48.9687	1.0999	4.4697e-12	9.8199e-11	--	sp|P59729|RIN3_MOUSE Ras and Rab interactor 3 OS=Mus musculus GN=Rin3 PE=2 SV=2//1.43015e-54
CI01000073_00627723_00630714	33.5375	15.6488	1.0997	9.1456e-05	0.00083361	--	sp|P51675|CCR1_MOUSE C-C chemokine receptor type 1 OS=Mus musculus GN=Ccr1 PE=2 SV=2//1.66698e-59
CI01000018_03570664_03575338	71.8622	33.552	1.0988	1.0368e-08	1.6596e-07	--	sp|Q8BGQ2|CSRN2_MOUSE Cysteine/serine-rich nuclear protein 2 OS=Mus musculus GN=Csrnp2 PE=2 SV=1//4.49341e-89
CI01000004_01937296_01943730	240.159	112.161	1.0984	1.2662e-25	5.5733e-24	--	sp|Q6NWK2|AP2MA_DANRE AP-2 complex subunit mu-A OS=Danio rerio GN=ap2m1a PE=2 SV=1//0
Novel00042	26.6751	12.466	1.0975	0.00049086	0.0038364	-//-
CI01000488_00000722_00024750	37.7159	17.638	1.0965	3.4286e-05	0.00033909	--	sp|Q86U10|LPP60_HUMAN 60 kDa lysophospholipase OS=Homo sapiens GN=ASPG PE=2 SV=3//6.44939e-158
Novel00400	161.904	75.7242	1.0963	9.2033e-18	2.8799e-16	--	PREDICTED: V-type proton ATPase 16 kDa proteolipid subunit-like [Oreochromis niloticus]>gi|432868511|ref|XP_004071574.1| PREDICTED: V-type proton ATPase 16 kDa proteolipid subunit-like [Oryzias latipes]>gi|499019856|ref|XP_004560712.1| PREDICTED: V-type proton ATPase 16 kDa proteolipid subunit [Maylandia zebra]>gi|548501845|ref|XP_005750123.1| PREDICTED: V-type proton ATPase 16 kDa proteolipid su…
CI01000339_06985199_06992207	176.293	82.4876	1.0957	3.4107e-19	1.1493e-17	--	sp|P98078|DAB2_MOUSE Disabled homolog 2 OS=Mus musculus GN=Dab2 PE=1 SV=2//7.23456e-19
CI01000072_05053749_05071797	88.2712	41.3101	1.0954	2.3681e-10	4.4351e-09	--	sp|P87362|BLMH_CHICK Bleomycin hydrolase OS=Gallus gallus GN=BLMH PE=1 SV=1//0
CI01000340_10005818_10020244	120.564	56.4616	1.0945	1.3524e-13	3.3379e-12	--	sp|Q63942|RAB3D_RAT GTP-binding protein Rab-3D OS=Rattus norvegicus GN=Rab3d PE=1 SV=2//1.8065e-33
CI01000026_08633986_08658997	207.479	97.2081	1.0938	2.8318e-22	1.1097e-20	--	sp|Q90611|MMP2_CHICK 72 kDa type IV collagenase OS=Gallus gallus GN=MMP2 PE=1 SV=1//0
CI01000029_05285683_05294300	30.9088	14.4884	1.0931	0.00018038	0.0015514	--	sp|Q3ZBT5|STX7_BOVIN Syntaxin-7 OS=Bos taurus GN=STX7 PE=2 SV=1//3.07772e-57
Novel00649	70.9213	33.2537	1.0927	1.4121e-08	2.2344e-07	--	PREDICTED: netrin-G1 isoform X7 [Danio rerio]
Novel00785	36.4707	17.1076	1.0921	4.7775e-05	0.000458	--	PREDICTED: uncharacterized protein LOC103909146 isoform X1 [Danio rerio]
CI01000072_00146339_00152728	355.631	166.865	1.0917	6.1627e-37	3.8328e-35	--	sp|P37804|TAGL_MOUSE Transgelin OS=Mus musculus GN=Tagln PE=1 SV=3//2.87607e-106
CI01000019_05573206_05573912	95.2443	44.725	1.0906	5.1387e-11	1.0361e-09	--	sp|Q16864|VATF_HUMAN V-type proton ATPase subunit F OS=Homo sapiens GN=ATP6V1F PE=1 SV=2//1.4529e-69
CI01000016_02589744_02622875	46.9304	22.0475	1.0899	4.0608e-06	4.6679e-05	--	sp|Q8C6K9|CO6A6_MOUSE Collagen alpha-6(VI) chain OS=Mus musculus GN=Col6a6 PE=1 SV=2//1.39956e-57
CI01000350_02051537_02098878	38.5183	18.1022	1.0894	2.9943e-05	0.00029909	--	sp|Q9ESL4|MLTK_MOUSE Mitogen-activated protein kinase kinase kinase MLT OS=Mus musculus GN=Zak PE=1 SV=1//0
CI01000339_01883001_01888066	30.9641	14.5547	1.0891	0.00018268	0.0015695	--	sp|Q6PBM7|FA76B_DANRE Protein FAM76B OS=Danio rerio GN=fam76b PE=1 SV=1//6.29108e-160
CI01000052_01405500_01408668	128.394	60.3738	1.0886	2.5749e-14	6.6713e-13	--	sp|Q12962|TAF10_HUMAN Transcription initiation factor TFIID subunit 10 OS=Homo sapiens GN=TAF10 PE=1 SV=1//3.66706e-75
CI01000072_03291945_03297388	27.1731	12.7975	1.0863	0.00046346	0.0036393	--	sp|P08397|HEM3_HUMAN Porphobilinogen deaminase OS=Homo sapiens GN=HMBS PE=1 SV=2//1.68498e-100
CI01000000_02127038_02149249	101.415	47.7752	1.0859	1.355e-11	2.842e-10	--	sp|Q96SM3|CPXM1_HUMAN Probable carboxypeptidase X1 OS=Homo sapiens GN=CPXM1 PE=2 SV=2//0
CI01000158_00824227_00826846	277.293	130.661	1.0856	5.0309e-29	2.4809e-27	--	sp|P00428|COX5B_BOVIN Cytochrome c oxidase subunit 5B, mitochondrial OS=Bos taurus GN=COX5B PE=1 SV=2//9.84424e-52
CI01000095_02013583_02014191	28.1693	13.2948	1.0833	0.00037105	0.0029724	--	sp|P61214|ARL4A_RAT ADP-ribosylation factor-like protein 4A OS=Rattus norvegicus GN=Arl4a PE=2 SV=1//4.61166e-111
CI01000027_07981813_07992141	251.006	118.559	1.0821	2.3573e-26	1.0658e-24	--	sp|Q8HY82|CATS_SAIBB Cathepsin S OS=Saimiri boliviensis boliviensis GN=CTSS PE=2 SV=1//3.78897e-41
CI01000027_01204940_01206121	167.688	79.2717	1.0809	4.065e-18	1.3063e-16	--	-//-
CI01000054_01589927_01595736	166.94	78.9401	1.0805	4.8818e-18	1.5529e-16	--	sp|Q54TR1|CFAD_DICDI Counting factor associated protein D OS=Dictyostelium discoideum GN=cfaD PE=1 SV=1//1.58803e-79
Novel01375	46.543	22.0144	1.0801	4.8868e-06	5.5486e-05	--	PREDICTED: nidogen-2 isoform X7 [Danio rerio]
CI01000340_04685622_04711254	33.0118	15.6156	1.08	0.00011899	0.0010636	--	sp|P48357|LEPR_HUMAN Leptin receptor OS=Homo sapiens GN=LEPR PE=1 SV=2//7.58382e-106
CI01000004_05355484_05357726	29.5529	13.9911	1.0788	0.00027359	0.0022545	--	sp|P20352|TF_MOUSE Tissue factor OS=Mus musculus GN=F3 PE=1 SV=2//7.08318e-26
CI01000176_00038075_00047416	365.62	173.098	1.0788	1.6132e-37	1.0263e-35	--	sp|Q61549|AGRE1_MOUSE Adhesion G protein-coupled receptor E1 OS=Mus musculus GN=Adgre1 PE=2 SV=1//1.53679e-27
CI01000001_13405095_13420029	63.3948	30.0377	1.0776	9.9755e-08	1.435e-06	--	sp|Q9JJA9|GRASP_MOUSE General receptor for phosphoinositides 1-associated scaffold protein OS=Mus musculus GN=Grasp PE=1 SV=2//9.40119e-86
CI01000040_01814068_01852246	58.6076	27.7832	1.0769	3.0478e-07	4.0968e-06	--	sp|Q6PHN7|TM164_MOUSE Transmembrane protein 164 OS=Mus musculus GN=Tmem164 PE=2 SV=1//3.89722e-133
CI01000028_05731764_05734997	67.1304	31.828	1.0767	4.2614e-08	6.4298e-07	--	-//-
CI01000184_00366428_00368421	76.9537	36.5028	1.076	4.4871e-09	7.4394e-08	--	sp|P48531|MKB_XENLA Midkine-B OS=Xenopus laevis GN=mdk-b PE=2 SV=1//2.62263e-32
CI01000010_02643660_02652177	301.395	143.06	1.075	3.9618e-31	2.121e-29	--	sp|O00160|MYO1F_HUMAN Unconventional myosin-If OS=Homo sapiens GN=MYO1F PE=1 SV=3//0
Novel00451	37.0794	17.6049	1.0746	4.7251e-05	0.00045333	--	reverse transcriptase [Anguilla japonica]
Novel00323	127.564	60.5727	1.0745	4.4685e-14	1.14e-12	--	Cytochrome c oxidase polypeptide VIIa-liver/heart, mitochondrial precursor [Osmerus mordax]
CI01000306_00199114_00202127	79.9975	37.9947	1.0742	2.2979e-09	3.9567e-08	--	sp|A3KNA5|FIL1L_DANRE Filamin A-interacting protein 1-like OS=Danio rerio GN=filip1l PE=2 SV=1//0
CI01000300_06973060_06990549	35.6959	16.9749	1.0724	6.6591e-05	0.00062286	--	sp|P50533|SMC2_XENLA Structural maintenance of chromosomes protein 2 OS=Xenopus laevis GN=smc2 PE=1 SV=1//0
CI01000029_00751587_00751771	106.23	50.527	1.0721	6.0171e-12	1.3082e-10	--	sp|Q6TGV7|ABRAL_DANRE Costars family protein ABRACL OS=Danio rerio GN=abracl PE=3 SV=1//4.73792e-34
CI01000054_05402279_05408977	57.0027	27.1201	1.0717	4.6975e-07	6.117e-06	--	sp|Q5ZI57|TPPC3_CHICK Trafficking protein particle complex subunit 3 OS=Gallus gallus GN=TRAPPC3 PE=2 SV=1//3.33018e-117
CI01000023_00364216_00367202	178.313	84.8416	1.0716	5.058e-19	1.6884e-17	--	sp|O73688|HMOX_TAKRU Heme oxygenase OS=Takifugu rubripes GN=hmox PE=3 SV=1//3.98705e-117
CI01000004_09503523_09520686	28.1416	13.3943	1.0711	0.00040149	0.0032008	--	sp|P85107|TGS1_RAT Trimethylguanosine synthase OS=Rattus norvegicus GN=Tgs1 PE=1 SV=1//1.2106e-09
CI01056267_00000018_00000604	579.103	276.108	1.0686	6.7402e-58	6.6086e-56	--	sp|P02552|TBA1_CHICK Tubulin alpha-1 chain (Fragment) OS=Gallus gallus PE=1 SV=1//1.62237e-144
CI01000012_13619458_13633023	55.4808	26.457	1.0683	6.9329e-07	8.781e-06	--	sp|P00367|DHE3_HUMAN Glutamate dehydrogenase 1, mitochondrial OS=Homo sapiens GN=GLUD1 PE=1 SV=2//0
Novel00310	64.1419	30.6013	1.0677	9.5524e-08	1.3805e-06	-//-
CI01000146_01956435_01961440	55.1764	26.3244	1.0676	7.4945e-07	9.4255e-06	--	sp|P51606|RENBP_HUMAN N-acylglucosamine 2-epimerase OS=Homo sapiens GN=RENBP PE=1 SV=2//0
CI01000122_00383399_00392284	263.264	125.621	1.0674	3.1546e-27	1.4853e-25	--	sp|P17433|SPI1_MOUSE Transcription factor PU.1 OS=Mus musculus GN=Spi1 PE=1 SV=2//2.13279e-66
CI01000040_00554753_00561571	45.8789	21.9149	1.0659	6.5289e-06	7.2485e-05	--	sp|A1X283|SPD2B_HUMAN SH3 and PX domain-containing protein 2B OS=Homo sapiens GN=SH3PXD2B PE=1 SV=3//8.36279e-07
Novel00151	1119.13	534.91	1.065	7.7905e-110	1.4322e-107	--	legumain precursor [Danio rerio]>gi|46399225|gb|AAH66568.1| Legumain [Danio rerio]
CI01000166_00555079_00556668	89.5994	42.8352	1.0647	3.0306e-10	5.6294e-09	--	sp|A6QLJ4|C42S2_BOVIN CDC42 small effector protein 2 OS=Bos taurus GN=CDC42SE2 PE=3 SV=1//6.49785e-33
CI01000030_05801355_05807277	87.0537	41.6417	1.0639	5.4751e-10	9.9411e-09	--	sp|P40197|GPV_HUMAN Platelet glycoprotein V OS=Homo sapiens GN=GP5 PE=1 SV=1//8.14701e-70
CI01000001_04462781_04463560	30.8257	14.7536	1.0631	0.00022349	0.0018845	--	sp|Q3SX24|FBX6_BOVIN F-box only protein 6 OS=Bos taurus GN=FBXO6 PE=2 SV=1//7.00848e-50
CI01000345_02028817_02037631	240.574	115.178	1.0626	6.3785e-25	2.7307e-23	--	sp|Q5RDI1|PAMR1_PONAB Inactive serine protease PAMR1 OS=Pongo abelii GN=PAMR1 PE=2 SV=1//0
CI01000070_00540305_00580032	37.9372	18.1685	1.0622	4.2597e-05	0.00041184	--	sp|Q8IZP0|ABI1_HUMAN Abl interactor 1 OS=Homo sapiens GN=ABI1 PE=1 SV=4//1.18312e-34
Novel00646	57.6668	27.6174	1.0622	4.507e-07	5.8966e-06	-//-
CI01000057_04927533_04931127	27.6159	13.2285	1.0618	0.00048028	0.0037631	--	sp|Q91727|CDK4_XENLA Cyclin-dependent kinase 4 OS=Xenopus laevis GN=cdk4 PE=1 SV=1//5.36315e-83
CI01000030_07483843_07492567	137.858	66.0432	1.0617	6.1508e-15	1.6536e-13	--	sp|Q5R563|RENR_PONAB Renin receptor OS=Pongo abelii GN=ATP6AP2 PE=2 SV=1//9.59379e-144
Novel01323	36.609	17.5386	1.0617	5.8266e-05	0.00055118	-//-
CI01000063_07578043_07590189	430.896	206.484	1.0613	2.9098e-43	2.1149e-41	--	sp|P15169|CBPN_HUMAN Carboxypeptidase N catalytic chain OS=Homo sapiens GN=CPN1 PE=1 SV=1//0
CI01000135_00766210_00766702	33.2055	15.914	1.0611	0.00012952	0.0011471	--	sp|O43687|AKA7A_HUMAN A-kinase anchor protein 7 isoforms alpha and beta OS=Homo sapiens GN=AKAP7 PE=1 SV=4//7.95792e-08
CI01000319_03269628_03277475	92.0068	44.0951	1.0611	1.8767e-10	3.56e-09	--	sp|Q5D1E7|ZC12A_MOUSE Ribonuclease ZC3H12A OS=Mus musculus GN=Zc3h12a PE=1 SV=2//2.3763e-155
CI01000026_02583583_02589420	343.677	164.843	1.06	8.1886e-35	4.7835e-33	--	sp|P60843|IF4A1_MOUSE Eukaryotic initiation factor 4A-I OS=Mus musculus GN=Eif4a1 PE=1 SV=1//0
CI01000006_01570716_01587422	41.6729	19.992	1.0597	1.8278e-05	0.00018822	--	sp|O75342|LX12B_HUMAN Arachidonate 12-lipoxygenase, 12R-type OS=Homo sapiens GN=ALOX12B PE=1 SV=1//8.95126e-75
CI01000029_05521742_05525648	44.7444	21.4839	1.0584	9.0968e-06	9.8886e-05	--	sp|Q6TYB5|FEZ2_MOUSE Fasciculation and elongation protein zeta-2 OS=Mus musculus GN=Fez2 PE=2 SV=1//1.88458e-18
CI01000059_07486966_07501055	36.8581	17.7043	1.0579	5.6602e-05	0.00053605	--	sp|P53814|SMTN_HUMAN Smoothelin OS=Homo sapiens GN=SMTN PE=1 SV=7//1.01875e-87
CI01000346_00033095_00038432	55.9789	26.8881	1.0579	6.9637e-07	8.8111e-06	--	sp|P25035|P53_ONCMY Cellular tumor antigen p53 OS=Oncorhynchus mykiss GN=tp53 PE=2 SV=1//2.54679e-95
CI01000024_04775678_04783105	49.3101	23.7053	1.0567	3.2426e-06	3.7778e-05	--	sp|Q99105|MYSU_RABIT Myosin heavy chain, embryonic smooth muscle isoform (Fragment) OS=Oryctolagus cuniculus PE=2 SV=1//1.63982e-112
CI01000049_06722991_06725403	48.1202	23.1416	1.0562	4.2813e-06	4.9056e-05	--	sp|O75956|CDKA2_HUMAN Cyclin-dependent kinase 2-associated protein 2 OS=Homo sapiens GN=CDK2AP2 PE=1 SV=1//5.95682e-41
CI01000046_00670755_00673139	38.38	18.5	1.0528	4.1397e-05	0.00040148	--	sp|Q704V6|TLR6_BOVIN Toll-like receptor 6 OS=Bos taurus GN=TLR6 PE=2 SV=1//2.67966e-158
CI01000057_04008460_04012934	38.6014	18.6327	1.0508	3.9973e-05	0.00038979	--	sp|O14907|TX1B3_HUMAN Tax1-binding protein 3 OS=Homo sapiens GN=TAX1BP3 PE=1 SV=2//1.43745e-69
CI01000302_01133042_01149570	50.1126	24.2026	1.05	2.8896e-06	3.3807e-05	--	sp|Q9H2D6|TARA_HUMAN TRIO and F-actin-binding protein OS=Homo sapiens GN=TRIOBP PE=1 SV=3//2.44862e-60
Novel01330	27.0901	13.0959	1.0487	0.00058664	0.004495	--	PREDICTED: cytotoxic and regulatory T-cell molecule [Danio rerio]
CI01000009_04738315_04741396	94.3589	45.6202	1.0485	1.4032e-10	2.7132e-09	--	sp|Q4R379|RALB_MACFA Ras-related protein Ral-B OS=Macaca fascicularis GN=RALB PE=2 SV=1//1.81443e-124
CI01000012_11897443_11903607	159.414	77.0835	1.0483	7.539e-17	2.2201e-15	--	sp|P52944|PDLI1_RAT PDZ and LIM domain protein 1 OS=Rattus norvegicus GN=Pdlim1 PE=2 SV=4//5.3997e-167
CI01000130_01613171_01619589	31.7389	15.3504	1.048	0.00019932	0.001695	--	sp|Q2T9W2|THUM3_BOVIN THUMP domain-containing protein 3 OS=Bos taurus GN=THUMPD3 PE=2 SV=1//0
Novel01342	125.904	60.9043	1.0477	1.2799e-13	3.1621e-12	--	AP-1 complex subunit sigma-2 [Danio rerio]>gi|41223385|gb|AAH65471.1| Zgc:65824 [Danio rerio]>gi|160774004|gb|AAI55186.1| Zgc:65824 [Danio rerio]
CI01000006_03721474_03728658	223.141	107.95	1.0476	6.068e-23	2.4158e-21	--	sp|P10852|4F2_MOUSE 4F2 cell-surface antigen heavy chain OS=Mus musculus GN=Slc3a2 PE=1 SV=1//6.83105e-92
CI01000069_01974435_01988436	521.104	252.138	1.0474	2.5041e-51	2.2045e-49	--	sp|P15153|RAC2_HUMAN Ras-related C3 botulinum toxin substrate 2 OS=Homo sapiens GN=RAC2 PE=1 SV=1//1.47872e-106
CI01000186_00799178_00799351	94.8846	45.9186	1.0471	1.2814e-10	2.4874e-09	--	sp|Q5REY6|RHOA_PONAB Transforming protein RhoA OS=Pongo abelii GN=RHOA PE=2 SV=2//1.69728e-24
CI01000344_01452485_01455509	27.5882	13.3611	1.046	0.00053016	0.0041088	--	sp|Q92786|PROX1_HUMAN Prospero homeobox protein 1 OS=Homo sapiens GN=PROX1 PE=1 SV=2//6.56553e-62
CI01000116_00496124_00508681	290.631	140.806	1.0455	2.4555e-29	1.2254e-27	--	sp|Q9Y487|VPP2_HUMAN V-type proton ATPase 116 kDa subunit a isoform 2 OS=Homo sapiens GN=ATP6V0A2 PE=1 SV=2//0
CI01000050_02778979_02781848	128.201	62.131	1.045	8.2403e-14	2.0644e-12	--	sp|Q5U2R5|PPR3C_RAT Protein phosphatase 1 regulatory subunit 3C OS=Rattus norvegicus GN=Ppp1r3c PE=2 SV=1//3.55454e-47
CI01000030_00914537_00924799	597.781	289.735	1.0449	1.7195e-58	1.706e-56	--	sp|P09495|TPM4_RAT Tropomyosin alpha-4 chain OS=Rattus norvegicus GN=Tpm4 PE=1 SV=3//1.41753e-81
CI01000347_01347510_01349981	105.483	51.1238	1.0449	1.2672e-11	2.6623e-10	--	sp|Q9QY33|TSN3_MOUSE Tetraspanin-3 OS=Mus musculus GN=Tspan3 PE=1 SV=1//3.39946e-17
CI01000046_03635227_03641081	913.897	443.272	1.0438	2.2442e-88	3.4851e-86	--	sp|Q9WV32|ARC1B_MOUSE Actin-related protein 2/3 complex subunit 1B OS=Mus musculus GN=Arpc1b PE=2 SV=4//0
CI01000353_01429207_01429677	395.228	191.731	1.0436	3.1873e-39	2.0806e-37	--	sp|Q9PRL8|ACBP_CHICK Acyl-CoA-binding protein OS=Gallus gallus GN=DBI PE=1 SV=1//2.3868e-41
CI01000340_15614801_15623230	98.1221	47.6094	1.0433	6.7096e-11	1.3399e-09	--	sp|Q3KRD5|TOM34_RAT Mitochondrial import receptor subunit TOM34 OS=Rattus norvegicus GN=Tomm34 PE=1 SV=1//4.68665e-110
CI01000066_03148145_03156040	133.182	64.6507	1.0427	2.9169e-14	7.5418e-13	--	sp|Q96M96|FGD4_HUMAN FYVE, RhoGEF and PH domain-containing protein 4 OS=Homo sapiens GN=FGD4 PE=1 SV=2//0
CI01000304_05880320_05907760	116.856	56.7268	1.0426	1.0743e-12	2.494e-11	--	sp|O35639|ANXA3_MOUSE Annexin A3 OS=Mus musculus GN=Anxa3 PE=1 SV=4//2.74824e-79
CI01000009_04188754_04191658	77.4241	37.5969	1.0422	6.8412e-09	1.1201e-07	--	sp|Q6IN33|RCAN1_RAT Calcipressin-1 OS=Rattus norvegicus GN=Rcan1 PE=2 SV=1//8.85511e-70
CI01000010_10003941_10010851	50.7213	24.6336	1.042	2.7353e-06	3.2152e-05	--	sp|Q5ZMH1|SEPT2_CHICK Septin-2 OS=Gallus gallus GN=SEPT2 PE=2 SV=1//3.40547e-60
CI01000210_00194466_00198870	29.8296	14.4884	1.0418	0.00032282	0.0026256	--	sp|Q86YV5|SG223_HUMAN Tyrosine-protein kinase SgK223 OS=Homo sapiens GN=SGK223 PE=1 SV=4//1.38416e-153
CI01000013_06061522_06065866	28.8611	14.0242	1.0412	0.00040567	0.0032322	--	sp|Q6IV56|RN141_DANRE RING finger protein 141 OS=Danio rerio GN=rnf141 PE=2 SV=2//1.1885e-15
CI01000063_07525686_07551770	43.1394	20.9866	1.0395	1.5583e-05	0.00016254	--	sp|Q6XZF7|DNMBP_HUMAN Dynamin-binding protein OS=Homo sapiens GN=DNMBP PE=1 SV=1//5.5762e-07
CI01000119_01766511_01769770	33.3161	16.2124	1.0391	0.00014709	0.0012858	--	sp|Q9BY08|EBPL_HUMAN Emopamil-binding protein-like OS=Homo sapiens GN=EBPL PE=1 SV=1//4.26068e-80
CI01000016_02714495_02719654	35.5575	17.3065	1.0388	8.8167e-05	0.00080657	--	sp|Q6DGL8|RT15_DANRE 28S ribosomal protein S15, mitochondrial OS=Danio rerio GN=mrps15 PE=2 SV=1//1.44535e-48
CI01000000_05685300_05686328	467.92	227.935	1.0376	7.0483e-46	5.4897e-44	--	-//-
CI01000002_00699406_00707935	192.038	93.5611	1.0374	8.4767e-20	2.9683e-18	--	sp|P47875|CSRP1_RAT Cysteine and glycine-rich protein 1 OS=Rattus norvegicus GN=Csrp1 PE=2 SV=2//2.55115e-79
CI01000304_04536971_04554186	80.883	39.4203	1.0369	3.4498e-09	5.8239e-08	--	sp|Q7Z304|MAMC2_HUMAN MAM domain-containing protein 2 OS=Homo sapiens GN=MAMDC2 PE=2 SV=3//6.25083e-08
CI01000021_00680850_00686621	85.5041	41.6748	1.0368	1.241e-09	2.2005e-08	--	sp|Q5NVM4|TEBP_PONAB Prostaglandin E synthase 3 OS=Pongo abelii GN=PTGES3 PE=2 SV=1//3.68113e-40
CI01000030_05080350_05087998	611.368	298.255	1.0355	2.7508e-59	2.7957e-57	--	sp|Q9IBD8|PTPRC_CYPCA Receptor-type tyrosine-protein phosphatase C OS=Cyprinus carpio GN=ptprc PE=2 SV=1//0
CI01000029_07332828_07336542	113.784	55.5996	1.0332	2.6303e-12	5.9138e-11	--	sp|Q5RCS8|VATD_PONAB V-type proton ATPase subunit D OS=Pongo abelii GN=ATP6V1D PE=2 SV=1//4.66889e-121
CI01000304_17753888_17759116	42.586	20.8208	1.0324	1.8822e-05	0.00019326	--	sp|Q17QU7|DHR13_BOVIN Dehydrogenase/reductase SDR family member 13 OS=Bos taurus GN=DHRS13 PE=2 SV=1//6.87181e-95
CI01000070_03692966_03702890	31.9049	15.6156	1.0308	0.00021513	0.0018214	--	sp|Q90890|LY86_CHICK Lymphocyte antigen 86 OS=Gallus gallus GN=LY86 PE=1 SV=1//1.46576e-20
CI01000339_00095291_00096742	46.1279	22.578	1.0307	8.6079e-06	9.3939e-05	--	sp|Q62170|SELPL_MOUSE P-selectin glycoprotein ligand 1 OS=Mus musculus GN=Selplg PE=1 SV=2//1.85231e-09
Novel00236	83.0967	40.6802	1.0305	2.3528e-09	4.0375e-08	-//-
CI01000005_01305536_01308522	59.0504	28.9105	1.0304	4.8168e-07	6.2561e-06	--	sp|B8XY56|RNT2_DANRE Ribonuclease T2 OS=Danio rerio GN=rnaset2 PE=2 SV=1//3.5736e-81
CI01000304_07065444_07081535	48.1479	23.5726	1.0304	5.4907e-06	6.1726e-05	--	sp|P19627|GNAZ_RAT Guanine nucleotide-binding protein G(z) subunit alpha OS=Rattus norvegicus GN=Gnaz PE=2 SV=3//1.97185e-63
CI01000113_00645261_00649236	50.0296	24.501	1.0299	3.6182e-06	4.1881e-05	--	sp|Q5NKV6|ICAM1_MACMU Intercellular adhesion molecule 1 OS=Macaca mulatta GN=ICAM1 PE=2 SV=1//6.98307e-08
CI01000352_00095087_00095926	35.1978	17.2402	1.0297	0.00010236	0.00092495	--	sp|A5PJC7|IGFR1_BOVIN IGF-like family receptor 1 OS=Bos taurus GN=IGFLR1 PE=2 SV=1//2.20047e-10
CI01000049_04296486_04310931	93.1967	45.6533	1.0296	2.5946e-10	4.8483e-09	--	sp|Q9I8V2|SMAD1_DANRE Mothers against decapentaplegic homolog 1 OS=Danio rerio GN=smad1 PE=2 SV=1//0
Novel00066	51.1364	25.0646	1.0287	2.862e-06	3.3531e-05	-//-
CI01000004_07784930_07788318	393.983	193.223	1.0279	1.4268e-38	9.1703e-37	--	sp|Q5RFN6|CNN2_PONAB Calponin-2 OS=Pongo abelii GN=CNN2 PE=2 SV=3//9.35723e-160
CI01000140_00005229_00005888	80.883	39.6856	1.0272	4.0407e-09	6.7575e-08	--	sp|Q5R899|SPB6_PONAB Serpin B6 OS=Pongo abelii GN=SERPINB6 PE=2 SV=1//3.74546e-71
CI01000019_05450121_05452246	464.129	227.935	1.0259	4.7125e-45	3.6253e-43	--	sp|Q14314|FGL2_HUMAN Fibroleukin OS=Homo sapiens GN=FGL2 PE=1 SV=1//4.1973e-155
CI01000158_00184403_00186141	174.55	85.7368	1.0257	5.8382e-18	1.843e-16	--	sp|Q9PTP1|PCNA_DANRE Proliferating cell nuclear antigen OS=Danio rerio GN=pcna PE=1 SV=2//0
CI01000050_06638872_06648965	61.3471	30.2035	1.0223	3.1977e-07	4.2868e-06	--	sp|Q14678|KANK1_HUMAN KN motif and ankyrin repeat domain-containing protein 1 OS=Homo sapiens GN=KANK1 PE=1 SV=3//1.19514e-13
CI01058169_00000393_00004695	108.527	53.4446	1.0219	1.0646e-11	2.2556e-10	--	sp|P85970|ARPC2_RAT Actin-related protein 2/3 complex subunit 2 OS=Rattus norvegicus GN=Arpc2 PE=1 SV=1//3.02786e-75
CI01000329_00195484_00198631	38.5737	18.9974	1.0218	5.0734e-05	0.0004847	--	sp|P0CF97|F200B_HUMAN Protein FAM200B OS=Homo sapiens GN=FAM200B PE=3 SV=1//1.27585e-13
CI01055056_00000621_00001209	40.4553	19.9257	1.0217	3.3298e-05	0.00032984	--	-//-
CI01000330_02434427_02450661	415.262	204.595	1.0213	2.5112e-40	1.661e-38	--	sp|P67937|TPM4_PIG Tropomyosin alpha-4 chain OS=Sus scrofa GN=TPM4 PE=2 SV=3//3.38941e-84
CI01000003_01632757_01671893	32.569	16.0466	1.0212	0.00019729	0.0016806	--	sp|Q01279|EGFR_MOUSE Epidermal growth factor receptor OS=Mus musculus GN=Egfr PE=1 SV=1//0
CI01000069_00994148_01017851	1055.05	520.488	1.0194	1.5837e-99	2.6754e-97	--	sp|Q9TU03|GDIR2_BOVIN Rho GDP-dissociation inhibitor 2 OS=Bos taurus GN=ARHGDIB PE=2 SV=3//1.62885e-96
CI01000329_00342487_00345301	255.571	126.152	1.0186	2.1051e-25	9.1535e-24	--	sp|Q6NVM0|H10_XENTR Histone H1.0 OS=Xenopus tropicalis GN=h1f0 PE=2 SV=1//1.42999e-28
CI01000069_03986480_03988243	185.895	91.804	1.0179	6.6909e-19	2.2246e-17	--	-//-
CI01000306_08284059_08286677	221.757	109.74	1.0149	3.4769e-22	1.3583e-20	--	sp|P38402|GNAI2_CAVPO Guanine nucleotide-binding protein G(i) subunit alpha-2 OS=Cavia porcellus GN=GNAI2 PE=2 SV=3//1.00922e-99
CI01000340_09015910_09020996	62.952	31.1649	1.0143	2.4854e-07	3.3937e-06	--	sp|Q6NWF6|K2C8_DANRE Keratin, type II cytoskeletal 8 OS=Danio rerio GN=krt8 PE=1 SV=1//0
CI01000010_02224773_02226852	61.3194	30.4024	1.0122	3.6506e-07	4.8598e-06	--	sp|B9ENE7|MGN_SALSA Protein mago nashi homolog OS=Salmo salar GN=magoh PE=2 SV=1//1.63724e-105
CI01000158_01669583_01670236	132.933	65.9105	1.0121	6.9411e-14	1.7476e-12	--	sp|O00501|CLD5_HUMAN Claudin-5 OS=Homo sapiens GN=CLDN5 PE=2 SV=1//1.20423e-80
CI01000133_01377791_01389245	58.2202	28.8773	1.0116	7.2406e-07	9.1337e-06	--	sp|Q9UKX7|NUP50_HUMAN Nuclear pore complex protein Nup50 OS=Homo sapiens GN=NUP50 PE=1 SV=2//2.34043e-24
CI01000306_01120958_01127237	44.9104	22.2796	1.0113	1.354e-05	0.00014296	--	sp|Q6IMI4|ST6B1_HUMAN Sulfotransferase 6B1 OS=Homo sapiens GN=SULT6B1 PE=2 SV=2//8.2764e-95
CI01000082_02029063_02035281	127.094	63.0924	1.0104	2.5422e-13	6.1769e-12	--	sp|Q9U518|ASPG_DIRIM L-asparaginase OS=Dirofilaria immitis PE=1 SV=1//1.17594e-07
CI01000012_09068458_09070536	120.259	59.7107	1.0101	1.1087e-12	2.5715e-11	--	sp|P14095|GROA_RAT Growth-regulated alpha protein OS=Rattus norvegicus GN=Cxcl1 PE=1 SV=2//1.29881e-06
CI01000053_06050344_06056286	430.675	213.911	1.0096	2.5027e-41	1.7381e-39	--	sp|Q27245|YH24_CAEEL Putative aminopeptidase W07G4.4 OS=Caenorhabditis elegans GN=lap-2 PE=3 SV=1//1.17224e-111
CI01000110_03846621_03858362	33.3715	16.5771	1.0094	0.00017865	0.0015386	--	-//-
CI01000004_16138496_16143438	48.5076	24.1363	1.007	6.3919e-06	7.109e-05	--	sp|Q5R7F2|ZHX2_PONAB Zinc fingers and homeoboxes protein 2 OS=Pongo abelii GN=ZHX2 PE=2 SV=1//4.00034e-06
CI01000028_05257625_05267918	178.535	88.9196	1.0056	5.0215e-18	1.5941e-16	--	sp|Q9UK58|CCNL1_HUMAN Cyclin-L1 OS=Homo sapiens GN=CCNL1 PE=1 SV=1//0
CI01000001_02416674_02429967	177.262	88.3228	1.005	6.7234e-18	2.1198e-16	--	sp|Q91392|RARGA_DANRE Retinoic acid receptor gamma-A OS=Danio rerio GN=rarga PE=1 SV=2//0
CI01000073_00102960_00104116	168.075	83.7475	1.005	4.7382e-17	1.4221e-15	--	-//-
CI01000043_04366197_04369516	39.3208	19.5941	1.0049	4.9253e-05	0.00047091	--	-//-
CI01000339_00620788_00628381	79.2504	39.5198	1.0038	8.4127e-09	1.3596e-07	--	sp|Q7TST0|BTNL1_MOUSE Butyrophilin-like protein 1 OS=Mus musculus GN=Btnl1 PE=2 SV=3//5.02021e-08
CI01000122_00726953_00753756	65.2764	32.5574	1.0036	1.7241e-07	2.4041e-06	--	sp|Q75V66|ANO5_HUMAN Anoctamin-5 OS=Homo sapiens GN=ANO5 PE=1 SV=1//0
CI01000380_00122736_00132359	55.5638	27.7169	1.0034	1.422e-06	1.7192e-05	--	sp|Q61792|LASP1_MOUSE LIM and SH3 domain protein 1 OS=Mus musculus GN=Lasp1 PE=1 SV=1//2.10645e-39
Novel00220	71.8068	35.8397	1.0026	4.2654e-08	6.432e-07	--	Flt1 protein [Danio rerio]>gi|324499394|gb|ADY39752.1| soluble fms-like tyrosine kinase 1 [Danio rerio]>gi|345128622|gb|ADO23654.1| soluble Fms-related tyrosine kinase 1/soluble vascular endothelial growth factor receptor 1 isoform sFlt1-11a [Danio rerio]
CI01000092_00116452_00128007	63.8375	31.8943	1.0011	2.431e-07	3.325e-06	--	-//-
CI01000062_04005972_04008217	339.498	169.65	1.0008	1.1011e-32	6.1178e-31	--	sp|P43233|CATB_CHICK Cathepsin B OS=Gallus gallus GN=CTSB PE=2 SV=1//7.79637e-101
CI01000049_05074257_05076805	45.9066	22.9427	1.0007	1.2017e-05	0.00012796	--	sp|Q99JG7|TNIP2_MOUSE TNFAIP3-interacting protein 2 OS=Mus musculus GN=Tnip2 PE=1 SV=1//5.52922e-39
CI01000340_08175512_08182712	105.981	52.9804	1.0003	2.9348e-11	6.0293e-10	--	sp|Q90YM8|CYFP1_DANRE Cytoplasmic FMR1-interacting protein 1 homolog OS=Danio rerio GN=cyfip1 PE=2 SV=1//0
CI01000026_02939243_02946057	182.436	369.006	-1.0163	0.00022156	0.0018708	--	sp|P80303|NUCB2_HUMAN Nucleobindin-2 OS=Homo sapiens GN=NUCB2 PE=1 SV=2//6.32857e-113
CI01000004_16092821_16115520	232.3	478.946	-1.0439	9.1211e-06	9.9065e-05	--	sp|Q96PL5|ERMAP_HUMAN Erythroid membrane-associated protein OS=Homo sapiens GN=ERMAP PE=1 SV=1//6.6822e-28
CI01000300_01331788_01335474	187.528	386.843	-1.0446	6.5177e-05	0.00061124	--	sp|P81018|LADD_ONCMY Ladderlectin OS=Oncorhynchus mykiss PE=1 SV=2//2.89615e-35
CI01000030_11362386_11380216	180.389	382.003	-1.0825	2.1817e-05	0.00022209	--	sp|Q2HWU3|CALR_MACFU Calreticulin OS=Macaca fuscata fuscata GN=CALR PE=2 SV=1//1.7601e-159
CI01000172_00177606_00178505	326.797	694.481	-1.0875	7.7156e-09	1.2551e-07	--	sp|P79703|JUNB_CYPCA Transcription factor jun-B OS=Cyprinus carpio GN=junb PE=2 SV=1//0
CI01000057_04218508_04219283	122.777	264.04	-1.1047	0.0002488	0.0020694	--	sp|O75293|GA45B_HUMAN Growth arrest and DNA damage-inducible protein GADD45 beta OS=Homo sapiens GN=GADD45B PE=1 SV=1//2.44331e-73
CI01000001_04726550_04727511	255.82	554.206	-1.1153	6.6682e-08	9.8533e-07	--	sp|Q6PBI2|PDPFB_DANRE Pancreatic progenitor cell differentiation and proliferation factor B OS=Danio rerio GN=ppdpfb PE=3 SV=1//3.55803e-53
CI01000059_07302561_07355925	109.827	239.307	-1.1236	0.00032393	0.0026329	--	sp|P16157|ANK1_HUMAN Ankyrin-1 OS=Homo sapiens GN=ANK1 PE=1 SV=3//6.97224e-29
CI01000306_01927392_02010649	135.534	303.925	-1.1651	1.5968e-05	0.00016621	--	sp|O75369|FLNB_HUMAN Filamin-B OS=Homo sapiens GN=FLNB PE=1 SV=2//7.11129e-48
CI01000062_00576651_00595216	93.6117	214.839	-1.1985	0.00014256	0.0012502	--	sp|Q62261|SPTB2_MOUSE Spectrin beta chain, non-erythrocytic 1 OS=Mus musculus GN=Sptbn1 PE=1 SV=2//0
CI01000180_00304724_00306941	155.734	357.402	-1.1985	9.2936e-07	1.1572e-05	--	sp|Q9UNL2|SSRG_HUMAN Translocon-associated protein subunit gamma OS=Homo sapiens GN=SSR3 PE=1 SV=1//7.56806e-109
CI01000054_04411682_04448848	227.928	523.869	-1.2006	2.5586e-09	4.3756e-08	--	-//-
CI01000135_00164301_00167634	83.6778	193.123	-1.2066	0.00026587	0.0021975	--	sp|A1L1W9|MOT10_DANRE Monocarboxylate transporter 10 OS=Danio rerio GN=slc16a10 PE=2 SV=1//4.74744e-111
CI01000299_06322253_06326504	103.186	238.975	-1.2116	4.4284e-05	0.00042699	--	sp|Q5ZJ73|CREG1_CHICK Protein CREG1 OS=Gallus gallus GN=CREG1 PE=2 SV=1//2.25544e-73
CI01000069_04089580_04103908	73.2457	170.081	-1.2154	0.00053464	0.0041384	--	sp|Q9H2F3|3BHS7_HUMAN 3 beta-hydroxysteroid dehydrogenase type 7 OS=Homo sapiens GN=HSD3B7 PE=1 SV=2//6.33464e-127
CI01000016_05208242_05218239	72.0559	167.694	-1.2186	0.00055389	0.0042755	--	sp|A4QNR8|LENG8_DANRE Leukocyte receptor cluster member 8 homolog OS=Danio rerio GN=leng8 PE=2 SV=1//3.42414e-14
CI01000339_03787303_03792827	81.9345	190.802	-1.2195	0.00022612	0.0019048	--	sp|Q9XSC9|TCO2_BOVIN Transcobalamin-2 OS=Bos taurus GN=TCN2 PE=1 SV=1//5.42224e-51
CI01000321_03191343_03195029	154.101	359.126	-1.2206	4.0404e-07	5.3477e-06	--	sp|Q5E9E4|SSRB_BOVIN Translocon-associated protein subunit beta OS=Bos taurus GN=SSR2 PE=2 SV=1//1.5237e-84
CI01000140_00151588_00156780	167.881	391.253	-1.2207	1.2285e-07	1.7532e-06	--	sp|A6QLP7|SSRA_BOVIN Translocon-associated protein subunit alpha OS=Bos taurus GN=SSR1 PE=2 SV=1//1.00635e-79
CI01000051_05514127_05516929	151.472	353.987	-1.2246	4.2485e-07	5.5965e-06	--	sp|Q07352|TISB_HUMAN Zinc finger protein 36, C3H1 type-like 1 OS=Homo sapiens GN=ZFP36L1 PE=1 SV=1//8.42284e-101
CI01069478_00000229_00003699	984.791	2309.02	-1.2294	1.1358e-38	7.319e-37	--	sp|Q3SYU2|EF2_BOVIN Elongation factor 2 OS=Bos taurus GN=EEF2 PE=2 SV=3//0
CI01000030_04662934_04688901	71.7515	168.423	-1.231	0.00043566	0.0034525	--	sp|O54774|AP3D1_MOUSE AP-3 complex subunit delta-1 OS=Mus musculus GN=Ap3d1 PE=1 SV=1//3.7815e-100
CI01000054_05713420_05771550	68.0712	160.632	-1.2386	0.00052199	0.0040505	--	sp|Q9UPN3|MACF1_HUMAN Microtubule-actin cross-linking factor 1, isoforms 1/2/3/5 OS=Homo sapiens GN=MACF1 PE=1 SV=4//7.04184e-10
CI01000009_08389932_08402359	88.3542	208.673	-1.2399	7.4828e-05	0.00069368	--	sp|Q2EMV9|PAR14_MOUSE Poly [ADP-ribose] polymerase 14 OS=Mus musculus GN=Parp14 PE=1 SV=3//0
CI01000340_08204216_08250869	137.72	325.342	-1.2402	7.5162e-07	9.4479e-06	--	sp|O95714|HERC2_HUMAN E3 ubiquitin-protein ligase HERC2 OS=Homo sapiens GN=HERC2 PE=1 SV=2//3.68957e-08
CI01000000_06594095_06603856	68.8737	164.577	-1.2567	0.00032697	0.0026542	--	sp|P79896|ADHX_SPAAU Alcohol dehydrogenase class-3 OS=Sparus aurata PE=2 SV=1//0
CI01000027_06335278_06348176	94.5249	233.041	-1.3018	6.3648e-06	7.082e-05	--	sp|Q9N179|41_BOVIN Protein 4.1 OS=Bos taurus GN=EPB41 PE=2 SV=1//1.75605e-15
CI01000006_12938306_12951818	52.686	130.694	-1.3107	0.00063764	0.0048546	--	sp|Q9D0F3|LMAN1_MOUSE Protein ERGIC-53 OS=Mus musculus GN=Lman1 PE=2 SV=1//2.22024e-169
CI01000054_05841632_05851621	83.5948	207.512	-1.3117	1.645e-05	0.00017065	--	sp|Q66IG4|NDRG1_XENTR Protein NDRG1 OS=Xenopus tropicalis GN=ndrg1 PE=2 SV=1//2.9069e-168
Novel00269	238.858	596.974	-1.3215	1.4664e-13	3.612e-12	-//-
CI01000185_00000012_00003634	61.4854	154.731	-1.3314	0.00014244	0.0012498	--	sp|Q01433|AMPD2_HUMAN AMP deaminase 2 OS=Homo sapiens GN=AMPD2 PE=1 SV=2//0
CI01038979_00000417_00002364	84.8123	215.403	-1.3447	5.2603e-06	5.943e-05	--	sp|Q7Z5L0|VMO1_HUMAN Vitelline membrane outer layer protein 1 homolog OS=Homo sapiens GN=VMO1 PE=1 SV=1//3.64536e-54
CI01000386_00088836_00095477	173	447.582	-1.3714	1.4275e-11	2.9842e-10	--	sp|Q66S03|LECG_THANI Galactose-specific lectin nattectin OS=Thalassophryne nattereri PE=1 SV=1//6.34109e-20
CI01000015_03498502_03512450	48.6737	126.052	-1.3728	0.00033084	0.0026813	--	sp|Q99JW2|ACY1_MOUSE Aminoacylase-1 OS=Mus musculus GN=Acy1 PE=1 SV=1//0
CI01000299_05392812_05418070	44.3293	115.443	-1.3808	0.00053159	0.0041173	--	sp|P21872|PUR2_CHICK Trifunctional purine biosynthetic protein adenosine-3 OS=Gallus gallus GN=GART PE=2 SV=1//0
CI01000053_02139803_02142840	97.3473	257.144	-1.4014	1.2926e-07	1.8331e-06	--	-//-
CI01000138_01182423_01185806	52.2986	140.342	-1.4241	6.6294e-05	0.00062032	--	sp|Q7Z5L0|VMO1_HUMAN Vitelline membrane outer layer protein 1 homolog OS=Homo sapiens GN=VMO1 PE=1 SV=1//1.63619e-34
CI01000304_04935603_04968053	50.2786	135.501	-1.4303	8.0329e-05	0.00074083	--	sp|Q6P5L8|HSDL2_DANRE Hydroxysteroid dehydrogenase-like protein 2 OS=Danio rerio GN=hsdl2 PE=2 SV=1//0
CI01000340_15396096_15416084	48.0372	129.732	-1.4333	0.00010891	0.00097953	--	sp|Q5EB20|FA65C_DANRE Protein FAM65C OS=Danio rerio GN=fam65c PE=2 SV=1//0
CI01000304_09566730_09575706	36.9134	100.722	-1.4482	0.00054342	0.0041986	--	sp|Q460N5|PAR14_HUMAN Poly [ADP-ribose] polymerase 14 OS=Homo sapiens GN=PARP14 PE=1 SV=3//0
CI01000302_00230751_00241111	42.752	118.162	-1.4667	0.00013835	0.0012192	--	-//-
CI01000189_03165381_03189571	35.0318	96.8434	-1.467	0.00055821	0.0043022	--	sp|O00423|EMAL1_HUMAN Echinoderm microtubule-associated protein-like 1 OS=Homo sapiens GN=EML1 PE=1 SV=3//0
CI01000082_03775919_03779615	77.009	212.983	-1.4676	3.0356e-07	4.0827e-06	--	-//-
CI01000046_06145016_06162787	38.1309	106.06	-1.4759	0.00027152	0.002239	--	sp|Q8NDV7|TNR6A_HUMAN Trinucleotide repeat-containing gene 6A protein OS=Homo sapiens GN=TNRC6A PE=1 SV=2//1.23765e-26
CI01000304_00167148_00268194	88.5479	246.866	-1.4792	2.5165e-08	3.8862e-07	--	sp|Q2KJC9|AL7A1_BOVIN Alpha-aminoadipic semialdehyde dehydrogenase OS=Bos taurus GN=ALDH7A1 PE=2 SV=4//0
CI01000181_00457762_00477931	36.9411	103.806	-1.4906	0.0002619	0.0021675	--	sp|P98093|CO3_ONCMY Complement C3 (Fragment) OS=Oncorhynchus mykiss GN=c3 PE=1 SV=1//0
CI01000340_09428701_09432767	222.532	626.084	-1.4923	2.7034e-19	9.1584e-18	--	sp|Q90ZM2|S61A1_DANRE Protein transport protein Sec61 subunit alpha-like 1 OS=Danio rerio GN=sec61al1 PE=2 SV=3//0
CI01000073_00052714_00083425	173.388	488.461	-1.4942	1.9406e-15	5.409e-14	--	sp|Q9GLK0|TGM1_CANFA Protein-glutamine gamma-glutamyltransferase K OS=Canis familiaris GN=TGM1 PE=2 SV=1//0
CI01000010_11862180_11868018	75.6808	216.165	-1.5141	7.5288e-08	1.104e-06	--	sp|Q6NYZ6|SCM2A_DANRE Calcium-binding mitochondrial carrier protein SCaMC-2-A OS=Danio rerio GN=slc25a25a PE=2 SV=1//0
CI01000129_00775675_00780593	40.4277	115.476	-1.5142	8.4658e-05	0.00077731	--	sp|O95786|DDX58_HUMAN Probable ATP-dependent RNA helicase DDX58 OS=Homo sapiens GN=DDX58 PE=1 SV=2//2.02103e-154
CI01000302_00168195_00220000	228.371	659.371	-1.5297	1.7223e-21	6.4617e-20	--	sp|Q3B7Z2|OSBP1_MOUSE Oxysterol-binding protein 1 OS=Mus musculus GN=Osbp PE=1 SV=3//4.20609e-10
CI01000020_06802059_06808618	226.627	654.596	-1.5303	2.2964e-21	8.5692e-20	--	sp|Q95M18|ENPL_BOVIN Endoplasmin OS=Bos taurus GN=HSP90B1 PE=2 SV=1//0
CI01000214_00365143_00371990	45.3531	131.954	-1.5408	1.7214e-05	0.00017814	--	sp|A3KNA7|SRBP2_DANRE Sterol regulatory element-binding protein 2 OS=Danio rerio GN=srebf2 PE=2 SV=1//0
CI01000047_06843638_06844618	73.6885	214.64	-1.5424	4.026e-08	6.0857e-07	--	sp|P50616|TOB1_HUMAN Protein Tob1 OS=Homo sapiens GN=TOB1 PE=1 SV=1//2.92276e-166
CI01000020_01120223_01142481	38.1586	111.232	-1.5435	7.6407e-05	0.00070674	--	sp|Q6NRZ1|UH1BL_XENLA UHRF1-binding protein 1-like OS=Xenopus laevis GN=uhrf1bp1l PE=2 SV=1//9.45989e-51
CI01000062_02400091_02406400	38.7674	113.056	-1.5441	6.6136e-05	0.00061907	--	sp|Q5EBM0|CMPK2_HUMAN UMP-CMP kinase 2, mitochondrial OS=Homo sapiens GN=CMPK2 PE=1 SV=3//1.37704e-84
CI01000026_04430286_04481358	142.922	420.163	-1.5557	8.0631e-15	2.1492e-13	--	sp|Q15751|HERC1_HUMAN Probable E3 ubiquitin-protein ligase HERC1 OS=Homo sapiens GN=HERC1 PE=1 SV=2//5.52268e-28
CI01000105_01725466_01787452	27.1455	80.2332	-1.5635	0.00063729	0.0048533	--	sp|P23377|FURIN_RAT Furin OS=Rattus norvegicus GN=Furin PE=1 SV=1//2.62925e-17
CI01180000_01766530_01776010	52.852	156.554	-1.5666	1.7273e-06	2.0713e-05	--	sp|Q63184|E2AK2_RAT Interferon-induced, double-stranded RNA-activated protein kinase OS=Rattus norvegicus GN=Eif2ak2 PE=1 SV=1//4.0849e-09
CI01000353_01826581_01850210	30.7151	91.3067	-1.5718	0.00024455	0.0020408	--	sp|Q9JLC8|SACS_MOUSE Sacsin OS=Mus musculus GN=Sacs PE=1 SV=2//3.63017e-10
CI01000000_11384532_11410549	31.1855	93.2628	-1.5804	0.00018931	0.0016199	--	sp|Q9QZW0|AT11C_MOUSE Phospholipid-transporting ATPase 11C OS=Mus musculus GN=Atp11c PE=2 SV=2//0
CI01000016_00079894_00094596	28.114	84.278	-1.5839	0.00037333	0.0029897	--	sp|Q5T1R4|ZEP3_HUMAN Transcription factor HIVEP3 OS=Homo sapiens GN=HIVEP3 PE=2 SV=1//1.15526e-06
CI01000053_00094748_00113755	71.8622	216.497	-1.591	9.7056e-09	1.5605e-07	--	sp|Q8IYT8|ULK2_HUMAN Serine/threonine-protein kinase ULK2 OS=Homo sapiens GN=ULK2 PE=1 SV=3//4.14203e-12
CI01000004_11897082_11898506	28.0033	85.2394	-1.6059	0.00027147	0.002239	--	sp|Q7ZVS9|MYCB_DANRE Transcriptional regulator Myc-B OS=Danio rerio GN=mycb PE=2 SV=1//0
CI01000001_08271059_08344201	42.7797	130.76	-1.6119	5.8772e-06	6.5834e-05	--	sp|P25304|AGRIN_RAT Agrin OS=Rattus norvegicus GN=Agrn PE=1 SV=2//1.28233e-25
CI01000340_02172629_02189732	449.049	1374.37	-1.6138	5.1188e-49	4.2803e-47	--	sp|Q8VDJ3|VIGLN_MOUSE Vigilin OS=Mus musculus GN=Hdlbp PE=1 SV=1//0
Novel00047	32.5137	100.192	-1.6236	6.2889e-05	0.00059111	-//-
CI01000029_01616562_01644867	26.0109	80.1668	-1.6239	0.00034339	0.0027695	--	sp|Q5RGU1|ADCK3_DANRE Atypical kinase ADCK3, mitochondrial OS=Danio rerio GN=adck3 PE=2 SV=2//0
CI01000344_01167945_01172677	30.7981	95.3183	-1.6299	8.7915e-05	0.00080486	--	sp|Q7SXK5|HUTI_DANRE Probable imidazolonepropionase OS=Danio rerio GN=amdhd1 PE=2 SV=2//0
CI01000301_00561430_00571568	51.1364	158.278	-1.63	4.3229e-07	5.6855e-06	--	sp|Q6PAV2|HERC4_MOUSE Probable E3 ubiquitin-protein ligase HERC4 OS=Mus musculus GN=Herc4 PE=2 SV=2//4.47598e-06
CI01000310_03776732_03801282	27.3945	84.9411	-1.6326	0.00020765	0.0017616	--	sp|Q7SZE5|SC23A_DANRE Protein transport protein Sec23A OS=Danio rerio GN=sec23a PE=2 SV=1//0
CI01000000_04576065_04586515	27.1178	84.709	-1.6433	0.00018829	0.0016122	--	sp|Q2KIG0|ETFD_BOVIN Electron transfer flavoprotein-ubiquinone oxidoreductase, mitochondrial OS=Bos taurus GN=ETFDH PE=2 SV=1//0
CI01000333_00319502_00325574	32.0156	100.722	-1.6535	4.0789e-05	0.00039635	--	sp|Q07303|EPOR_RAT Erythropoietin receptor OS=Rattus norvegicus GN=Epor PE=2 SV=1//9.5802e-50
CI01000306_11107383_11122980	35.8066	113.487	-1.6642	1.1368e-05	0.00012167	--	sp|Q8QGQ8|PER2_CHICK Period circadian protein homolog 2 OS=Gallus gallus GN=PER2 PE=2 SV=1//0
CI01000030_10148536_10153337	43.6929	138.717	-1.6667	1.1651e-06	1.4245e-05	--	sp|A5HAK0|RNSL3_DANRE Ribonuclease-like 3 OS=Danio rerio GN=rnasel3 PE=1 SV=2//5.62314e-27
CI01000034_05419465_05426380	93.5564	298.686	-1.6747	7.2059e-13	1.6964e-11	--	sp|Q99J87|DHX58_MOUSE Probable ATP-dependent RNA helicase DHX58 OS=Mus musculus GN=Dhx58 PE=1 SV=2//0
CI01000340_17996222_18008569	80.7169	257.807	-1.6753	2.5702e-11	5.2977e-10	--	sp|Q8R151|ZNFX1_MOUSE NFX1-type zinc finger-containing protein 1 OS=Mus musculus GN=Znfx1 PE=2 SV=3//0
CI01000301_00796217_00805053	37.7435	121.179	-1.6828	4.2911e-06	4.9146e-05	--	sp|Q9UII4|HERC5_HUMAN E3 ISG15--protein ligase HERC5 OS=Homo sapiens GN=HERC5 PE=1 SV=2//4.33688e-107
CI01000018_04856240_04875704	37.1901	119.421	-1.6831	5.0169e-06	5.6756e-05	--	sp|Q5EAE6|DAP1_BOVIN Death-associated protein 1 OS=Bos taurus GN=DAP PE=3 SV=3//1.17735e-08
CI01000356_00026145_00030145	26.8964	86.9303	-1.6924	8.8584e-05	0.00081009	--	sp|O94919|ENDD1_HUMAN Endonuclease domain-containing 1 protein OS=Homo sapiens GN=ENDOD1 PE=1 SV=2//3.25832e-27
CI01000026_09900193_09906874	22.386	72.3756	-1.6929	0.0003464	0.002792	--	sp|Q9ER74|SALL1_MOUSE Sal-like protein 1 OS=Mus musculus GN=Sall1 PE=2 SV=1//0
CI01000138_00054752_00079897	40.6767	132.783	-1.7068	9.9061e-07	1.2273e-05	--	sp|Q14108|SCRB2_HUMAN Lysosome membrane protein 2 OS=Homo sapiens GN=SCARB2 PE=1 SV=2//1.01817e-115
CI01000340_03406706_03449487	20.0616	65.9437	-1.7168	0.00051593	0.0040122	--	sp|O60447|EVI5_HUMAN Ecotropic viral integration site 5 protein homolog OS=Homo sapiens GN=EVI5 PE=1 SV=3//0
CI01000205_00772741_00782908	22.3307	73.6023	-1.7207	0.00023477	0.0019678	--	sp|Q5PQT2|MTMR3_RAT Myotubularin-related protein 3 OS=Rattus norvegicus GN=Mtmr3 PE=2 SV=1//4.07915e-44
CI01000029_03855238_03922931	34.506	114.05	-1.7248	4.4017e-06	5.032e-05	--	sp|P55196|AFAD_HUMAN Afadin OS=Homo sapiens GN=MLLT4 PE=1 SV=3//7.85352e-16
CI01000330_01209985_01218019	116.302	385.55	-1.729	2.5143e-17	7.6568e-16	--	sp|P70434|IRF7_MOUSE Interferon regulatory factor 7 OS=Mus musculus GN=Irf7 PE=1 SV=1//3.39155e-54
CI01000189_03983572_04013988	42.0326	139.447	-1.7301	3.4769e-07	4.6362e-06	--	sp|Q6ZQ58|LARP1_MOUSE La-related protein 1 OS=Mus musculus GN=Larp1 PE=1 SV=3//1.35773e-11
CI01000340_19231651_19244239	205.819	691.398	-1.7481	1.5573e-30	8.2492e-29	--	sp|E9QAM5|HELZ2_MOUSE Helicase with zinc finger domain 2 OS=Mus musculus GN=Helz2 PE=1 SV=1//1.30274e-12
CI01000001_11973849_11984738	39.2655	134.54	-1.7767	2.453e-07	3.3513e-06	--	sp|Q6P036|S2533_DANRE Solute carrier family 25 member 33 OS=Danio rerio GN=slc25a33 PE=2 SV=1//0
CI01000058_00252333_00267027	30.549	105.165	-1.7835	4.5846e-06	5.2292e-05	--	sp|Q5RBM1|RPN2_PONAB Dolichyl-diphosphooligosaccharide--protein glycosyltransferase subunit 2 OS=Pongo abelii GN=RPN2 PE=2 SV=1//5.26101e-90
CI01000049_08106860_08114028	22.3583	77.0835	-1.7856	8.5295e-05	0.00078288	--	sp|Q8NBI5|S43A3_HUMAN Solute carrier family 43 member 3 OS=Homo sapiens GN=SLC43A3 PE=1 SV=2//5.78436e-144
CI01180000_05770782_05772080	26.3153	90.8757	-1.788	1.9325e-05	0.00019818	--	sp|Q5T764|IFT1B_HUMAN Interferon-induced protein with tetratricopeptide repeats 1B OS=Homo sapiens GN=IFIT1B PE=2 SV=1//3.74674e-54
CI01000304_12305300_12310341	26.8134	92.8649	-1.7922	1.4873e-05	0.00015565	--	sp|Q5F4B8|S46A3_CHICK Solute carrier family 46 member 3 OS=Gallus gallus GN=SLC46A3 PE=2 SV=1//1.62103e-128
CI01000153_00227118_00245589	17.5436	60.7716	-1.7925	0.00045864	0.003607	--	sp|O75197|LRP5_HUMAN Low-density lipoprotein receptor-related protein 5 OS=Homo sapiens GN=LRP5 PE=1 SV=2//7.82106e-19
CI01000020_01447228_01456657	35.5022	123.3	-1.7962	5.6521e-07	7.2767e-06	--	sp|Q7ZW02|CHPT1_DANRE Cholinephosphotransferase 1 OS=Danio rerio GN=chpt1 PE=2 SV=1//0
CI01000003_01836259_01849326	102.384	356.805	-1.8012	1.3733e-17	4.2496e-16	--	sp|Q6NYL5|ALAT2_DANRE Alanine aminotransferase 2-like OS=Danio rerio GN=gpt2l PE=2 SV=2//0
CI01000021_06310563_06348487	26.343	91.9034	-1.8027	1.4461e-05	0.00015198	--	sp|P46939|UTRO_HUMAN Utrophin OS=Homo sapiens GN=UTRN PE=1 SV=2//0
CI01000340_18706881_18719031	35.5298	124.129	-1.8047	4.4989e-07	5.8922e-06	--	sp|P34897|GLYM_HUMAN Serine hydroxymethyltransferase, mitochondrial OS=Homo sapiens GN=SHMT2 PE=1 SV=3//0
CI01000043_00713100_00730032	34.4507	120.482	-1.8062	6.4765e-07	8.2531e-06	--	sp|P28271|ACOC_MOUSE Cytoplasmic aconitate hydratase OS=Mus musculus GN=Aco1 PE=2 SV=3//0
CI01000026_17050722_17054460	27.3668	95.7825	-1.8073	8.989e-06	9.7927e-05	--	sp|Q02816|IGF2_ONCMY Insulin-like growth factor II OS=Oncorhynchus mykiss GN=igf2 PE=2 SV=1//1.1446e-65
CI01000039_06153269_06173038	24.8211	87.0629	-1.8105	2.2197e-05	0.00022559	--	sp|A2BHJ4|CNO6L_DANRE CCR4-NOT transcription complex subunit 6-like OS=Danio rerio GN=cnot6l PE=2 SV=1//0
CI01000010_11965317_11969111	100.142	351.501	-1.8115	1.4833e-17	4.5728e-16	--	sp|Q78P75|DYL2_RAT Dynein light chain 2, cytoplasmic OS=Rattus norvegicus GN=Dynll2 PE=1 SV=1//4.70875e-09
CI01000024_05486129_05532506	16.5474	58.1193	-1.8124	0.00052115	0.0040478	--	sp|Q6ZS30|NBEL1_HUMAN Neurobeachin-like protein 1 OS=Homo sapiens GN=NBEAL1 PE=2 SV=3//0
CI01000034_05110485_05112103	67.5178	237.682	-1.8157	2.0482e-12	4.6427e-11	--	sp|P50616|TOB1_HUMAN Protein Tob1 OS=Homo sapiens GN=TOB1 PE=1 SV=1//2.35841e-170
CI01000010_11949376_11954597	32.8734	116.603	-1.8266	7.1304e-07	9.0082e-06	--	sp|Q39580|DYL1_CHLRE Dynein 8 kDa light chain, flagellar outer arm OS=Chlamydomonas reinhardtii PE=1 SV=1//5.22137e-12
CI01000302_00255238_00269125	22.8288	81.3936	-1.8341	3.1691e-05	0.00031455	--	-//-
CI01000010_04686730_04692395	28.612	102.148	-1.836	3.0594e-06	3.5727e-05	--	sp|P15253|CALR_RABIT Calreticulin OS=Oryctolagus cuniculus GN=CALR PE=1 SV=1//6.18361e-167
CI01000013_11573209_11581594	15.1638	54.3397	-1.8414	0.00063811	0.0048566	--	sp|P40241|CD9_RAT CD9 antigen OS=Rattus norvegicus GN=Cd9 PE=1 SV=2//1.54151e-72
CI01000052_00702155_00711896	21.6666	77.8129	-1.8445	4.2357e-05	0.00040984	--	sp|Q03064|MOT1_CRILO Monocarboxylate transporter 1 OS=Cricetulus longicaudatus GN=SLC16A1 PE=1 SV=1//0
CI01000009_02352214_02356619	63.3117	227.57	-1.8458	2.4321e-12	5.4732e-11	--	sp|Q6TKS7|MX_CTEID Interferon-induced GTP-binding protein Mx OS=Ctenopharyngodon idella GN=mx PE=2 SV=1//8.71357e-146
CI01000091_00522844_00581962	59.5485	214.176	-1.8467	1.0358e-11	2.1965e-10	--	sp|P37039|NCPR_CAVPO NADPH--cytochrome P450 reductase OS=Cavia porcellus GN=POR PE=2 SV=2//1.13394e-08
CI01000304_08165245_08217042	20.9471	75.7242	-1.854	4.869e-05	0.00046588	--	sp|P58027|AOFA_CANFA Amine oxidase [flavin-containing] A OS=Canis familiaris GN=MAOA PE=2 SV=1//6.40384e-81
CI01000063_00737387_00744421	15.2745	55.268	-1.8553	0.00051507	0.004008	--	sp|Q8TE04|PANK1_HUMAN Pantothenate kinase 1 OS=Homo sapiens GN=PANK1 PE=1 SV=2//0
CI01000059_01463769_01531967	21.9986	79.6364	-1.856	3.0404e-05	0.00030309	--	sp|Q5SWU9|ACACA_MOUSE Acetyl-CoA carboxylase 1 OS=Mus musculus GN=Acaca PE=1 SV=1//0
CI01000299_06281861_06289368	192.343	702.272	-1.8684	9.9643e-36	6.0031e-34	--	sp|P25155|FA10_CHICK Coagulation factor X OS=Gallus gallus GN=F10 PE=1 SV=1//5.00536e-161
CI01000117_00493800_00503302	25.5682	94.1579	-1.8807	4.2044e-06	4.8219e-05	--	-//-
CI01000009_02844171_02861309	25.9833	95.7825	-1.8822	3.4102e-06	3.9601e-05	--	sp|Q6NSN2|AOF_DANRE Amine oxidase [flavin-containing] OS=Danio rerio GN=mao PE=1 SV=1//0
CI01000020_06819838_06824266	14.223	52.4499	-1.8827	0.00058627	0.0044935	--	sp|Q9H0J9|PAR12_HUMAN Poly [ADP-ribose] polymerase 12 OS=Homo sapiens GN=PARP12 PE=1 SV=1//9.85818e-69
CI01000071_01149617_01177048	35.0871	131.456	-1.9056	3.4995e-08	5.3317e-07	--	sp|O00763|ACACB_HUMAN Acetyl-CoA carboxylase 2 OS=Homo sapiens GN=ACACB PE=1 SV=3//0
CI01000329_01169746_01215719	35.0594	131.556	-1.9078	3.324e-08	5.0736e-07	--	sp|P97434|MPRIP_MOUSE Myosin phosphatase Rho-interacting protein OS=Mus musculus GN=Mprip PE=1 SV=2//1.74435e-13
CI01000031_00364505_00432862	17.5436	65.8442	-1.9081	9.2959e-05	0.00084607	--	sp|Q13332|PTPRS_HUMAN Receptor-type tyrosine-protein phosphatase S OS=Homo sapiens GN=PTPRS PE=1 SV=3//1.1504e-07
CI01000013_03493064_03499971	23.6312	88.7869	-1.9097	5.5634e-06	6.2487e-05	--	sp|Q28F67|AATM_XENTR Aspartate aminotransferase, mitochondrial OS=Xenopus tropicalis GN=got2 PE=2 SV=1//0
CI01000072_04721539_04727645	13.7526	51.82	-1.9138	0.00050465	0.0039343	--	sp|P01023|A2MG_HUMAN Alpha-2-macroglobulin OS=Homo sapiens GN=A2M PE=1 SV=3//0
CI01000306_01756353_01763570	22.2477	83.9464	-1.9158	9.332e-06	0.00010114	--	sp|Q922Q4|P5CR2_MOUSE Pyrroline-5-carboxylate reductase 2 OS=Mus musculus GN=Pycr2 PE=2 SV=1//0
CI01000129_00616520_00635812	60.1296	227.968	-1.9227	2.2657e-13	5.5374e-12	--	sp|Q28C88|MOGT1_XENTR 2-acylglycerol O-acyltransferase 1 OS=Xenopus tropicalis GN=mogat1 PE=2 SV=1//4.71073e-65
CI01000010_09902329_09911570	38.795	148.431	-1.9359	2.5305e-09	4.3305e-08	--	sp|Q5U3N5|PPTC7_DANRE Protein phosphatase PTC7 homolog OS=Danio rerio GN=pptc7 PE=2 SV=1//0
Novel00431	46.7644	179.066	-1.937	5.7597e-11	1.1548e-09	--	membrane-associated progesterone receptor component 1 [Danio rerio]>gi|55250118|gb|AAH85558.1| Progesterone receptor membrane component 1 [Danio rerio]>gi|182889334|gb|AAI64955.1| Progesterone receptor membrane component 1 [Danio rerio]
CI01000063_05597755_05613489	246.219	944.099	-1.939	3.019e-51	2.6392e-49	--	sp|P00367|DHE3_HUMAN Glutamate dehydrogenase 1, mitochondrial OS=Homo sapiens GN=GLUD1 PE=1 SV=2//0
CI01000306_01086915_01093095	37.4392	143.657	-1.94	4.1971e-09	6.991e-08	--	sp|Q99808|S29A1_HUMAN Equilibrative nucleoside transporter 1 OS=Homo sapiens GN=SLC29A1 PE=1 SV=3//1.38511e-157
CI01000325_07747340_07749194	21.8879	84.4437	-1.9479	6.0537e-06	6.7569e-05	--	sp|Q9Y5Z4|HEBP2_HUMAN Heme-binding protein 2 OS=Homo sapiens GN=HEBP2 PE=1 SV=1//2.07681e-59
CI01000504_00025193_00026393	24.9318	96.8103	-1.9572	1.1216e-06	1.3767e-05	--	sp|Q5KSV9|CXL10_CANFA C-X-C motif chemokine 10 OS=Canis familiaris GN=CXCL10 PE=3 SV=1//5.88011e-09
Novel01487	14.8318	57.8872	-1.9646	0.00015686	0.0013636	-//-
CI01000338_00003587_00021789	24.9318	97.3407	-1.9651	9.4371e-07	1.1744e-05	--	sp|P42703|LIFR_MOUSE Leukemia inhibitory factor receptor OS=Mus musculus GN=Lifr PE=1 SV=1//2.13946e-12
CI01000006_07243073_07247934	29.6635	115.841	-1.9654	8.813e-08	1.2781e-06	--	sp|P19941|GHR_RABIT Growth hormone receptor OS=Oryctolagus cuniculus GN=GHR PE=1 SV=1//8.74639e-80
CI01000039_02428934_02448342	36.2216	141.999	-1.971	2.8393e-09	4.8324e-08	--	sp|P46940|IQGA1_HUMAN Ras GTPase-activating-like protein IQGAP1 OS=Homo sapiens GN=IQGAP1 PE=1 SV=1//0
CI01000009_15981692_15985027	22.1646	87.4276	-1.9798	2.8237e-06	3.3113e-05	--	sp|P50169|RDH3_RAT Retinol dehydrogenase 3 OS=Rattus norvegicus GN=Rdh3 PE=1 SV=1//4.38007e-111
Novel01524	12.7564	50.3612	-1.9811	0.00037545	0.0030048	--	PREDICTED: uncharacterized protein si:dkeyp-122a9.1 [Danio rerio]
CI01000329_01119864_01127781	13.974	55.4007	-1.9872	0.00018227	0.0015665	--	sp|A1A5K6|TBC24_XENLA TBC1 domain family member 24 OS=Xenopus laevis GN=tbc1d24 PE=2 SV=1//0
CI01000026_10487830_10511296	13.3375	52.8809	-1.9873	0.00025569	0.0021218	--	sp|P63116|AAA1_RAT Asc-type amino acid transporter 1 OS=Rattus norvegicus GN=Slc7a10 PE=2 SV=1//0
CI01000041_00424049_00434384	28.7504	114.117	-1.9889	7.6156e-08	1.115e-06	--	sp|P47740|AL3A2_MOUSE Fatty aldehyde dehydrogenase OS=Mus musculus GN=Aldh3a2 PE=2 SV=2//0
CI01000187_00827789_00833429	14.5551	57.8872	-1.9917	0.00012577	0.0011194	--	sp|Q66I71|UCK1_DANRE Uridine-cytidine kinase 1 OS=Danio rerio GN=uck1 PE=2 SV=1//3.08839e-175
CI01000060_01174181_01180428	21.4452	85.4052	-1.9937	3.1245e-06	3.6453e-05	--	sp|Q96BZ4|PLD4_HUMAN Phospholipase D4 OS=Homo sapiens GN=PLD4 PE=2 SV=2//4.12326e-40
CI01000000_09046286_09058330	17.1562	68.3971	-1.9952	2.9697e-05	0.00029687	--	sp|Q6PIJ6|FBX38_HUMAN F-box only protein 38 OS=Homo sapiens GN=FBXO38 PE=1 SV=3//0
CI01000020_04868249_04868956	17.5712	70.3201	-2.0007	2.1743e-05	0.00022143	--	sp|P79382|MGST1_PIG Microsomal glutathione S-transferase 1 OS=Sus scrofa GN=MGST1 PE=2 SV=3//6.99893e-49
CI01000130_01650215_01665219	12.7841	51.1901	-2.0015	0.0002897	0.0023755	--	sp|Q63ZT8|AL1L1_XENTR Cytosolic 10-formyltetrahydrofolate dehydrogenase OS=Xenopus tropicalis GN=aldh1l1 PE=2 SV=1//0
CI01000018_02338151_02342822	97.4857	391.883	-2.0072	8.4622e-24	3.4798e-22	--	sp|P13667|PDIA4_HUMAN Protein disulfide-isomerase A4 OS=Homo sapiens GN=PDIA4 PE=1 SV=2//0
CI01000034_05226643_05229121	24.9318	100.358	-2.0091	3.494e-07	4.6566e-06	--	sp|Q6PBN4|CQ10X_DANRE Coenzyme Q-binding protein COQ10 homolog, mitochondrial OS=Danio rerio GN=zgc:73324 PE=2 SV=2//8.33807e-139
CI01180000_01832263_01834405	21.2515	85.6041	-2.0101	2.5049e-06	2.9556e-05	--	sp|P10606|COX5B_HUMAN Cytochrome c oxidase subunit 5B, mitochondrial OS=Homo sapiens GN=COX5B PE=1 SV=2//1.6121e-11
CI01000152_00784720_00813659	32.8734	133.214	-2.0187	3.6631e-09	6.1715e-08	--	sp|Q9GLP0|ITB1_PIG Integrin beta-1 OS=Sus scrofa GN=ITGB1 PE=2 SV=1//9.16627e-06
CI01000344_01296456_01300324	16.5751	67.303	-2.0217	2.682e-05	0.00026963	--	sp|Q24574|UBPE_DROME Ubiquitin carboxyl-terminal hydrolase 64E OS=Drosophila melanogaster GN=Ubp64E PE=1 SV=2//4.54141e-26
CI01000340_09133213_09134688	16.243	66.1426	-2.0258	3.0298e-05	0.0003024	--	sp|Q9H8H3|MET7A_HUMAN Methyltransferase-like protein 7A OS=Homo sapiens GN=METTL7A PE=1 SV=1//8.19803e-88
CI01000299_02761916_02788258	823.911	3358.35	-2.0272	1.005e-194	3.0272e-192	--	sp|P02751|FINC_HUMAN Fibronectin OS=Homo sapiens GN=FN1 PE=1 SV=4//0
CI01000340_08020667_08025048	10.8471	44.5592	-2.0384	0.00057003	0.0043865	--	sp|Q4VBV9|NIT2_DANRE Omega-amidase NIT2 OS=Danio rerio GN=nit2 PE=2 SV=1//0
CI01075369_00000069_00000498	25.1808	103.474	-2.0389	1.5066e-07	2.1161e-06	--	sp|A1L1W9|MOT10_DANRE Monocarboxylate transporter 10 OS=Danio rerio GN=slc16a10 PE=2 SV=1//5.44761e-83
CI01000007_00036032_00038173	21.2238	87.295	-2.0402	1.3865e-06	1.6795e-05	--	sp|Q6NSJ0|K1161_HUMAN Uncharacterized family 31 glucosidase KIAA1161 OS=Homo sapiens GN=KIAA1161 PE=1 SV=2//0
CI01000160_00897592_00901921	29.2208	122.438	-2.067	6.931e-09	1.1341e-07	--	sp|Q9I928|FUCL4_ANGJA Fucolectin-4 OS=Anguilla japonica PE=2 SV=1//3.70932e-38
CI01180000_07417697_07426881	10.1	42.4042	-2.0699	0.00064106	0.0048761	--	sp|Q6GN29|ATLA2_XENLA Atlastin-2 OS=Xenopus laevis GN=atl2 PE=2 SV=1//0
CI01000386_00004162_00036608	19.0378	80.4321	-2.0789	2.3347e-06	2.7638e-05	--	sp|Q66S03|LECG_THANI Galactose-specific lectin nattectin OS=Thalassophryne nattereri PE=1 SV=1//3.41224e-22
CI01000020_00949140_00951237	19.2592	81.6588	-2.0841	1.8446e-06	2.2024e-05	--	sp|Q861R0|SOCS2_BOVIN Suppressor of cytokine signaling 2 OS=Bos taurus GN=SOCS2 PE=2 SV=1//2.2942e-71
CI01000340_16196720_16199969	11.9263	50.6928	-2.0876	0.00016689	0.0014433	--	sp|Q96IU4|ABHEB_HUMAN Alpha/beta hydrolase domain-containing protein 14B OS=Homo sapiens GN=ABHD14B PE=1 SV=1//2.81418e-82
CI01000016_09317824_09332379	71.6685	308.102	-2.104	8.4659e-21	3.081e-19	--	sp|Q16610|ECM1_HUMAN Extracellular matrix protein 1 OS=Homo sapiens GN=ECM1 PE=1 SV=2//3.31962e-25
CI01052153_00000082_00000528	25.0425	109.21	-2.1247	1.8812e-08	2.9415e-07	--	-//-
CI01000069_00044853_00051264	19.7296	86.0683	-2.1251	5.9605e-07	7.6422e-06	--	sp|Q6NWI4|YPEL3_DANRE Protein yippee-like 3 OS=Danio rerio GN=ypel3 PE=3 SV=1//8.51035e-78
CI01000339_07254028_07258117	19.4805	85.14	-2.1278	6.6385e-07	8.4423e-06	--	sp|P52826|CACP_COLLI Carnitine O-acetyltransferase OS=Columba livia GN=CRAT PE=1 SV=1//1.66145e-29
CI01000026_00909358_00915047	40.4	176.712	-2.129	7.6906e-13	1.8038e-11	--	sp|Q91YR9|PTGR1_MOUSE Prostaglandin reductase 1 OS=Mus musculus GN=Ptgr1 PE=1 SV=2//4.81073e-140
CI01000181_00625945_00634539	20.7257	90.7099	-2.1298	2.7987e-07	3.7803e-06	--	sp|Q64232|TECR_RAT Very-long-chain enoyl-CoA reductase OS=Rattus norvegicus GN=Tecr PE=1 SV=1//0
CI01000027_09068632_09069609	917.19	4074.98	-2.1515	2.229e-265	9.6086e-263	--	-//-
CI01000056_01929886_01934773	28.9164	128.473	-2.1515	6.6711e-10	1.2051e-08	--	sp|P51687|SUOX_HUMAN Sulfite oxidase, mitochondrial OS=Homo sapiens GN=SUOX PE=1 SV=2//0
CI01000299_04186183_04196219	30.466	135.501	-2.153	2.228e-10	4.1947e-09	--	sp|Q8JH68|MXA_DANRE Interferon-induced GTP-binding protein MxA OS=Danio rerio GN=mxa PE=2 SV=1//0
CI01000050_04591548_04592778	47.5115	212.021	-2.1579	1.8062e-15	5.0514e-14	--	-//-
CI01000306_01047698_01080329	10.8194	48.4383	-2.1625	0.00013918	0.0012236	--	sp|Q5T3F8|CSCL2_HUMAN CSC1-like protein 2 OS=Homo sapiens GN=TMEM63B PE=1 SV=1//0
CI01000213_00109669_00115634	23.9909	107.784	-2.1676	1.2281e-08	1.9582e-07	--	sp|Q7TQA3|RDHE2_MOUSE Epidermal retinol dehydrogenase 2 OS=Mus musculus GN=Sdr16c5 PE=2 SV=1//1.93756e-136
CI01000071_00720193_00720785	94.0268	422.583	-2.1681	1.6219e-29	8.1426e-28	--	sp|P0CG73|UBI1P_CANAX Polyubiquitin OS=Candida albicans GN=UBI1 PE=1 SV=1//7.08689e-25
CI01000039_08302787_08303257	57.4178	260.89	-2.1839	4.42e-19	1.4794e-17	--	sp|P0CG73|UBI1P_CANAX Polyubiquitin OS=Candida albicans GN=UBI1 PE=1 SV=1//1.52099e-25
CI01000004_02834634_02863535	8.46739	38.6909	-2.192	0.00056166	0.0043261	--	sp|Q9C091|GRB1L_HUMAN GREB1-like protein OS=Homo sapiens GN=GREB1L PE=2 SV=2//0
CI01015679_00000008_00000627	28.1416	128.804	-2.1944	2.9664e-10	5.5141e-09	--	-//-
CI01000018_03883336_03887135	27.8372	127.677	-2.1974	3.3616e-10	6.2164e-09	--	sp|P07871|THIKB_RAT 3-ketoacyl-CoA thiolase B, peroxisomal OS=Rattus norvegicus GN=Acaa1b PE=1 SV=2//0
CI01000140_01058442_01103457	14.472	66.8389	-2.2074	5.0125e-06	5.6732e-05	--	sp|P27816|MAP4_HUMAN Microtubule-associated protein 4 OS=Homo sapiens GN=MAP4 PE=1 SV=3//2.99207e-15
CI01000043_04261984_04277105	13.4205	61.9983	-2.2078	1.0997e-05	0.00011816	--	sp|Q99JB8|PACN3_MOUSE Protein kinase C and casein kinase II substrate protein 3 OS=Mus musculus GN=Pacsin3 PE=1 SV=1//1.72446e-149
CI01000299_06306931_06307410	10.5981	49.0019	-2.209	9.1998e-05	0.00083824	--	-//-
CI01000055_04104413_04124421	16.1046	74.7959	-2.2155	1.2656e-06	1.5391e-05	--	sp|A8E657|AASS_BOVIN Alpha-aminoadipic semialdehyde synthase, mitochondrial OS=Bos taurus GN=AASS PE=2 SV=1//0
CI01046994_00002131_00002800	33.4268	156.057	-2.223	2.2018e-12	4.9817e-11	--	sp|P27797|CALR_HUMAN Calreticulin OS=Homo sapiens GN=CALR PE=1 SV=1//8.54005e-78
CI01000146_00549326_00559108	13.0055	61.4679	-2.2407	9.02e-06	9.818e-05	--	sp|Q5R4B6|DEMA_PONAB Dematin OS=Pongo abelii GN=DMTN PE=2 SV=1//3.68879e-132
CI01000451_00057540_00065058	26.7857	128.108	-2.2578	1.083e-10	2.122e-09	--	sp|P50416|CPT1A_HUMAN Carnitine O-palmitoyltransferase 1, liver isoform OS=Homo sapiens GN=CPT1A PE=1 SV=2//0
CI01000053_00006482_00011540	21.9433	105.464	-2.2649	4.2606e-09	7.0921e-08	--	sp|P54281|ECLC_BOVIN Epithelial chloride channel protein OS=Bos taurus PE=2 SV=1//0
CI01088672_00000545_00001833	9.62958	46.8137	-2.2814	8.1571e-05	0.00075117	--	sp|Q704S8|CACP_RAT Carnitine O-acetyltransferase OS=Rattus norvegicus GN=Crat PE=1 SV=1//4.19425e-102
CI01000016_05131457_05146340	14.6104	71.2484	-2.2859	1.1206e-06	1.3761e-05	--	sp|Q2M2R8|PEX5_RAT Peroxisomal targeting signal 1 receptor OS=Rattus norvegicus GN=Pex5 PE=1 SV=2//0
CI01000029_05429198_05430689	59.2164	289.403	-2.289	8.6679e-23	3.4182e-21	--	sp|P79702|FOS_CYPCA Proto-oncogene c-Fos OS=Cyprinus carpio GN=fos PE=2 SV=1//6.31936e-135
Novel00630	52.9074	260.194	-2.298	8.6748e-21	3.1524e-19	--	Calrl protein [Danio rerio]
CI01000070_03092541_03098473	22.22	111.464	-2.3267	6.0251e-10	1.0908e-08	--	sp|O75521|ECI2_HUMAN Enoyl-CoA delta isomerase 2, mitochondrial OS=Homo sapiens GN=ECI2 PE=1 SV=4//1.20051e-160
CI01000346_01520841_01539115	14.306	71.9778	-2.3309	6.2848e-07	8.0416e-06	--	sp|O15254|ACOX3_HUMAN Peroxisomal acyl-coenzyme A oxidase 3 OS=Homo sapiens GN=ACOX3 PE=1 SV=2//0
CI01112128_00000441_00000847	8.74411	43.9956	-2.331	9.8092e-05	0.00088827	--	sp|P14410|SUIS_HUMAN Sucrase-isomaltase, intestinal OS=Homo sapiens GN=SI PE=1 SV=6//8.19347e-13
CI01000070_03366543_03369831	26.094	132.948	-2.3491	9.1701e-12	1.9512e-10	--	sp|P00170|CYB5_HORSE Cytochrome b5 OS=Equus caballus GN=CYB5A PE=1 SV=3//6.12065e-66
CI01000051_02955633_02960400	7.4989	38.2931	-2.3523	0.00024819	0.0020657	--	sp|Q5TYS5|SCRN2_DANRE Secernin-2 OS=Danio rerio GN=scrn2 PE=2 SV=1//0
CI01000027_03798333_03830899	11.0685	56.5279	-2.3525	8.5011e-06	9.2855e-05	--	sp|Q96CP6|GRM1A_HUMAN GRAM domain-containing protein 1A OS=Homo sapiens GN=GRAMD1A PE=1 SV=2//2.78498e-20
CI01000086_00629905_00632087	10.7918	55.2017	-2.3548	1.0654e-05	0.00011467	--	sp|P61516|HEPC1_DANRE Hepcidin-1 OS=Danio rerio GN=hamp1 PE=3 SV=1//1.10671e-23
CI01000004_10619819_10627261	7.38822	37.9616	-2.3612	0.0002516	0.002092	--	sp|Q2L6L1|CNPY1_DANRE Protein canopy-1 OS=Danio rerio GN=cnpy1 PE=1 SV=1//1.56205e-35
CI01000029_08156225_08174249	9.10383	46.9463	-2.3665	4.5246e-05	0.0004356	--	sp|Q3UHH2|S22AN_MOUSE Solute carrier family 22 member 23 OS=Mus musculus GN=Slc22a23 PE=2 SV=1//2.25748e-169
CI01000063_05962667_05971952	6.72411	34.6793	-2.3667	0.00045493	0.0035835	--	sp|Q0P4F7|ACSF2_DANRE Acyl-CoA synthetase family member 2, mitochondrial OS=Danio rerio GN=acsf2 PE=2 SV=1//0
CI01000142_00459713_00463377	22.469	116.703	-2.3768	1.0728e-10	2.1036e-09	--	sp|B2DCR8|CTX_SEPES SE-cephalotoxin OS=Sepia esculenta PE=1 SV=1//4.54891e-27
CI01000026_11353172_11356717	10.4874	54.8702	-2.3874	8.8126e-06	9.6131e-05	--	sp|Q6AY78|S22AI_RAT Solute carrier family 22 member 18 OS=Rattus norvegicus GN=Slc22a18 PE=2 SV=2//1.21667e-99
CI01000339_01936214_01951569	8.30137	44.1945	-2.4124	5.6808e-05	0.0005378	--	sp|Q8TEB7|RN128_HUMAN E3 ubiquitin-protein ligase RNF128 OS=Homo sapiens GN=RNF128 PE=1 SV=1//1.5451e-88
CI01000013_02870258_02903686	14.6381	77.9455	-2.4127	8.9479e-08	1.2969e-06	--	sp|Q8ND23|LR16B_HUMAN Leucine-rich repeat-containing protein 16B OS=Homo sapiens GN=LRRC16B PE=2 SV=2//0
CI01000184_00289439_00299590	9.7126	51.7869	-2.4147	1.2929e-05	0.00013686	--	sp|Q5PRA2|DHTK1_DANRE Probable 2-oxoglutarate dehydrogenase E1 component DHKTD1, mitochondrial OS=Danio rerio GN=dhtkd1 PE=2 SV=2//0
CI01000013_08229647_08258878	20.117	107.287	-2.415	3.4244e-10	6.3233e-09	--	sp|Q2PG45|THAS_MACFA Thromboxane-A synthase OS=Macaca fascicularis GN=TBXAS1 PE=2 SV=2//9.38028e-144
CI01000000_03899429_03911829	6.2537	33.4194	-2.4179	0.00045208	0.0035656	--	sp|P79134|ANXA6_BOVIN Annexin A6 OS=Bos taurus GN=ANXA6 PE=1 SV=2//6.13143e-31
CI01000306_00554763_00557805	55.7575	299.913	-2.4273	5.4007e-26	2.4112e-24	--	sp|Q8WVQ1|CANT1_HUMAN Soluble calcium-activated nucleotidase 1 OS=Homo sapiens GN=CANT1 PE=1 SV=1//2.75488e-174
CI01000090_00880415_00885111	17.5159	94.5889	-2.433	2.966e-09	5.0343e-08	--	sp|P29758|OAT_MOUSE Ornithine aminotransferase, mitochondrial OS=Mus musculus GN=Oat PE=1 SV=1//2.4432e-14
CI01180000_05116278_05132259	11.5666	62.9267	-2.4437	1.1854e-06	1.4479e-05	--	sp|Q9WUH7|SEM4G_MOUSE Semaphorin-4G OS=Mus musculus GN=Sema4g PE=1 SV=1//1.94312e-40
CI01000026_05004965_05013169	10.8748	59.2797	-2.4466	2.3592e-06	2.7902e-05	--	sp|Q62179|SEM4B_MOUSE Semaphorin-4B OS=Mus musculus GN=Sema4b PE=1 SV=2//0
CI01000034_04978655_04981311	8.30137	45.6202	-2.4583	3.2145e-05	0.00031892	--	sp|Q6P963|GLO2_DANRE Hydroxyacylglutathione hydrolase, mitochondrial OS=Danio rerio GN=hagh PE=2 SV=2//3.97319e-27
CI01000059_06914640_06936857	12.9501	71.381	-2.4626	1.9018e-07	2.6387e-06	--	sp|P54760|EPHB4_HUMAN Ephrin type-B receptor 4 OS=Homo sapiens GN=EPHB4 PE=1 SV=2//0
CI01000039_02451198_02486009	10.9578	60.5727	-2.4667	1.5467e-06	1.8618e-05	--	sp|P46940|IQGA1_HUMAN Ras GTPase-activating-like protein IQGAP1 OS=Homo sapiens GN=IQGAP1 PE=1 SV=1//0
CI01000156_00066954_00070665	22.4414	124.063	-2.4668	6.1042e-12	1.3225e-10	--	sp|P51659|DHB4_HUMAN Peroxisomal multifunctional enzyme type 2 OS=Homo sapiens GN=HSD17B4 PE=1 SV=3//7.72322e-97
CI01000146_00809818_00825311	5.58959	31.2313	-2.4822	0.00052265	0.0040544	--	sp|P52826|CACP_COLLI Carnitine O-acetyltransferase OS=Columba livia GN=CRAT PE=1 SV=1//0
CI01000347_01941265_01944365	12.203	68.4966	-2.4888	2.6192e-07	3.5648e-06	--	sp|P20135|GSTT1_CHICK Glutathione S-transferase theta-1 OS=Gallus gallus GN=GSTT1 PE=1 SV=3//1.28418e-83
CI01000001_12818013_12820748	5.8663	33.0216	-2.4929	0.00034351	0.0027696	--	-//-
CI01000095_03409665_03426093	8.41205	47.7752	-2.5057	1.5248e-05	0.00015938	--	sp|P48740|MASP1_HUMAN Mannan-binding lectin serine protease 1 OS=Homo sapiens GN=MASP1 PE=1 SV=3//0
CI01000370_00067012_00068544	31.2961	178.602	-2.5127	5.1867e-17	1.5493e-15	--	sp|O02766|CP8B1_RABIT 7-alpha-hydroxycholest-4-en-3-one 12-alpha-hydroxylase OS=Oryctolagus cuniculus GN=CYP8B1 PE=1 SV=3//0
CI01000015_08546297_08546875	11.0131	62.8604	-2.5129	6.5852e-07	8.3831e-06	--	sp|P61208|ARL4C_MOUSE ADP-ribosylation factor-like protein 4C OS=Mus musculus GN=Arl4c PE=2 SV=1//8.76164e-119
CI01000030_04237332_04243409	17.7649	101.419	-2.5132	2.656e-10	4.9593e-09	--	sp|O70142|SHC2_RAT SHC-transforming protein 2 OS=Rattus norvegicus GN=Shc2 PE=2 SV=2//2.60463e-135
CI01000095_01543090_01636658	5.78328	33.0879	-2.5163	0.00030353	0.0024808	--	sp|Q923Q2|STA13_MOUSE StAR-related lipid transfer protein 13 OS=Mus musculus GN=Stard13 PE=1 SV=5//0
CI01000108_00153980_00156231	7.19452	41.2107	-2.518	5.4914e-05	0.00052124	--	sp|Q3UMF0|COBL1_MOUSE Cordon-bleu protein-like 1 OS=Mus musculus GN=Cobll1 PE=1 SV=2//1.29931e-10
CI01000030_05477128_05482150	37.2731	215.867	-2.5339	1.6756e-20	6.0279e-19	--	sp|Q03591|FHR1_HUMAN Complement factor H-related protein 1 OS=Homo sapiens GN=CFHR1 PE=1 SV=2//4.26156e-15
CI01000063_00805911_00806593	23.1608	134.805	-2.5411	1.9569e-13	4.7968e-12	--	sp|Q13325|IFIT5_HUMAN Interferon-induced protein with tetratricopeptide repeats 5 OS=Homo sapiens GN=IFIT5 PE=1 SV=1//7.28478e-37
CI01000320_02511560_02512282	14.5827	84.9079	-2.5416	5.3624e-09	8.8378e-08	--	sp|Q9I8K7|CITE3_CHICK Cbp/p300-interacting transactivator 3 OS=Gallus gallus GN=CITED3 PE=2 SV=1//7.15818e-41
CI01000340_07486593_07487826	32.569	189.808	-2.543	2.5705e-18	8.3792e-17	--	sp|Q9DBB9|CPN2_MOUSE Carboxypeptidase N subunit 2 OS=Mus musculus GN=Cpn2 PE=1 SV=2//1.09499e-68
CI01000057_00900531_00930709	7.47123	43.7967	-2.5514	2.6165e-05	0.00026379	--	sp|Q3ZC34|RBMS2_BOVIN RNA-binding motif, single-stranded-interacting protein 2 OS=Bos taurus GN=RBMS2 PE=2 SV=1//0
CI01000010_02145096_02161603	14.4167	84.6095	-2.5531	5.0004e-09	8.2685e-08	--	sp|Q6ZZY0|CRY1_SYLBO Cryptochrome-1 OS=Sylvia borin GN=CRY1 PE=2 SV=1//6.94577e-22
CI01000059_00396907_00442561	38.0756	223.89	-2.5559	1.7238e-21	6.4617e-20	--	sp|P55202|ANPRB_ANGJA Atrial natriuretic peptide receptor 2 OS=Anguilla japonica GN=npr2 PE=2 SV=1//0
CI01000180_01773189_01784141	8.10767	47.742	-2.5579	1.0869e-05	0.00011683	--	sp|P80303|NUCB2_HUMAN Nucleobindin-2 OS=Homo sapiens GN=NUCB2 PE=1 SV=2//7.66992e-74
CI01000016_07907730_07927048	5.39589	31.8612	-2.5619	0.00032023	0.0026054	--	sp|O02747|AHR_RABIT Aryl hydrocarbon receptor OS=Oryctolagus cuniculus GN=AHR PE=2 SV=1//0
CI01000020_02199397_02227367	20.6981	122.273	-2.5625	1.7786e-12	4.0685e-11	--	sp|Q6NXD8|DEN5B_DANRE DENN domain-containing protein 5B OS=Danio rerio GN=dennd5b PE=2 SV=2//3.89096e-48
CI01000010_03455472_03466444	6.61342	39.2546	-2.5694	6.2324e-05	0.00058624	--	sp|Q92753|RORB_HUMAN Nuclear receptor ROR-beta OS=Homo sapiens GN=RORB PE=1 SV=3//8.79442e-177
CI01000012_04839741_04854323	9.79561	58.1525	-2.5696	1.0958e-06	1.3469e-05	--	sp|Q9IAL9|ESR22_CARAU Estrogen receptor beta-2 OS=Carassius auratus GN=esr2b PE=2 SV=1//0
CI01000057_00388747_00398161	13.8633	82.4545	-2.5723	6.3089e-09	1.0364e-07	--	sp|Q7SY23|AL4A1_DANRE Delta-1-pyrroline-5-carboxylate dehydrogenase, mitochondrial OS=Danio rerio GN=aldh4a1 PE=2 SV=1//0
CI01000029_02976262_03013586	35.6682	212.883	-2.5774	8.9136e-21	3.2345e-19	--	sp|P45700|MA1A1_MOUSE Mannosyl-oligosaccharide 1,2-alpha-mannosidase IA OS=Mus musculus GN=Man1a1 PE=1 SV=1//4.88383e-08
CI01000012_01197961_01202192	21.5005	129.401	-2.5894	2.5495e-13	6.1887e-12	--	sp|Q5R8Z6|MCFD2_PONAB Multiple coagulation factor deficiency protein 2 homolog OS=Pongo abelii GN=MCFD2 PE=2 SV=1//2.33693e-39
CI01085134_00000176_00004739	5.45123	32.889	-2.5929	0.00022201	0.001874	--	sp|O75191|XYLB_HUMAN Xylulose kinase OS=Homo sapiens GN=XYLB PE=1 SV=3//4.33475e-97
CI01000315_01153538_01157831	7.6926	46.449	-2.5941	1.1343e-05	0.00012145	--	sp|Q58EJ9|MARC1_DANRE Mitochondrial amidoxime-reducing component 1 OS=Danio rerio GN=marc1 PE=2 SV=1//0
CI01000325_04666639_04672255	5.75561	34.8782	-2.5993	0.00013885	0.0012226	--	sp|P28173|PUR1_CHICK Amidophosphoribosyltransferase OS=Gallus gallus GN=PPAT PE=2 SV=1//3.33372e-66
CI01000062_02407073_02410074	100.391	609.175	-2.6012	3.6079e-57	3.4561e-55	--	sp|Q5RH95|RSAD2_DANRE Radical S-adenosyl methionine domain-containing protein 2 OS=Danio rerio GN=rsad2 PE=2 SV=1//0
CI01180000_11319290_11334375	16.4367	100.192	-2.6078	9.4691e-11	1.8627e-09	--	sp|P52849|NDST2_HUMAN Bifunctional heparan sulfate N-deacetylase/N-sulfotransferase 2 OS=Homo sapiens GN=NDST2 PE=1 SV=1//0
CI01000016_05151082_05166013	5.06383	31.2313	-2.6247	0.00027882	0.0022931	--	sp|Q99JH7|CSTN3_MOUSE Calsyntenin-3 OS=Mus musculus GN=Clstn3 PE=1 SV=1//0
CI01000129_01449221_01458138	20.0893	124.328	-2.6297	3.8047e-13	9.1379e-12	--	sp|Q9PTN2|VDRA_DANRE Vitamin D3 receptor A OS=Danio rerio GN=vdra PE=1 SV=2//0
CI01000006_12298229_12304430	13.891	86.0351	-2.6308	1.5096e-09	2.6524e-08	--	sp|Q29503|UB2R2_RABIT Ubiquitin-conjugating enzyme E2 R2 OS=Oryctolagus cuniculus GN=UBE2R2 PE=2 SV=1//3.03897e-139
CI01000044_00104119_00108247	22.3307	139.447	-2.6426	1.1463e-14	3.0243e-13	--	sp|Q17QU7|DHR13_BOVIN Dehydrogenase/reductase SDR family member 13 OS=Bos taurus GN=DHRS13 PE=2 SV=1//6.36525e-71
CI01000325_04602548_04605939	16.243	101.982	-2.6504	3.6096e-11	7.361e-10	--	sp|P51589|CP2J2_HUMAN Cytochrome P450 2J2 OS=Homo sapiens GN=CYP2J2 PE=1 SV=2//4.2343e-120
CI01000169_00659765_00662464	5.00849	31.6954	-2.6618	0.00021319	0.0018056	--	sp|Q8AYB8|HOP_DANRE Homeodomain-only protein OS=Danio rerio GN=hopx PE=3 SV=1//1.4343e-43
CI01147030_00000142_00003935	16.3814	104.535	-2.6739	1.4885e-11	3.1064e-10	--	sp|P51659|DHB4_HUMAN Peroxisomal multifunctional enzyme type 2 OS=Homo sapiens GN=HSD17B4 PE=1 SV=3//3.25073e-119
CI01000338_00032989_00048218	24.8211	159.306	-2.6822	6.6994e-17	1.9836e-15	--	sp|P42702|LIFR_HUMAN Leukemia inhibitory factor receptor OS=Homo sapiens GN=LIFR PE=1 SV=1//1.94139e-54
CI01000143_00140292_00152853	11.4559	73.6023	-2.6837	1.3502e-08	2.1406e-07	--	sp|P02701|AVID_CHICK Avidin OS=Gallus gallus GN=AVD PE=1 SV=3//4.35807e-17
CI01000338_00230859_00245194	11.8433	76.122	-2.6842	7.6048e-09	1.2387e-07	--	sp|A3KGT9|GPT3L_DANRE Glycerol-3-phosphate acyltransferase 3-like OS=Danio rerio GN=agpat9l PE=3 SV=1//0
Novel01891	4.12301	26.7554	-2.6981	0.00058417	0.0044788	--	integrin, beta 1b precursor [Danio rerio]>gi|73671228|gb|AAZ78241.1| integrin beta1 subunit-like protein 2 [Danio rerio]>gi|313760083|gb|ADR79324.1| integrin beta 1b [Danio rerio]
CI01000021_06435903_06449790	5.81096	37.7295	-2.6988	4.4153e-05	0.00042589	--	sp|Q9JJ09|NPT2B_RAT Sodium-dependent phosphate transport protein 2B OS=Rattus norvegicus GN=Slc34a2 PE=2 SV=1//0
CI01000325_09334619_09368476	4.89781	31.8943	-2.7031	0.00016982	0.0014671	--	sp|P70336|ROCK2_MOUSE Rho-associated protein kinase 2 OS=Mus musculus GN=Rock2 PE=1 SV=1//0
CI01000299_06233485_06239858	5.53424	36.0718	-2.7044	6.3247e-05	0.00059403	--	sp|Q6PBU5|GRT1A_DANRE Growth hormone-regulated TBC protein 1-A OS=Danio rerio GN=grtp1a PE=2 SV=1//1.61756e-154
CI01000004_04636577_04647840	16.16	105.629	-2.7085	7.1915e-12	1.5473e-10	--	sp|A0JPE9|GLPK5_DANRE Putative glycerol kinase 5 OS=Danio rerio GN=gk5 PE=2 SV=1//0
CI01000113_00770409_00789987	4.31671	28.6121	-2.7286	0.0003335	0.0026984	--	sp|Q8BM13|NOE2_MOUSE Noelin-2 OS=Mus musculus GN=Olfm2 PE=1 SV=2//0
CI01000340_14517102_14542988	126.485	838.602	-2.729	4.3996e-84	6.6265e-82	--	sp|O93477|SAHHB_XENLA Adenosylhomocysteinase B OS=Xenopus laevis GN=ahcy-b PE=2 SV=1//0
CI01000026_12309243_12313256	7.77561	52.0852	-2.7438	1.1635e-06	1.4238e-05	--	sp|Q8AV61|INSI1_DANRE Insulin-induced gene 1 protein OS=Danio rerio GN=insig1 PE=2 SV=1//1.62099e-139
CI01000306_08178823_08206611	5.00849	33.7841	-2.7539	8.6137e-05	0.00078915	--	sp|Q99624|S38A3_HUMAN Sodium-coupled neutral amino acid transporter 3 OS=Homo sapiens GN=SLC38A3 PE=1 SV=1//0
CI01000325_07957635_07968589	7.00082	47.4437	-2.7606	3.1311e-06	3.6513e-05	--	sp|Q66KG0|S22AG_XENLA Solute carrier family 22 member 16 OS=Xenopus laevis GN=slc22a16 PE=2 SV=2//0
CI01000006_10156167_10157125	11.3175	76.8514	-2.7635	2.8793e-09	4.8938e-08	--	sp|Q28J83|DOPD_XENTR D-dopachrome decarboxylase OS=Xenopus tropicalis GN=ddt PE=3 SV=1//3.2282e-45
CI01000129_01368616_01384193	17.4329	119.322	-2.775	1.144e-13	2.8459e-12	--	sp|Q9UNQ0|ABCG2_HUMAN ATP-binding cassette sub-family G member 2 OS=Homo sapiens GN=ABCG2 PE=1 SV=3//0
CI01000190_01280163_01296829	10.5704	72.7735	-2.7834	6.2276e-09	1.0237e-07	--	sp|Q6DG32|S2536_DANRE Solute carrier family 25 member 36-A OS=Danio rerio GN=slc25a36a PE=2 SV=1//7.5829e-09
CI01000145_00829421_00838032	24.5167	169.915	-2.793	5.4769e-19	1.8258e-17	--	sp|Q9Y2D0|CAH5B_HUMAN Carbonic anhydrase 5B, mitochondrial OS=Homo sapiens GN=CA5B PE=1 SV=1//5.73801e-108
CI01000011_00100970_00124107	6.55808	45.4876	-2.7941	4.0783e-06	4.6837e-05	--	sp|Q5T3F8|CSCL2_HUMAN CSC1-like protein 2 OS=Homo sapiens GN=TMEM63B PE=1 SV=1//0
CI01000224_00025520_00034872	4.4274	30.8666	-2.8015	0.00014298	0.0012534	--	sp|P61553|SYCY2_CALJA Syncytin-2 OS=Callithrix jacchus GN=ERVFRD-1 PE=3 SV=1//1.98025e-13
CI01000039_03118693_03132197	14.6104	102.977	-2.8173	3.0401e-12	6.7745e-11	--	sp|Q14678|KANK1_HUMAN KN motif and ankyrin repeat domain-containing protein 1 OS=Homo sapiens GN=KANK1 PE=1 SV=3//8.14813e-133
CI01000029_08568672_08576837	5.42356	38.7241	-2.8359	1.7152e-05	0.00017765	--	sp|Q8BL03|MCATL_MOUSE Mitochondrial basic amino acids transporter OS=Mus musculus GN=Slc25a29 PE=2 SV=1//3.22331e-135
CI01000304_02993734_03052509	3.90164	28.0816	-2.8475	0.00024056	0.0020129	--	sp|P54755|EPHA5_CHICK Ephrin type-A receptor 5 OS=Gallus gallus GN=EPHA5 PE=2 SV=1//0
CI01000304_16975753_16997470	7.44356	53.5772	-2.8476	3.9302e-07	5.2101e-06	--	sp|Q86SQ0|PHLB2_HUMAN Pleckstrin homology-like domain family B member 2 OS=Homo sapiens GN=PHLDB2 PE=1 SV=2//0
CI01000000_04027941_04033360	3.68027	26.7223	-2.8602	0.00032561	0.0026449	--	sp|Q5E9M8|SFXN1_BOVIN Sideroflexin-1 OS=Bos taurus GN=SFXN1 PE=2 SV=3//4.70559e-14
CI01000015_08586523_08606498	21.1962	155.626	-2.8762	3.0499e-18	9.9159e-17	--	sp|Q5FB27|AOXA_MACFA Aldehyde oxidase 1 OS=Macaca fascicularis GN=AOX1 PE=2 SV=2//2.44049e-77
CI01000354_01417265_01426361	16.8241	126.583	-2.9115	2.271e-15	6.3019e-14	--	sp|Q02084|A33_PLEWA Zinc-binding protein A33 OS=Pleurodeles waltl PE=1 SV=2//2.27835e-48
CI01000016_09748780_09759954	10.9855	83.3497	-2.9236	1.1137e-10	2.1788e-09	--	sp|Q9HD23|MRS2_HUMAN Magnesium transporter MRS2 homolog, mitochondrial OS=Homo sapiens GN=MRS2 PE=1 SV=1//2.7295e-136
CI01000301_01028010_01037868	54.7337	415.82	-2.9255	4.128e-47	3.3618e-45	--	sp|Q91ZJ5|UGPA_MOUSE UTP--glucose-1-phosphate uridylyltransferase OS=Mus musculus GN=Ugp2 PE=2 SV=3//0
CI01000168_01266573_01268627	6.28137	47.8415	-2.9291	9.8903e-07	1.226e-05	--	-//-
CI01000340_12556528_12561142	10.1	77.3487	-2.937	4.524e-10	8.2681e-09	--	sp|Q8CFX1|G6PE_MOUSE GDH/6PGL endoplasmic bifunctional protein OS=Mus musculus GN=H6pd PE=1 SV=2//0
CI01000003_01489211_01493471	6.53041	50.6928	-2.9565	3.9468e-07	5.2266e-06	--	sp|Q91678|GAT6A_XENLA GATA-binding factor 6-A OS=Xenopus laevis GN=gata6-a PE=2 SV=1//5.69518e-139
CI01000306_05870047_05877183	5.31287	41.2438	-2.9566	4.7718e-06	5.4279e-05	--	sp|P22309|UD11_HUMAN UDP-glucuronosyltransferase 1-1 OS=Homo sapiens GN=UGT1A1 PE=1 SV=1//0
CI01000018_04773554_04792048	10.183	79.1722	-2.9588	2.2749e-10	4.2764e-09	--	sp|Q96N96|SPT13_HUMAN Spermatogenesis-associated protein 13 OS=Homo sapiens GN=SPATA13 PE=1 SV=1//0
CI01000057_03999611_04005699	8.88246	69.3917	-2.9657	2.7338e-09	4.6592e-08	--	sp|P43136|NR2F6_MOUSE Nuclear receptor subfamily 2 group F member 6 OS=Mus musculus GN=Nr2f6 PE=1 SV=2//3.73402e-171
CI01000022_00625879_00628864	4.56575	36.0055	-2.9793	1.7265e-05	0.0001786	--	sp|Q16719|KYNU_HUMAN Kynureninase OS=Homo sapiens GN=KYNU PE=1 SV=1//2.78658e-58
CI01000082_03783967_03785384	5.06383	39.9508	-2.9799	5.9649e-06	6.6667e-05	--	-//-
CI01000010_00946586_00947327	216.804	1719.91	-2.9879	8.9382e-195	2.7253e-192	--	sp|Q6PFP3|PDPFA_DANRE Pancreatic progenitor cell differentiation and proliferation factor A OS=Danio rerio GN=ppdpfa PE=2 SV=1//3.78465e-44
CI01000315_00973185_00985720	25.2362	200.417	-2.9894	2.8658e-24	1.2022e-22	--	sp|Q9EQ20|MMSA_MOUSE Methylmalonate-semialdehyde dehydrogenase [acylating], mitochondrial OS=Mus musculus GN=Aldh6a1 PE=1 SV=1//0
CI01000388_00071304_00072471	124.687	991.94	-2.9919	2.2456e-113	4.2533e-111	--	-//-
CI01000039_06179859_06180838	9.07616	72.7735	-3.0033	8.0144e-10	1.4405e-08	--	sp|Q77MQ6|IL8H_GAHVM Viral interleukin-8 homolog OS=Gallid herpesvirus 2 (strain Chicken/Md5/ATCC VR-987) GN=MDV078 PE=3 SV=1//2.44291e-14
CI01000055_06154806_06161718	3.43123	27.6506	-3.0105	0.00014824	0.0012946	--	sp|Q91197|MX3_ONCMY Interferon-induced GTP-binding protein Mx3 OS=Oncorhynchus mykiss GN=mx3 PE=2 SV=1//6.95175e-172
CI01000008_02298088_02310323	7.63726	61.5673	-3.011	1.4955e-08	2.3561e-07	--	sp|Q05932|FOLC_HUMAN Folylpolyglutamate synthase, mitochondrial OS=Homo sapiens GN=FPGS PE=1 SV=3//0
CI01000340_18138369_18161399	10.4597	84.3774	-3.012	3.3567e-11	6.8678e-10	--	sp|Q28626|SNTA1_RABIT Alpha-1-syntrophin OS=Oryctolagus cuniculus GN=SNTA1 PE=1 SV=1//1.44036e-120
CI01000001_06564886_06568295	14.8318	119.886	-3.0149	2.6109e-15	7.2051e-14	--	sp|Q99JZ7|ERRFI_MOUSE ERBB receptor feedback inhibitor 1 OS=Mus musculus GN=Errfi1 PE=1 SV=1//1.17468e-37
Novel00071	24.8764	203.302	-3.0308	4.8242e-25	2.0796e-23	--	PREDICTED: uncharacterized protein LOC100170809 isoform X2 [Danio rerio]
CI01000070_00585685_00592670	7.24986	59.6112	-3.0396	2.0438e-08	3.1798e-07	--	sp|Q502L1|ACB5A_DANRE Acyl-CoA-binding domain-containing protein 5A OS=Danio rerio GN=acbd5a PE=2 SV=1//8.22519e-30
CI01000321_05151190_05175511	4.53808	37.3316	-3.0402	9.045e-06	9.8409e-05	--	sp|Q68CJ6|SLIP_HUMAN Nuclear GTPase SLIP-GC OS=Homo sapiens GN=NUGGC PE=2 SV=3//2.34355e-32
CI01000069_03939251_03942780	5.39589	44.5592	-3.0458	1.1998e-06	1.4626e-05	--	sp|Q3T0K1|CALU_BOVIN Calumenin OS=Bos taurus GN=CALU PE=2 SV=1//1.37957e-123
CI01000315_01351758_01367281	4.70411	38.9893	-3.0511	5.4279e-06	6.1102e-05	--	sp|Q86U10|LPP60_HUMAN 60 kDa lysophospholipase OS=Homo sapiens GN=ASPG PE=2 SV=3//0
CI01000237_00026105_00028881	2.76712	23.1416	-3.064	0.00044185	0.0034926	--	sp|Q6NUW9|FGGY_DANRE FGGY carbohydrate kinase domain-containing protein OS=Danio rerio GN=fggy PE=2 SV=2//1.31283e-06
CI01000131_00456911_00474451	46.46	388.998	-3.0657	4.3241e-47	3.4875e-45	--	sp|Q15067|ACOX1_HUMAN Peroxisomal acyl-coenzyme A oxidase 1 OS=Homo sapiens GN=ACOX1 PE=1 SV=3//0
CI01000507_00036778_00037275	7.02849	58.8487	-3.0657	2.0775e-08	3.2282e-07	--	-//-
CI01000018_04807843_04810778	5.36822	44.9571	-3.066	9.5991e-07	1.1934e-05	--	sp|Q9NUJ1|ABHDA_HUMAN Mycophenolic acid acyl-glucuronide esterase, mitochondrial OS=Homo sapiens GN=ABHD10 PE=1 SV=1//1.3772e-127
CI01000026_04974839_04980270	18.1523	152.476	-3.0704	1.6808e-19	5.7723e-18	--	sp|Q9QYF1|RDH11_MOUSE Retinol dehydrogenase 11 OS=Mus musculus GN=Rdh11 PE=2 SV=2//5.86627e-97
CI01000317_00060869_00070360	3.18219	26.7554	-3.0717	0.00015391	0.0013394	--	sp|Q9NSB8|HOME2_HUMAN Homer protein homolog 2 OS=Homo sapiens GN=HOMER2 PE=1 SV=1//9.77327e-166
CI01000034_01842093_01847705	6.30904	53.1793	-3.0754	9.2897e-08	1.3441e-06	--	sp|P20393|NR1D1_HUMAN Nuclear receptor subfamily 1 group D member 1 OS=Homo sapiens GN=NR1D1 PE=1 SV=1//8.17745e-60
CI01000024_04457561_04464979	13.1715	111.166	-3.0772	1.1266e-14	2.9806e-13	--	sp|Q2KHZ9|GCDH_BOVIN Glutaryl-CoA dehydrogenase, mitochondrial OS=Bos taurus GN=GCDH PE=2 SV=1//0
CI01000340_12089553_12126875	4.51041	38.5915	-3.097	4.8574e-06	5.5177e-05	--	sp|P70232|NCHL1_MOUSE Neural cell adhesion molecule L1-like protein OS=Mus musculus GN=Chl1 PE=1 SV=2//0
CI01000052_01034400_01042227	4.15068	35.6076	-3.1008	1.1115e-05	0.00011922	--	sp|P48728|GCST_HUMAN Aminomethyltransferase, mitochondrial OS=Homo sapiens GN=AMT PE=1 SV=1//9.09419e-103
CI01000015_02933653_02938131	3.20986	27.6174	-3.105	0.00010726	0.00096677	--	-//-
CI01000066_01823227_01826380	12.8671	111.398	-3.114	6.4464e-15	1.7275e-13	--	sp|Q5RHZ2|CC167_DANRE Coiled-coil domain-containing protein 167 OS=Danio rerio GN=ccdc167 PE=4 SV=1//1.69881e-19
CI01000030_07601044_07646747	2.46274	21.5834	-3.1316	0.00057296	0.0044064	--	sp|P06213|INSR_HUMAN Insulin receptor OS=Homo sapiens GN=INSR PE=1 SV=4//3.43547e-21
CI01000051_03180720_03207872	5.2852	46.3496	-3.1325	4.4621e-07	5.8502e-06	--	sp|Q04799|FMO5_RABIT Dimethylaniline monooxygenase [N-oxide-forming] 5 OS=Oryctolagus cuniculus GN=FMO5 PE=1 SV=2//0
CI01000329_00428497_00432436	7.83095	68.8281	-3.1357	7.4671e-10	1.346e-08	--	sp|Q6NV34|DECR2_DANRE Peroxisomal 2,4-dienoyl-CoA reductase OS=Danio rerio GN=decr2 PE=2 SV=1//0
CI01000006_10152518_10154866	7.33287	64.5181	-3.1373	2.4928e-09	4.2688e-08	--	sp|P20135|GSTT1_CHICK Glutathione S-transferase theta-1 OS=Gallus gallus GN=GSTT1 PE=1 SV=3//1.13953e-85
CI01000058_01740599_01784355	22.6351	199.456	-3.1394	9.8357e-26	4.3447e-24	--	sp|Q7TQG1|PKHA6_MOUSE Pleckstrin homology domain-containing family A member 6 OS=Mus musculus GN=Plekha6 PE=1 SV=1//1.86892e-23
CI01000018_06484577_06490112	5.39589	48.7367	-3.1751	1.7586e-07	2.4495e-06	--	sp|Q66I08|OSTA_DANRE Organic solute transporter subunit alpha OS=Danio rerio GN=slc51a PE=2 SV=1//7.85499e-171
CI01000026_10421310_10440151	5.75561	52.5162	-3.1897	5.3758e-08	8.0338e-07	--	sp|Q80WJ6|MRP9_MOUSE Multidrug resistance-associated protein 9 OS=Mus musculus GN=Abcc12 PE=2 SV=1//0
Novel00314	2.54575	23.4732	-3.2048	0.00026516	0.002193	--	protein Mpv17 [Danio rerio]>gi|82079588|sp|Q5TZ51.1|MPV17_DANRE RecName: Full=Protein Mpv17
CI01000046_05577451_05586769	6.83479	63.0261	-3.205	2.2804e-09	3.9294e-08	--	sp|Q86VR2|F134C_HUMAN Protein FAM134C OS=Homo sapiens GN=FAM134C PE=1 SV=1//6.72221e-130
CI01000325_04620854_04626734	3.37589	31.1649	-3.2066	2.6231e-05	0.00026434	--	sp|P51589|CP2J2_HUMAN Cytochrome P450 2J2 OS=Homo sapiens GN=CYP2J2 PE=1 SV=2//1.12404e-166
CI01000021_05451019_05481032	3.15452	29.4078	-3.2207	4.2145e-05	0.0004081	--	sp|Q90478|L1CA1_DANRE Neural cell adhesion molecule L1.1 (Fragment) OS=Danio rerio GN=nadl1.1 PE=2 SV=1//0
CI01000330_00153782_00177252	3.4589	32.458	-3.2302	1.627e-05	0.000169	--	sp|P50416|CPT1A_HUMAN Carnitine O-palmitoyltransferase 1, liver isoform OS=Homo sapiens GN=CPT1A PE=1 SV=2//0
CI01000039_08306377_08310855	7.99698	75.3926	-3.2369	4.745e-11	9.5828e-10	--	sp|Q2KIY1|PXMP2_BOVIN Peroxisomal membrane protein 2 OS=Bos taurus GN=PXMP2 PE=2 SV=3//4.76967e-37
CI01000021_03760052_03774483	7.66493	72.8066	-3.2477	9.2441e-11	1.8213e-09	--	sp|Q8BX94|OSBL2_MOUSE Oxysterol-binding protein-related protein 2 OS=Mus musculus GN=Osbpl2 PE=2 SV=1//0
CI01000090_00800787_00813819	6.28137	60.3406	-3.264	3.2783e-09	5.5493e-08	--	sp|Q4JIJ3|METH_BOVIN Methionine synthase OS=Bos taurus GN=MTR PE=2 SV=1//7.68092e-74
CI01000063_07217465_07224133	8.46739	82.3882	-3.2824	3.9517e-12	8.7203e-11	--	sp|Q9JK42|PDK2_MOUSE [Pyruvate dehydrogenase (acetyl-transferring)] kinase isozyme 2, mitochondrial OS=Mus musculus GN=Pdk2 PE=1 SV=2//0
CI01000043_04746456_04753978	7.4989	73.3702	-3.2904	5.4454e-11	1.0944e-09	--	sp|Q7SXF1|DHCR7_DANRE 7-dehydrocholesterol reductase OS=Danio rerio GN=dhcr7 PE=2 SV=1//0
CI01000005_02867301_02880721	12.203	119.488	-3.2916	5.7076e-17	1.7008e-15	--	sp|Q803F5|APMAP_DANRE Adipocyte plasma membrane-associated protein OS=Danio rerio GN=apmap PE=2 SV=1//0
CI01059782_00000067_00000754	2.90548	28.6452	-3.3014	4.0185e-05	0.00039167	--	-//-
CI01000026_02448127_02457377	7.41589	73.1382	-3.3019	5.3006e-11	1.0679e-09	--	sp|Q9C8U0|GSXL5_ARATH Flavin-containing monooxygenase FMO GS-OX-like 5 OS=Arabidopsis thaliana GN=At1g63370 PE=2 SV=2//5.82523e-57
CI01000009_03145417_03159851	84.4802	834.557	-3.3043	5.3763e-109	9.7404e-107	--	sp|O88783|FA5_MOUSE Coagulation factor V OS=Mus musculus GN=F5 PE=1 SV=1//9.67064e-29
CI01000115_00737736_00741345	14.223	140.872	-3.3081	7.6437e-20	2.6841e-18	--	sp|P53760|LCAT_CHICK Phosphatidylcholine-sterol acyltransferase (Fragment) OS=Gallus gallus GN=LCAT PE=2 SV=1//4.31624e-179
CI01000005_06623484_06646729	11.7049	116.338	-3.3131	1.0945e-16	3.2006e-15	--	sp|Q28689|MRP2_RABIT Canalicular multispecific organic anion transporter 1 OS=Oryctolagus cuniculus GN=ABCC2 PE=2 SV=1//0
CI01000352_01954774_01985342	2.10301	20.9535	-3.3167	0.00042795	0.0033946	--	sp|Q9Y4D8|HECD4_HUMAN Probable E3 ubiquitin-protein ligase HECTD4 OS=Homo sapiens GN=HECTD4 PE=1 SV=5//0
CI01000004_11215878_11229028	21.9709	220.84	-3.3293	2.0388e-30	1.0709e-28	--	sp|Q92539|LPIN2_HUMAN Phosphatidate phosphatase LPIN2 OS=Homo sapiens GN=LPIN2 PE=1 SV=1//0
Novel00018	79.0843	809.858	-3.3562	7.3684e-108	1.3254e-105	--	Unknown (protein for IMAGE:8109385) [Danio rerio]
CI01000040_04945055_04949602	8.43972	87.295	-3.3706	3.829e-13	9.1874e-12	--	sp|P15428|PGDH_HUMAN 15-hydroxyprostaglandin dehydrogenase [NAD(+)] OS=Homo sapiens GN=HPGD PE=1 SV=1//6.01476e-55
CI01000053_00379771_00382260	6.36438	66.3415	-3.3818	2.2521e-10	4.2368e-09	--	sp|P35171|CX7A2_RAT Cytochrome c oxidase subunit 7A2, mitochondrial OS=Rattus norvegicus GN=Cox7a2 PE=1 SV=1//7.18727e-26
CI01000039_06254464_06256853	8.68876	90.6767	-3.3835	1.1887e-13	2.9483e-12	--	sp|Q6PAZ3|DGAT2_XENLA Diacylglycerol O-acyltransferase 2 OS=Xenopus laevis GN=dgat2 PE=2 SV=1//2.08691e-126
CI01000300_01753916_01754815	2.57342	26.9544	-3.3888	5.1615e-05	0.00049255	--	sp|Q5R4Z3|MPC2_PONAB Mitochondrial pyruvate carrier 2 OS=Pongo abelii GN=MPC2 PE=2 SV=1//5.20868e-27
CI01000310_04962479_04992409	10.4597	109.674	-3.3903	3.1311e-16	8.9467e-15	--	sp|Q13310|PABP4_HUMAN Polyadenylate-binding protein 4 OS=Homo sapiens GN=PABPC4 PE=1 SV=1//4.26223e-21
CI01000071_04430037_04431564	72.0559	757.308	-3.3937	2.4436e-102	4.2427e-100	--	sp|Q9QXY8|CCL7_RAT C-C motif chemokine 7 OS=Rattus norvegicus GN=Ccl7 PE=3 SV=1//4.93046e-08
CI01000016_07969424_07983149	4.09534	43.6309	-3.4133	2.3041e-07	3.1652e-06	--	sp|Q9UJ83|HACL1_HUMAN 2-hydroxyacyl-CoA lyase 1 OS=Homo sapiens GN=HACL1 PE=1 SV=2//0
CI01000306_09983479_10008765	3.62493	38.9562	-3.4258	9.6446e-07	1.1985e-05	--	sp|Q8BJA2|S41A1_MOUSE Solute carrier family 41 member 1 OS=Mus musculus GN=Slc41a1 PE=2 SV=1//0
CI01000024_03593801_03622283	13.1438	142.43	-3.4378	6.1938e-21	2.2773e-19	--	sp|Q920R0|ALS2_MOUSE Alsin OS=Mus musculus GN=Als2 PE=1 SV=3//0
CI01000019_05583922_05587298	1.79863	19.8262	-3.4624	0.00043662	0.0034589	--	sp|Q95SX7|RTBS_DROME Probable RNA-directed DNA polymerase from transposon BS OS=Drosophila melanogaster GN=RTase PE=2 SV=1//3.62037e-07
CI01000029_06015438_06024591	9.79561	107.983	-3.4625	2.2514e-16	6.4701e-15	--	sp|Q64428|ECHA_RAT Trifunctional enzyme subunit alpha, mitochondrial OS=Rattus norvegicus GN=Hadha PE=1 SV=2//0
CI01000013_11737756_11746311	2.24137	24.9651	-3.4775	7.605e-05	0.00070422	--	sp|Q8VI63|MOB2_MOUSE MOB kinase activator 2 OS=Mus musculus GN=Mob2 PE=2 SV=1//6.26822e-54
CI01000049_00301547_00320863	8.27369	92.6991	-3.486	2.2583e-14	5.8815e-13	--	sp|P35520|CBS_HUMAN Cystathionine beta-synthase OS=Homo sapiens GN=CBS PE=1 SV=2//0
CI01000019_00415236_00449885	4.15068	46.7474	-3.4935	5.678e-08	8.4602e-07	--	sp|Q7Z4S6|KI21A_HUMAN Kinesin-like protein KIF21A OS=Homo sapiens GN=KIF21A PE=1 SV=2//0
CI01000000_11627091_11639685	4.45507	50.3612	-3.4988	1.7046e-08	2.6704e-07	--	sp|Q8N448|LNX2_HUMAN Ligand of Numb protein X 2 OS=Homo sapiens GN=LNX2 PE=1 SV=1//0
CI01000009_10341830_10347798	4.01233	45.3881	-3.4998	8.5657e-08	1.2444e-06	--	sp|P17178|CP27A_RAT Sterol 26-hydroxylase, mitochondrial OS=Rattus norvegicus GN=Cyp27a1 PE=1 SV=1//3.93249e-150
CI01000186_00165206_00167364	12.7564	146.508	-3.5217	4.6584e-22	1.8029e-20	--	sp|Q03181|PPARD_HUMAN Peroxisome proliferator-activated receptor delta OS=Homo sapiens GN=PPARD PE=1 SV=1//0
CI01000024_03957940_03962240	4.87013	56.6937	-3.5412	1.6879e-09	2.9553e-08	--	sp|Q6TLF6|RGN_DANRE Regucalcin OS=Danio rerio GN=rgn PE=2 SV=1//0
CI01000320_00196062_00205762	4.53808	52.9804	-3.5453	5.5917e-09	9.2091e-08	--	sp|Q3MIX3|ADCK5_HUMAN Uncharacterized aarF domain-containing protein kinase 5 OS=Homo sapiens GN=ADCK5 PE=1 SV=2//0
CI01000169_00769848_00794717	9.3252	109.409	-3.5525	5.0506e-17	1.5105e-15	--	sp|O18806|FA8_CANFA Coagulation factor VIII OS=Canis familiaris GN=F8 PE=2 SV=1//8.17453e-39
CI01000191_00004769_00017497	6.64109	78.2439	-3.5585	1.2644e-12	2.9162e-11	--	sp|Q86YD5|LRAD3_HUMAN Low-density lipoprotein receptor class A domain-containing protein 3 OS=Homo sapiens GN=LDLRAD3 PE=2 SV=3//1.81175e-85
CI01000228_00583846_00597205	1.68794	19.9588	-3.5637	0.00033332	0.0026979	--	sp|Q8JG38|FGFR2_DANRE Fibroblast growth factor receptor 2 OS=Danio rerio GN=fgfr2 PE=1 SV=1//7.59454e-68
CI01000006_03571836_03607035	14.8318	175.784	-3.567	1.6735e-26	7.635e-25	--	sp|O17732|PYC1_CAEEL Pyruvate carboxylase 1 OS=Caenorhabditis elegans GN=pyc-1 PE=1 SV=1//0
CI01000030_06211847_06212507	1.54959	18.5664	-3.5827	0.00051869	0.0040311	--	-//-
CI01000321_01122567_01145051	1.96466	23.871	-3.6029	7.8796e-05	0.0007275	--	sp|P31937|3HIDH_HUMAN 3-hydroxyisobutyrate dehydrogenase, mitochondrial OS=Homo sapiens GN=HIBADH PE=1 SV=2//0
CI01000062_03511363_03532823	9.18684	111.663	-3.6034	1.3459e-17	4.1854e-16	--	sp|P47990|XDH_CHICK Xanthine dehydrogenase/oxidase OS=Gallus gallus GN=XDH PE=1 SV=1//0
CI01000062_03846495_03878349	1.85397	22.6775	-3.6126	0.0001163	0.0010418	--	sp|P48437|PROX1_MOUSE Prospero homeobox protein 1 OS=Mus musculus GN=Prox1 PE=1 SV=2//2.76403e-26
CI01000009_05513478_05515588	4.31671	52.8809	-3.6147	3.9347e-09	6.5995e-08	--	sp|Q55EX9|Y8948_DICDI Putative methyltransferase DDB_G0268948 OS=Dictyostelium discoideum GN=DDB_G0268948 PE=1 SV=2//1.02722e-26
CI01000029_08654610_08655443	3.12685	38.8236	-3.6342	4.2137e-07	5.5623e-06	--	sp|A7YD35|IOD3_SPAAU Type III iodothyronine deiodinase OS=Sparus aurata GN=dio3 PE=2 SV=2//3.38319e-113
CI01000189_03950993_03958722	4.92548	61.5673	-3.6438	1.7692e-10	3.3714e-09	--	sp|Q96LT4|SAMD8_HUMAN Sphingomyelin synthase-related protein 1 OS=Homo sapiens GN=SAMD8 PE=1 SV=2//0
CI01000171_00608319_00641115	1.6326	20.4893	-3.6496	0.0002298	0.0019319	--	sp|Q9NP71|MLXPL_HUMAN Carbohydrate-responsive element-binding protein OS=Homo sapiens GN=MLXIPL PE=1 SV=1//3.65955e-12
CI01000304_01560571_01565345	15.1915	192.526	-3.6637	1.092e-29	5.5493e-28	--	sp|P23228|HMCS1_CHICK Hydroxymethylglutaryl-CoA synthase, cytoplasmic OS=Gallus gallus GN=HMGCS1 PE=1 SV=1//0
Novel01892	1.99233	25.4293	-3.674	3.8093e-05	0.0003729	--	Integrin beta-1 precursor [Salmo salar]
CI01000033_00523275_00559791	4.04	52.0852	-3.6884	3.4806e-09	5.872e-08	--	sp|Q3SZE3|LPP3_BOVIN Lipid phosphate phosphohydrolase 3 OS=Bos taurus GN=PPAP2B PE=2 SV=1//4.49366e-82
CI01000228_00600604_00621150	2.13068	27.4848	-3.6892	1.7741e-05	0.00018321	--	sp|Q8JG38|FGFR2_DANRE Fibroblast growth factor receptor 2 OS=Danio rerio GN=fgfr2 PE=1 SV=1//1.0211e-35
CI01000047_03752293_03755079	1.60493	21.4508	-3.7404	0.0001339	0.0011833	--	sp|Q6TEK3|VKORL_RAT Vitamin K epoxide reductase complex subunit 1-like protein 1 OS=Rattus norvegicus GN=Vkorc1l1 PE=1 SV=1//1.10204e-49
CI01000299_06100005_06114087	56.4493	760.889	-3.7527	6.1145e-115	1.167e-112	--	sp|P07224|PROS_BOVIN Vitamin K-dependent protein S OS=Bos taurus GN=PROS1 PE=1 SV=1//0
CI01000006_03631937_03713404	6.72411	90.6436	-3.7528	3.7058e-15	1.006e-13	--	sp|Q29RK2|PYC_BOVIN Pyruvate carboxylase, mitochondrial OS=Bos taurus GN=PC PE=2 SV=2//0
CI01000082_00417447_00420043	1.41123	19.0968	-3.7583	0.00030322	0.0024799	--	sp|Q8BLF1|NCEH1_MOUSE Neutral cholesterol ester hydrolase 1 OS=Mus musculus GN=Nceh1 PE=1 SV=1//1.85712e-149
CI01000000_00439484_00523798	2.37972	33.121	-3.7989	1.7182e-06	2.0614e-05	--	sp|Q9BQI7|PSD2_HUMAN PH and SEC7 domain-containing protein 2 OS=Homo sapiens GN=PSD2 PE=2 SV=3//0
CI01000304_01718700_01722248	3.76329	52.6157	-3.8054	1.589e-09	2.7879e-08	--	sp|P40189|IL6RB_HUMAN Interleukin-6 receptor subunit beta OS=Homo sapiens GN=IL6ST PE=1 SV=2//1.3781e-30
CI01000006_07692311_07693192	1.74329	24.4015	-3.8071	3.9427e-05	0.00038491	--	sp|Q803M0|PPR3B_DANRE Protein phosphatase 1 regulatory subunit 3B OS=Danio rerio GN=ppp1r3b PE=2 SV=1//2.81081e-170
CI01000139_00850906_00856949	51.5238	733.736	-3.8319	2.8487e-113	5.3152e-111	--	sp|Q9PT92|CATA_DANRE Catalase OS=Danio rerio GN=cat PE=2 SV=1//0
CI01000330_01998348_02009572	5.14685	73.7018	-3.8399	7.2054e-13	1.6964e-11	--	sp|O14975|S27A2_HUMAN Very long-chain acyl-CoA synthetase OS=Homo sapiens GN=SLC27A2 PE=1 SV=2//0
CI01000027_05451531_05453277	2.87781	41.3101	-3.8435	7.6796e-08	1.1228e-06	--	sp|Q90952|PON2_CHICK Serum paraoxonase/arylesterase 2 OS=Gallus gallus GN=PON2 PE=2 SV=1//6.30749e-106
CI01000043_04821316_04858515	1.4389	21.2187	-3.8823	0.00010832	0.00097523	--	sp|P51511|MMP15_HUMAN Matrix metalloproteinase-15 OS=Homo sapiens GN=MMP15 PE=1 SV=1//0
CI01000347_01897661_01909316	4.56575	67.3693	-3.8832	5.2503e-12	1.1474e-10	--	sp|Q5RBM6|BUP1_PONAB Beta-ureidopropionase OS=Pongo abelii GN=UPB1 PE=2 SV=1//0
CI01000006_07223113_07228278	29.0825	433.591	-3.8981	7.7069e-69	9.3538e-67	--	sp|Q29RQ1|CO7_BOVIN Complement component C7 OS=Bos taurus GN=C7 PE=2 SV=1//0
CI01000340_02643819_02656971	4.06767	63.7555	-3.9703	1.1736e-11	2.4762e-10	--	sp|Q00910|SO2A1_RAT Solute carrier organic anion transporter family member 2A1 OS=Rattus norvegicus GN=Slco2a1 PE=1 SV=3//8.46387e-159
CI01000129_01319076_01332232	3.90164	61.3684	-3.9753	2.7526e-11	5.6642e-10	--	sp|Q5VT97|SYDE2_HUMAN Rho GTPase-activating protein SYDE2 OS=Homo sapiens GN=SYDE2 PE=1 SV=2//3.27189e-20
CI01000016_09788926_09791625	17.0178	269.809	-3.9868	1.9967e-44	1.4946e-42	--	sp|P34900|SDC2_RAT Syndecan-2 OS=Rattus norvegicus GN=Sdc2 PE=2 SV=2//1.08639e-19
CI01000168_01229271_01241592	3.48657	55.4007	-3.99	2.3253e-10	4.3582e-09	--	sp|P32089|TXTP_RAT Tricarboxylate transport protein, mitochondrial OS=Rattus norvegicus GN=Slc25a1 PE=1 SV=1//6.08449e-119
CI01000146_01393005_01411381	2.2137	35.2429	-3.9928	4.2619e-07	5.6111e-06	--	sp|Q6WKZ4|RFIP1_HUMAN Rab11 family-interacting protein 1 OS=Homo sapiens GN=RAB11FIP1 PE=1 SV=3//3.41121e-59
CI01180000_09855476_09861772	5.36822	86.0351	-4.0024	2.5744e-15	7.1201e-14	--	sp|B4F753|ABD12_XENTR Monoacylglycerol lipase ABHD12 OS=Xenopus tropicalis GN=abhd12 PE=2 SV=1//3.33315e-26
CI01000208_00688872_00693800	1.18986	19.2294	-4.0144	0.00018057	0.0015525	--	sp|Q92090|CP2K1_ONCMY Cytochrome P450 2K1 OS=Oncorhynchus mykiss GN=cyp2k1 PE=2 SV=1//2.25092e-168
CI01000020_00798124_00809552	2.4074	39.2546	-4.0273	8.3994e-08	1.2224e-06	--	sp|Q07869|PPARA_HUMAN Peroxisome proliferator-activated receptor alpha OS=Homo sapiens GN=PPARA PE=1 SV=2//3.5912e-180
CI01000080_00202124_00211154	2.54575	41.5422	-4.0284	3.5287e-08	5.373e-07	--	sp|A7Z064|HMDH_BOVIN 3-hydroxy-3-methylglutaryl-coenzyme A reductase OS=Bos taurus GN=HMGCR PE=2 SV=2//0
CI01000046_03964744_03965521	3.37589	55.5664	-4.0409	1.7137e-10	3.2782e-09	--	sp|P07511|GLYC_RABIT Serine hydroxymethyltransferase, cytosolic OS=Oryctolagus cuniculus GN=SHMT1 PE=1 SV=2//9.35785e-39
CI01000340_09630528_09631067	1.13452	18.8979	-4.0581	0.00019087	0.0016304	--	sp|Q8AUU1|GHRL_CARAU Ghrelin OS=Carassius auratus GN=ghrl PE=2 SV=1//2.1624e-47
CI01000050_06343875_06352994	2.65644	44.8245	-4.0767	8.522e-09	1.3764e-07	--	sp|Q5I598|MTHR_BOVIN Methylenetetrahydrofolate reductase OS=Bos taurus GN=MTHFR PE=2 SV=1//0
CI01000010_08953769_08962470	12.0093	203.766	-4.0847	1.061e-34	6.169e-33	--	sp|P22734|COMT_RAT Catechol O-methyltransferase OS=Rattus norvegicus GN=Comt PE=1 SV=2//2.7718e-97
CI01000036_01850532_01860056	6.2537	107.353	-4.1015	4.0765e-19	1.3699e-17	--	sp|Q6NYL3|ECHP_DANRE Peroxisomal bifunctional enzyme OS=Danio rerio GN=ehhadh PE=2 SV=1//2.67505e-87
CI01000080_01396194_01413199	5.56192	96.0477	-4.1101	2.6933e-17	8.192e-16	--	sp|P15505|GCSP_CHICK Glycine dehydrogenase (decarboxylating), mitochondrial OS=Gallus gallus GN=GLDC PE=1 SV=2//0
CI01000071_02838185_02847470	0	16.0798	-4.1383	0.00051745	0.0040228	--	sp|Q9DBX3|SUSD2_MOUSE Sushi domain-containing protein 2 OS=Mus musculus GN=Susd2 PE=1 SV=1//1.78296e-09
CI01000013_05561156_05569165	35.1148	619.188	-4.1402	5.4701e-103	9.5639e-101	--	sp|Q7ZU29|NUP93_DANRE Nuclear pore complex protein Nup93 OS=Danio rerio GN=dye PE=2 SV=1//1.13222e-41
CI01000053_04066211_04089730	3.51424	62.0978	-4.1433	8.7436e-12	1.8653e-10	--	sp|O70405|ULK1_MOUSE Serine/threonine-protein kinase ULK1 OS=Mus musculus GN=Ulk1 PE=1 SV=1//1.68671e-72
CI01000015_01551026_01552597	1.46657	25.9266	-4.1439	1.03e-05	0.00011124	--	sp|Q5QGT7|RTP2_HUMAN Receptor-transporting protein 2 OS=Homo sapiens GN=RTP2 PE=1 SV=1//3.01696e-23
CI01000166_00480363_00485475	6.61342	117.101	-4.1462	6.8312e-21	2.497e-19	--	sp|Q92110|CP1A1_ONCMY Cytochrome P450 1A1 OS=Oncorhynchus mykiss GN=cyp1a1 PE=2 SV=2//0
CI01000029_06238355_06240993	1.99233	35.7402	-4.165	2.1013e-07	2.8978e-06	--	sp|O14880|MGST3_HUMAN Microsomal glutathione S-transferase 3 OS=Homo sapiens GN=MGST3 PE=1 SV=1//2.45548e-22
CI01000012_11925364_11925971	1.99233	36.7349	-4.2046	1.2696e-07	1.8057e-06	--	sp|P61458|PHS_MOUSE Pterin-4-alpha-carbinolamine dehydratase OS=Mus musculus GN=Pcbd1 PE=1 SV=2//1.98387e-49
CI01000315_01128187_01138259	4.15068	77.3819	-4.2206	1.589e-14	4.1575e-13	--	sp|P15311|EZRI_HUMAN Ezrin OS=Homo sapiens GN=EZR PE=1 SV=4//0
CI01000033_00295796_00298229	2.57342	48.0404	-4.2225	1.4262e-09	2.5181e-08	--	sp|P21158|CSGA_MYXXA C-factor OS=Myxococcus xanthus GN=csgA PE=1 SV=1//9.26873e-21
CI01000300_07721516_07724293	1.49425	28.1811	-4.2372	3.4441e-06	3.9958e-05	--	sp|Q7ZW77|MSMO1_DANRE Methylsterol monooxygenase 1 OS=Danio rerio GN=msmo1 PE=2 SV=1//0
CI01000222_00091632_00097532	5.6726	107.652	-4.2462	1.0708e-19	3.7183e-18	--	sp|Q08CI8|S238A_DANRE Solute carrier family 25 member 38-A OS=Danio rerio GN=slc25a38a PE=2 SV=2//3.18704e-151
CI01000319_00143560_00150809	1.74329	33.1542	-4.2493	4.6234e-07	6.0268e-06	--	sp|Q4R8S6|CP51A_MACFA Lanosterol 14-alpha demethylase OS=Macaca fascicularis GN=CYP51A1 PE=2 SV=2//0
CI01000030_06198999_06204022	5.78328	110.105	-4.2508	3.9816e-20	1.416e-18	--	sp|Q99PL5|RRBP1_MOUSE Ribosome-binding protein 1 OS=Mus musculus GN=Rrbp1 PE=1 SV=2//5.29528e-10
CI01000046_03959320_03963204	5.11918	98.2027	-4.2618	3.7253e-18	1.2033e-16	--	sp|P35623|GLYC_SHEEP Serine hydroxymethyltransferase, cytosolic OS=Ovis aries GN=SHMT1 PE=1 SV=3//5.70173e-165
CI01000055_05794130_05798164	1.27288	24.8988	-4.2899	1.1554e-05	0.0001234	--	sp|Q96AD5|PLPL2_HUMAN Patatin-like phospholipase domain-containing protein 2 OS=Homo sapiens GN=PNPLA2 PE=1 SV=1//3.08457e-91
CI01000065_00008351_00023809	1.38356	27.1201	-4.2929	4.6813e-06	5.3346e-05	--	sp|Q03132|ERYA2_SACER Erythronolide synthase, modules 3 and 4 OS=Saccharopolyspora erythraea GN=eryA PE=1 SV=3//1.54217e-15
CI01000110_03281209_03283417	24.7104	489.091	-4.3069	1.9623e-84	2.9735e-82	--	sp|P26632|EGR1_DANRE Early growth response protein 1 OS=Danio rerio GN=egr1 PE=2 SV=2//0
CI01000035_00087960_00088431	11.4282	231.549	-4.3406	3.6245e-41	2.476e-39	--	sp|O54842|NUPR1_RAT Nuclear protein 1 OS=Rattus norvegicus GN=Nupr1 PE=2 SV=1//1.89631e-09
CI01000314_01566692_01584623	8.08	164.412	-4.3468	9.3581e-30	4.7945e-28	--	sp|P27653|C1TC_RAT C-1-tetrahydrofolate synthase, cytoplasmic OS=Rattus norvegicus GN=Mthfd1 PE=1 SV=3//0
CI01000000_03962507_03966711	0	16.4113	-4.3541	0.00034125	0.0027549	--	sp|Q5ZLT3|N4BP3_CHICK NEDD4-binding protein 3 homolog OS=Gallus gallus GN=N4BP3 PE=2 SV=1//6.71539e-78
CI01000043_01592922_01595491	1.74329	35.6739	-4.355	1.2829e-07	1.8214e-06	--	sp|Q5RF65|GBA3_PONAB Cytosolic beta-glucosidase OS=Pongo abelii GN=GBA3 PE=2 SV=1//2.70136e-143
CI01000001_09977773_10014601	1.4389	29.4741	-4.3564	1.5782e-06	1.897e-05	--	sp|O43306|ADCY6_HUMAN Adenylate cyclase type 6 OS=Homo sapiens GN=ADCY6 PE=1 SV=2//0
CI01000398_00022693_00027312	1.96466	40.3818	-4.3614	1.8857e-08	2.9467e-07	--	sp|P01764|HV303_HUMAN Ig heavy chain V-III region 23 OS=Homo sapiens GN=IGHV3-23 PE=1 SV=2//1.27831e-31
CI01000054_07026336_07030820	3.2652	68.3971	-4.3887	2.2228e-13	5.4379e-12	--	sp|Q3T114|UK114_BOVIN Ribonuclease UK114 OS=Bos taurus GN=HRSP12 PE=2 SV=3//9.87834e-54
CI01000299_06299968_06305021	7.19452	152.509	-4.4059	5.3963e-28	2.5896e-26	--	sp|Q8K3U6|FA7_RAT Coagulation factor VII OS=Rattus norvegicus GN=F7 PE=2 SV=1//4.31119e-120
CI01000009_15975897_15978506	6.61342	143.425	-4.4388	1.4529e-26	6.6531e-25	--	sp|P55006|RDH7_RAT Retinol dehydrogenase 7 OS=Rattus norvegicus GN=Rdh7 PE=2 SV=1//8.80758e-114
CI01132743_00000285_00002066	6.61342	144.652	-4.451	7.8956e-27	3.6624e-25	--	sp|P14046|A1I3_RAT Alpha-1-inhibitor 3 OS=Rattus norvegicus GN=A1i3 PE=1 SV=1//1.3199e-63
CI01000050_01346318_01366815	8.9378	195.51	-4.4512	1.128e-35	6.7469e-34	--	sp|Q6UPE0|CHDH_RAT Choline dehydrogenase, mitochondrial OS=Rattus norvegicus GN=Chdh PE=1 SV=1//0
CI01000311_00368494_00376259	4.98082	108.978	-4.4515	1.3019e-20	4.7039e-19	--	sp|Q9QXF8|GNMT_MOUSE Glycine N-methyltransferase OS=Mus musculus GN=Gnmt PE=1 SV=3//5.9966e-137
CI01000000_05480685_05486200	2.18603	48.0736	-4.4589	6.1736e-10	1.1161e-08	--	sp|P95329|MASY_MYXXD Malate synthase OS=Myxococcus xanthus (strain DK 1622) GN=mls PE=3 SV=2//1.24105e-65
CI01000026_12536781_12546106	0	18.4669	-4.4754	0.00012344	0.0011003	--	sp|Q9HAQ2|KIF9_HUMAN Kinesin-like protein KIF9 OS=Homo sapiens GN=KIF9 PE=1 SV=4//0
CI01000006_03941900_03945253	10.0723	226.078	-4.4884	3.1906e-41	2.1855e-39	--	sp|Q98TT6|4EB3L_DANRE Eukaryotic translation initiation factor 4E-binding protein 3-like OS=Danio rerio GN=eif4ebp3l PE=1 SV=1//1.47269e-42
CI01000063_01658882_01660951	0	21.3845	-4.5065	3.4473e-05	0.00034081	--	sp|O94778|AQP8_HUMAN Aquaporin-8 OS=Homo sapiens GN=AQP8 PE=2 SV=2//1.8376e-53
CI01000072_04738344_04748841	1.77096	40.3487	-4.5099	1.2654e-08	2.0125e-07	--	sp|P28666|MUG2_MOUSE Murinoglobulin-2 OS=Mus musculus GN=Mug2 PE=2 SV=2//3.46284e-07
CI01000154_00756309_00761576	14.0293	319.905	-4.5111	8.4686e-58	8.2708e-56	--	sp|O43826|G6PT1_HUMAN Glucose-6-phosphate translocase OS=Homo sapiens GN=SLC37A4 PE=1 SV=1//0
CI01000338_00703034_00706340	2.73945	62.5951	-4.5141	1.3383e-12	3.0839e-11	--	sp|Q2NL00|GSTT1_BOVIN Glutathione S-transferase theta-1 OS=Bos taurus GN=GSTT1 PE=2 SV=3//1.04994e-72
CI01000030_00937645_00942188	16.9625	394.767	-4.5406	3.2464e-71	4.0382e-69	--	sp|P11602|LIPL_CHICK Lipoprotein lipase OS=Gallus gallus GN=LPL PE=1 SV=1//0
Novel00053	1.18986	27.949	-4.5539	2.0091e-06	2.3931e-05	-//-
CI01000110_03220300_03222003	2.10301	49.665	-4.5617	2.3119e-10	4.3428e-09	--	-//-
CI01000000_10131547_10140955	0	18.9642	-4.5627	8.951e-05	0.00081766	--	sp|Q9Y216|MTMR7_HUMAN Myotubularin-related protein 7 OS=Homo sapiens GN=MTMR7 PE=1 SV=3//0
CI01000029_05591971_05597708	2.87781	68.6623	-4.5765	8.5336e-14	2.1336e-12	--	sp|A4IF87|GNPAT_BOVIN Dihydroxyacetone phosphate acyltransferase OS=Bos taurus GN=GNPAT PE=2 SV=1//4.44035e-179
CI01000051_01926867_01942055	1.13452	27.1533	-4.581	2.6794e-06	3.151e-05	--	sp|Q5BQE6|DHC24_RAT Delta(24)-sterol reductase OS=Rattus norvegicus GN=Dhcr24 PE=2 SV=2//0
CI01000029_00645958_00649352	3.4589	83.4823	-4.5931	1.751e-16	5.0671e-15	--	sp|P07099|HYEP_HUMAN Epoxide hydrolase 1 OS=Homo sapiens GN=EPHX1 PE=1 SV=1//0
CI01000057_03847471_03851892	9.65726	233.306	-4.5945	3.6877e-43	2.6648e-41	--	sp|Q71N41|GAMT_DANRE Guanidinoacetate N-methyltransferase OS=Danio rerio GN=gamt PE=2 SV=2//1.86297e-150
CI01000340_19267148_19271146	5.25753	127.279	-4.5975	2.5567e-24	1.0744e-22	--	sp|P05153|PCKGC_CHICK Phosphoenolpyruvate carboxykinase, cytosolic [GTP] OS=Gallus gallus GN=PCK1 PE=2 SV=1//0
CI01000054_01358110_01360645	31.9879	776.571	-4.6015	1.686e-139	3.8673e-137	--	sp|O13008|FABPH_ONCMY Fatty acid-binding protein, heart OS=Oncorhynchus mykiss GN=fabp3 PE=2 SV=3//2.81039e-71
CI01000030_07186693_07197825	0	16.5439	-4.6387	0.00023372	0.0019609	--	sp|P81425|DPP4_BOVIN Dipeptidyl peptidase 4 OS=Bos taurus GN=DPP4 PE=1 SV=3//0
Novel01656	8.02465	200.251	-4.6412	1.5611e-37	9.957e-36	-//-
CI01012696_00000301_00000968	0	17.9696	-4.6425	0.00012517	0.0011147	--	sp|P0C548|PLPL2_RAT Patatin-like phospholipase domain-containing protein 2 OS=Rattus norvegicus GN=Pnpla2 PE=1 SV=1//7.78851e-49
CI01012685_00000462_00002453	2.60109	65.1148	-4.6458	2.8053e-13	6.7898e-12	--	sp|P0C548|PLPL2_RAT Patatin-like phospholipase domain-containing protein 2 OS=Rattus norvegicus GN=Pnpla2 PE=1 SV=1//5.8182e-73
CI01000127_02605654_02607106	4.04	102.347	-4.663	4.8404e-20	1.7166e-18	--	sp|P0C548|PLPL2_RAT Patatin-like phospholipase domain-containing protein 2 OS=Rattus norvegicus GN=Pnpla2 PE=1 SV=1//4.90584e-43
CI01000073_00089521_00090370	34.7827	887.936	-4.674	7.4258e-161	1.8351e-158	--	-//-
CI01000013_03570185_03581155	1.16219	29.8388	-4.6823	7.1739e-07	9.0587e-06	--	sp|O57579|AMPN_CHICK Aminopeptidase N OS=Gallus gallus GN=ANPEP PE=1 SV=1//0
CI01000046_03556534_03559710	2.60109	66.872	-4.6842	1.1605e-13	2.8842e-12	--	sp|O42563|CP3AR_ONCMY Cytochrome P450 3A27 OS=Oncorhynchus mykiss GN=cyp3a27 PE=2 SV=1//1.51535e-23
CI01000009_14925314_14952223	1.68794	43.5315	-4.6887	2.1054e-09	3.6454e-08	--	sp|B3F211|IBP2B_DANRE Insulin-like growth factor-binding protein 2-B OS=Danio rerio GN=igfbp2b PE=1 SV=1//2.1933e-41
CI01000319_01801197_01803992	2.18603	56.6274	-4.6951	8.2447e-12	1.7618e-10	--	sp|Q5FVF9|BTD_RAT Biotinidase OS=Rattus norvegicus GN=Btd PE=2 SV=1//1.65436e-176
CI01000016_08570850_08582638	1.96466	51.3559	-4.7082	7.312e-11	1.4555e-09	--	sp|Q9JLB0|MPP6_MOUSE MAGUK p55 subfamily member 6 OS=Mus musculus GN=Mpp6 PE=1 SV=1//0
CI01000009_10376105_10382009	2.79479	73.1382	-4.7098	7.5654e-15	2.0187e-13	--	sp|P48449|ERG7_HUMAN Lanosterol synthase OS=Homo sapiens GN=LSS PE=1 SV=1//0
CI01000055_04529268_04539824	0	17.9696	-4.758	0.00011067	0.00099384	--	sp|Q6PDD0|UD2A2_MOUSE UDP-glucuronosyltransferase 2A2 OS=Mus musculus GN=Ugt2a2 PE=2 SV=1//4.3448e-20
CI01000010_05859214_05887437	7.94164	215.867	-4.7646	5.6443e-41	3.8037e-39	--	sp|O08841|QSOX1_CAVPO Sulfhydryl oxidase 1 OS=Cavia porcellus GN=QSOX1 PE=2 SV=2//1.23735e-166
CI01000300_02658543_02666317	1.68794	45.9849	-4.7678	6.0834e-10	1.1006e-08	--	sp|Q9P1Z9|CC180_HUMAN Coiled-coil domain-containing protein 180 OS=Homo sapiens GN=CCDC180 PE=2 SV=2//4.38779e-25
CI01000054_09706828_09710100	1.05151	28.6784	-4.7694	1.0215e-06	1.2625e-05	--	sp|Q68FF9|S5A1_MOUSE 3-oxo-5-alpha-steroid 4-dehydrogenase 1 OS=Mus musculus GN=Srd5a1 PE=2 SV=2//1.04405e-59
CI01000197_00036045_00044944	1.05151	28.6784	-4.7694	1.0215e-06	1.2625e-05	--	sp|O15393|TMPS2_HUMAN Transmembrane protease serine 2 OS=Homo sapiens GN=TMPRSS2 PE=1 SV=3//1.5886e-115
CI01000467_00022076_00049864	4.87013	133.18	-4.7733	5.9566e-26	2.6547e-24	--	sp|P58335|ANTR2_HUMAN Anthrax toxin receptor 2 OS=Homo sapiens GN=ANTXR2 PE=1 SV=5//1.03187e-71
CI01180000_03824786_03831186	34.672	949.304	-4.775	3.9811e-174	1.0261e-171	--	sp|P26325|ADH1_GADMC Alcohol dehydrogenase 1 OS=Gadus morhua subsp. callarias PE=1 SV=1//0
CI01000016_06998707_07047702	120.757	3383.52	-4.8083	0	0	--	sp|P0C0L5|CO4B_HUMAN Complement C4-B OS=Homo sapiens GN=C4B PE=1 SV=2//0
CI01000117_00444731_00465189	14.0016	395.231	-4.819	5.0832e-74	6.585e-72	--	sp|Q9R1E6|ENPP2_MOUSE Ectonucleotide pyrophosphatase/phosphodiesterase family member 2 OS=Mus musculus GN=Enpp2 PE=1 SV=3//4.01365e-06
CI01000524_00029887_00032092	0	14.1237	-4.82	0.00058014	0.004452	--	sp|P22105|TENX_HUMAN Tenascin-X OS=Homo sapiens GN=TNXB PE=1 SV=4//2.71158e-14
CI01000311_02148516_02162595	1.07918	30.6013	-4.8256	4.0554e-07	5.3618e-06	--	sp|Q99N50|SYTL2_MOUSE Synaptotagmin-like protein 2 OS=Mus musculus GN=Sytl2 PE=1 SV=2//1.7506e-13
CI01000129_01514513_01525171	8.85479	254.16	-4.8431	2.2013e-48	1.8104e-46	--	sp|Q9JKX3|TFR2_MOUSE Transferrin receptor protein 2 OS=Mus musculus GN=Tfr2 PE=2 SV=2//0
CI01000001_00362143_00378213	0	23.871	-4.8458	7.461e-06	8.2032e-05	--	sp|O88735|MAP7_MOUSE Ensconsin OS=Mus musculus GN=Map7 PE=1 SV=1//4.75345e-31
CI01000340_16569631_16579017	0	14.3889	-4.8469	0.00050419	0.003932	--	sp|Q4V920|PACN1_DANRE Protein kinase C and casein kinase substrate in neurons protein 1 OS=Danio rerio GN=pacsin1b PE=1 SV=1//0
CI01000211_00247591_00253733	11.2068	322.623	-4.8474	5.8036e-61	6.1483e-59	--	sp|Q63342|M2GD_RAT Dimethylglycine dehydrogenase, mitochondrial OS=Rattus norvegicus GN=Dmgdh PE=1 SV=1//0
CI01000000_05465020_05466303	1.79863	51.9195	-4.8513	3.8593e-11	7.8446e-10	--	sp|Q2KJG4|MGST2_BOVIN Microsomal glutathione S-transferase 2 OS=Bos taurus GN=MGST2 PE=2 SV=1//2.26532e-09
CI01000053_05732296_05750809	0	14.4552	-4.8535	0.00048683	0.0038108	--	sp|Q6T3U3|NPCL1_RAT Niemann-Pick C1-like protein 1 OS=Rattus norvegicus GN=Npc1l1 PE=1 SV=1//5.7674e-100
CI01000300_01275725_01282289	1.07918	31.1981	-4.8535	2.9902e-07	4.0259e-06	--	sp|P05307|PDIA1_BOVIN Protein disulfide-isomerase OS=Bos taurus GN=P4HB PE=1 SV=1//5.52585e-14
CI01000153_00133575_00140595	0	25.6282	-4.8551	3.4067e-06	3.9579e-05	--	sp|P15541|AMPN_RABIT Aminopeptidase N OS=Oryctolagus cuniculus GN=ANPEP PE=1 SV=4//0
CI01000315_00986663_00991153	2.24137	65.2143	-4.8627	1.24e-13	3.0696e-12	--	sp|Q9WVL0|MAAI_MOUSE Maleylacetoacetate isomerase OS=Mus musculus GN=Gstz1 PE=1 SV=1//1.98815e-108
CI01000314_01059252_01065169	3.95698	115.31	-4.865	6.3387e-23	2.5156e-21	--	sp|Q90YA8|QPCT_GLOBL Glutaminyl-peptide cyclotransferase OS=Gloydius blomhoffii GN=QPCT PE=2 SV=1//1.61139e-123
Novel02162	0	27.4517	-4.8668	1.5067e-06	1.8163e-05	--	PREDICTED: LOW QUALITY PROTEIN: uncharacterized protein LOC104951437, partial [Notothenia coriiceps]
CI01000095_02557996_02565564	1.05151	30.9329	-4.8786	3.2258e-07	4.3198e-06	--	-//-
CI01000017_00275839_00288868	0	27.7832	-4.8841	1.2714e-06	1.5453e-05	--	sp|P78509|RELN_HUMAN Reelin OS=Homo sapiens GN=RELN PE=1 SV=3//3.58986e-06
CI01000090_01013966_01017942	0	14.8199	-4.8895	0.0004016	0.0032008	--	sp|Q6PC64|ELOV6_DANRE Elongation of very long chain fatty acids protein 6 OS=Danio rerio GN=elovl6 PE=2 SV=1//3.65067e-105
CI01000325_04646437_04650931	0	29.673	-4.8966	5.4489e-07	7.0259e-06	--	sp|P51589|CP2J2_HUMAN Cytochrome P450 2J2 OS=Homo sapiens GN=CYP2J2 PE=1 SV=2//1.75762e-165
CI01000146_00896920_00949706	5.11918	158.146	-4.9492	4.1432e-31	2.2134e-29	--	sp|Q92824|PCSK5_HUMAN Proprotein convertase subtilisin/kexin type 5 OS=Homo sapiens GN=PCSK5 PE=1 SV=4//5.25903e-33
CI01000000_10106854_10121986	2.76712	85.6041	-4.9512	1.4014e-17	4.3309e-16	--	sp|Q5PR34|CTR2_DANRE Cationic amino acid transporter 2 OS=Danio rerio GN=slc7a2 PE=2 SV=1//0
CI01000054_07130499_07136946	2.76712	85.6704	-4.9523	1.3558e-17	4.2005e-16	--	sp|Q53RY4|KCP3_HUMAN Keratinocyte-associated protein 3 OS=Homo sapiens GN=KRTCAP3 PE=2 SV=1//2.3239e-20
CI01000340_16184729_16192901	20.0893	626.846	-4.9636	3.4632e-118	6.8179e-116	--	sp|P26927|HGFL_HUMAN Hepatocyte growth factor-like protein OS=Homo sapiens GN=MST1 PE=1 SV=2//0
CI01000004_03588875_03589130	0	26.7886	-4.9648	1.7704e-06	2.1199e-05	--	sp|P61132|SIAT6_PANTR CMP-N-acetylneuraminate-beta-1,4-galactoside alpha-2,3-sialyltransferase OS=Pan troglodytes GN=ST3GAL3 PE=2 SV=1//7.55549e-07
CI01000321_04282645_04297491	0	15.6488	-4.968	0.00025975	0.0021525	--	-//-
CI01055811_00000039_00002097	0	15.7482	-4.9771	0.00024655	0.0020545	--	sp|Q98989|STXA_SYNHO Stonustoxin subunit alpha OS=Synanceia horrida PE=1 SV=3//8.0614e-89
CI01000029_03769171_03775841	0	15.8146	-4.9832	0.00023813	0.0019946	--	sp|Q5SPF7|UN93A_DANRE Protein unc-93 homolog A OS=Danio rerio GN=unc93a PE=3 SV=1//0
CI01000063_02177769_02178239	0	15.9472	-4.9952	0.00022216	0.0018746	--	sp|A9JSM3|TM238_MOUSE Transmembrane protein 238 OS=Mus musculus GN=Tmem238 PE=2 SV=1//1.22678e-19
CI01000043_00923055_00923717	0	15.9803	-4.9982	0.00021833	0.0018467	--	sp|P08294|SODE_HUMAN Extracellular superoxide dismutase [Cu-Zn] OS=Homo sapiens GN=SOD3 PE=1 SV=2//1.88277e-52
CI01000030_10304328_10313568	7.41589	238.18	-5.0053	3.0227e-46	2.3915e-44	--	-//-
CI01000027_05061061_05063086	21.3899	690.801	-5.0133	1.0409e-130	2.2055e-128	--	sp|O42364|APOEB_DANRE Apolipoprotein Eb OS=Danio rerio GN=apoeb PE=2 SV=1//5.4467e-171
CI01000300_02636916_02637474	2.93315	95.3846	-5.0232	1.5193e-19	5.2394e-18	--	sp|P83039|ICHY_CAIMO Chymotrypsin inhibitor OS=Cairina moschata PE=1 SV=1//3.86723e-13
CI01004566_00000214_00000565	0	16.2787	-5.0249	0.0001868	0.0016028	--	sp|P98093|CO3_ONCMY Complement C3 (Fragment) OS=Oncorhynchus mykiss GN=c3 PE=1 SV=1//8.33677e-20
CI01000004_15760841_15761919	1.46657	47.8415	-5.0277	1.4935e-10	2.8768e-09	--	sp|Q5U9S1|MBL1_PIG Mannose-binding protein A OS=Sus scrofa GN=MBL1 PE=1 SV=1//4.94569e-30
CI01000223_00069358_00073284	0	16.5108	-5.0453	0.00016548	0.0014326	--	-//-
CI01000013_05508865_05515065	3.54192	117.333	-5.0499	9.8303e-24	4.0357e-22	--	sp|Q3V6R6|CETP_CHICK Cholesteryl ester transfer protein OS=Gallus gallus GN=CETP PE=2 SV=1//2.73012e-126
CI01000043_05088157_05094871	0	25.6945	-5.0515	2.5988e-06	3.0591e-05	--	sp|Q9JJS6|BCDO1_MOUSE Beta,beta-carotene 15,15&apos;-monooxygenase OS=Mus musculus GN=Bco1 PE=1 SV=2//0
CI01000006_00375127_00380820	0	16.7429	-5.0655	0.00014663	0.0012827	--	sp|Q9QZC4|PCY1B_RAT Choline-phosphate cytidylyltransferase B OS=Rattus norvegicus GN=Pcyt1b PE=2 SV=1//7.6213e-153
CI01000338_01376276_01378219	2.37972	80.7305	-5.0842	7.1472e-17	2.1072e-15	--	-//-
CI01000165_00437005_00441964	0	16.9086	-5.0852	0.00013396	0.0011834	--	sp|Q642M9|DHDH_DANRE Trans-1,2-dihydrobenzene-1,2-diol dehydrogenase OS=Danio rerio GN=dhdh PE=2 SV=2//2.11438e-144
CI01000039_04589265_04593416	0	17.0081	-5.0882	0.00012772	0.0011336	--	sp|Q6AZW2|A1A1A_DANRE Alcohol dehydrogenase [NADP(+)] A OS=Danio rerio GN=akr1a1a PE=2 SV=2//0
CI01000020_01713321_01724902	0	23.7384	-5.1008	5.9428e-06	6.6509e-05	--	sp|Q90325|IGF1A_CYPCA Insulin-like growth factor I, adult form OS=Cyprinus carpio PE=2 SV=1//1.03005e-36
CI01000405_00053394_00058664	0	17.2733	-5.1105	0.00011127	0.0009986	--	sp|Q9D4V0|EKI1_MOUSE Ethanolamine kinase 1 OS=Mus musculus GN=Etnk1 PE=2 SV=2//3.95083e-98
CI01000129_00996334_01002659	11.1238	384.589	-5.1116	2.6321e-74	3.4454e-72	--	sp|Q8IUN9|CLC10_HUMAN C-type lectin domain family 10 member A OS=Homo sapiens GN=CLEC10A PE=2 SV=1//1.21816e-35
CI01000006_04786488_04866122	0	17.406	-5.1215	0.00010387	0.00093755	--	sp|Q9UPX0|TUTLB_HUMAN Protein turtle homolog B OS=Homo sapiens GN=IGSF9B PE=2 SV=2//2.26017e-06
CI01000500_00000584_00003121	0	17.4723	-5.127	0.00010036	0.00090815	--	sp|Q4R6C4|ASPG_MACFA N(4)-(beta-N-acetylglucosaminyl)-L-asparaginase OS=Macaca fascicularis GN=AGA PE=2 SV=1//1.8967e-91
CI01000017_01626938_01638001	0	17.7706	-5.1514	8.5982e-05	0.00078831	--	sp|Q9JLJ4|ELOV2_MOUSE Elongation of very long chain fatty acids protein 2 OS=Mus musculus GN=Elovl2 PE=1 SV=1//2.10019e-126
CI01000069_01052717_01076129	6.30904	225.681	-5.1607	1.5429e-44	1.1619e-42	--	sp|P80404|GABT_HUMAN 4-aminobutyrate aminotransferase, mitochondrial OS=Homo sapiens GN=ABAT PE=1 SV=3//0
CI01000004_03612407_03645686	0	34.0162	-5.1762	5.3539e-08	8.0058e-07	--	sp|P61132|SIAT6_PANTR CMP-N-acetylneuraminate-beta-1,4-galactoside alpha-2,3-sialyltransferase OS=Pan troglodytes GN=ST3GAL3 PE=2 SV=1//4.56366e-89
CI01000340_07994499_07999442	0	29.0762	-5.1793	4.9209e-07	6.3813e-06	--	sp|Q58DW2|CGL_BOVIN Cystathionine gamma-lyase OS=Bos taurus GN=CTH PE=2 SV=1//0
CI01000047_00072625_00078199	0	18.1353	-5.1807	7.1202e-05	0.00066252	--	sp|P05089|ARGI1_HUMAN Arginase-1 OS=Homo sapiens GN=ARG1 PE=1 SV=2//1.17565e-149
Novel00035	1.38356	50.4938	-5.1896	3.3418e-11	6.8428e-10	--	aldehyde dehydrogenase family 8 member A1 [Danio rerio]>gi|82198388|sp|Q66I21.1|AL8A1_DANRE RecName: Full=Aldehyde dehydrogenase family 8 member A1>gi|51858478|gb|AAH81581.1| Aldehyde dehydrogenase 8 family, member A1 [Danio rerio]>gi|156230444|gb|AAI52165.1| Aldehyde dehydrogenase 8 family, member A1 [Danio rerio]>gi|161898835|gb|ABX80395.1| retinaldehyde dehydrogenase type 4 [Danio rerio]
Novel01154	0	18.3674	-5.1991	6.3161e-05	0.00059345	--	PREDICTED: uncharacterized protein LOC101883938 [Danio rerio]
CI01000013_11438137_11444770	0	18.4337	-5.2043	6.1037e-05	0.00057565	--	sp|P21837|CRYS_DICDI Crystal protein OS=Dictyostelium discoideum GN=cryS PE=1 SV=1//8.19942e-85
CI01000087_00316925_00326212	0	18.5	-5.2095	5.8986e-05	0.00055735	--	sp|Q9YH85|TECTA_CHICK Alpha-tectorin OS=Gallus gallus GN=TECTA PE=1 SV=1//4.92515e-19
CI01000004_03705008_03734116	0	17.4391	-5.2123	9.6031e-05	0.00087245	--	sp|A4IFW2|PTPRF_DANRE Receptor-type tyrosine-protein phosphatase F OS=Danio rerio GN=ptprf PE=2 SV=1//0
CI01000340_00641314_00671233	0	20.5224	-5.2127	2.3238e-05	0.0002358	--	sp|O15027|SC16A_HUMAN Protein transport protein Sec16A OS=Homo sapiens GN=SEC16A PE=1 SV=3//4.91688e-12
CI01000082_01945468_01947837	0	16.5771	-5.2266	0.00014179	0.0012448	--	sp|Q9NP74|PALMD_HUMAN Palmdelphin OS=Homo sapiens GN=PALMD PE=1 SV=1//7.27799e-55
CI01000319_05742834_05745945	0	23.3074	-5.2588	6.2544e-06	6.9747e-05	--	sp|Q03519|TAP2_HUMAN Antigen peptide transporter 2 OS=Homo sapiens GN=TAP2 PE=1 SV=1//2.04361e-105
CI01000137_00041063_00068312	0	19.2294	-5.2652	4.0529e-05	0.00039428	--	sp|O95948|ONEC2_HUMAN One cut domain family member 2 OS=Homo sapiens GN=ONECUT2 PE=2 SV=2//5.11913e-172
CI01000016_10989691_11026452	0	19.2957	-5.2702	3.9173e-05	0.00038273	--	sp|P14173|DDC_RAT Aromatic-L-amino-acid decarboxylase OS=Rattus norvegicus GN=Ddc PE=1 SV=1//0
CI01025188_00000170_00001069	4.4274	171.739	-5.2776	1.2794e-34	7.4215e-33	--	sp|Q6NWZ9|CDO1_DANRE Cysteine dioxygenase type 1 OS=Danio rerio GN=cdo1 PE=2 SV=1//7.29269e-92
Novel00009	0	16.1792	-5.2847	0.00016477	0.0014274	--	PREDICTED: pancreatic secretory trypsin inhibitor-like [Poecilia formosa]
CI01000311_00749510_00755132	0	19.5278	-5.2875	3.4777e-05	0.00034313	--	sp|Q96PC5|MIA2_HUMAN Melanoma inhibitory activity protein 2 OS=Homo sapiens GN=MIA2 PE=1 SV=3//9.3924e-26
CI01000389_00052517_00052789	2.4074	94.1248	-5.289	9.9842e-20	3.4767e-18	--	-//-
CI01000347_01988383_02000768	0	17.837	-5.3323	7.4024e-05	0.0006875	--	sp|A6PWD2|FHAD1_MOUSE Forkhead-associated domain-containing protein 1 OS=Mus musculus GN=Fhad1 PE=2 SV=1//3.3487e-14
CI01000321_05000584_05005208	0	20.2904	-5.3427	2.3545e-05	0.00023842	--	sp|P34024|PLC_LISMO 1-phosphatidylinositol phosphodiesterase OS=Listeria monocytogenes serovar 1/2a (strain ATCC BAA-679 / EGD-e) GN=plcA PE=1 SV=1//2.69822e-32
CI01000039_06472455_06491979	6.08767	249.784	-5.3586	7.5917e-50	6.5226e-48	--	sp|A3QK16|ERLN2_DANRE Erlin-2 OS=Danio rerio GN=erlin2 PE=2 SV=1//0
CI01000304_12437868_12439019	0	21.0198	-5.3937	1.6238e-05	0.00016881	--	sp|P16296|FA9_RAT Coagulation factor IX OS=Rattus norvegicus GN=F9 PE=2 SV=2//3.74607e-40
CI01000065_03986974_04006773	1.21753	51.3559	-5.3985	1.5858e-11	3.304e-10	--	sp|P14580|CP4A6_RABIT Cytochrome P450 4A6 OS=Oryctolagus cuniculus GN=CYP4A6 PE=1 SV=1//2.71033e-145
CI01000189_02804072_02818815	1.27288	54.0082	-5.407	4.7245e-12	1.0362e-10	--	sp|Q91ZP3|LPIN1_MOUSE Phosphatidate phosphatase LPIN1 OS=Mus musculus GN=Lpin1 PE=1 SV=1//0
CI01000354_00744265_00747900	1.21753	52.0521	-5.4179	1.1239e-11	2.3754e-10	--	-//-
CI01000311_00041437_00043573	7.44356	320.568	-5.4285	9.5369e-64	1.0551e-61	--	sp|Q8UVX8|IOD2_NEOFS Type II iodothyronine deiodinase OS=Neoceratodus forsteri GN=dio2 PE=2 SV=3//1.69876e-89
CI01000112_04454675_04455835	0	21.5502	-5.4296	1.2404e-05	0.00013175	--	sp|P34994|SSR2_PIG Somatostatin receptor type 2 OS=Sus scrofa GN=SSTR2 PE=3 SV=1//2.94459e-153
CI01000039_03850075_03871274	0	41.7743	-5.4307	1.1648e-09	2.0713e-08	--	sp|Q9BYZ6|RHBT2_HUMAN Rho-related BTB domain-containing protein 2 OS=Homo sapiens GN=RHOBTB2 PE=2 SV=2//0
CI01000304_11866424_11868022	0	21.7823	-5.4451	1.1028e-05	0.00011839	--	sp|Q5RFJ3|UD2A3_PONAB UDP-glucuronosyltransferase 2A3 OS=Pongo abelii GN=UGT2A3 PE=2 SV=1//2.65492e-129
CI01000005_01641148_01646936	2.18603	95.3846	-5.4474	3.5889e-20	1.2782e-18	--	sp|Q9BX93|PG12B_HUMAN Group XIIB secretory phospholipase A2-like protein OS=Homo sapiens GN=PLA2G12B PE=1 SV=2//2.1557e-80
CI01000313_00913110_00924079	0	15.914	-5.4673	0.00016992	0.0014675	--	sp|Q8TE04|PANK1_HUMAN Pantothenate kinase 1 OS=Homo sapiens GN=PANK1 PE=1 SV=2//0
CI01000306_09628418_09641286	9.29753	411.41	-5.4676	1.7741e-81	2.564e-79	--	sp|Q9GLY5|ITIH3_RABIT Inter-alpha-trypsin inhibitor heavy chain H3 OS=Oryctolagus cuniculus GN=ITIH3 PE=2 SV=1//1.72109e-161
CI01000018_02135812_02137218	0	22.1802	-5.4712	9.0181e-06	9.818e-05	--	sp|Q6NW52|MSRB2_DANRE Methionine-R-sulfoxide reductase B2, mitochondrial OS=Danio rerio GN=msrb2 PE=2 SV=1//2.63389e-101
CI01000004_01332533_01345585	3.68027	164.544	-5.4825	1.109e-33	6.3018e-32	--	sp|P07857|NLTP_BOVIN Non-specific lipid-transfer protein OS=Bos taurus GN=SCP2 PE=1 SV=2//7.82774e-50
CI01000026_15457228_15461956	0	13.7258	-5.4949	0.00047443	0.0037242	--	sp|Q1NZ26|YSMU_CAEEL Uncharacterized protein F13E9.13, mitochondrial OS=Caenorhabditis elegans GN=F13E9.13 PE=3 SV=1//1.92888e-61
Novel00392	0	22.578	-5.4968	7.3774e-06	8.1184e-05	-//-
CI01000004_07388945_07408147	1.07918	48.9687	-5.5039	4.0357e-11	8.19e-10	--	sp|P80204|TGFR1_RAT TGF-beta receptor type-1 OS=Rattus norvegicus GN=Tgfbr1 PE=1 SV=1//0
CI01000004_03737431_03794978	0	21.6828	-5.5265	1.1004e-05	0.00011818	--	sp|A4IFW2|PTPRF_DANRE Receptor-type tyrosine-protein phosphatase F OS=Danio rerio GN=ptprf PE=2 SV=1//2.34916e-11
CI01000075_00548373_00566336	1.16219	53.5772	-5.5267	4.8151e-12	1.0542e-10	--	sp|Q9NR19|ACSA_HUMAN Acetyl-coenzyme A synthetase, cytoplasmic OS=Homo sapiens GN=ACSS2 PE=1 SV=1//0
Novel02101	0	23.1085	-5.5304	5.6481e-06	6.3381e-05	--	cytosolic phospholipase A2 gamma-like [Danio rerio]
CI01035621_00000372_00001066	0	23.2079	-5.5365	5.3726e-06	6.0535e-05	--	sp|O93526|FGL1L_CHICK Fibrinogen-like protein 1-like protein OS=Gallus gallus PE=1 SV=2//1.21334e-40
CI01000029_01396098_01435688	0	14.3226	-5.5563	0.00034881	0.0028078	--	sp|Q96FL9|GLT14_HUMAN Polypeptide N-acetylgalactosaminyltransferase 14 OS=Homo sapiens GN=GALNT14 PE=1 SV=1//0
CI01000168_01110611_01115503	0	23.871	-5.5772	3.8521e-06	4.4383e-05	--	sp|Q9NZ20|PA2G3_HUMAN Group 3 secretory phospholipase A2 OS=Homo sapiens GN=PLA2G3 PE=1 SV=2//2.40949e-45
CI01000127_00787687_00803143	0	23.9042	-5.5792	3.7887e-06	4.3692e-05	--	sp|A5PJX7|S6A13_BOVIN Sodium- and chloride-dependent GABA transporter 2 OS=Bos taurus GN=SLC6A13 PE=2 SV=1//0
CI01000055_00401437_00402573	0	21.4839	-5.6007	1.1611e-05	0.00012396	--	sp|Q8K3J9|GPC5C_MOUSE G-protein coupled receptor family C group 5 member C OS=Mus musculus GN=Gprc5c PE=2 SV=2//6.54157e-87
CI01000129_01621350_01641606	15.3022	744.345	-5.6042	6.3556e-147	1.4713e-144	--	sp|Q61129|CFAI_MOUSE Complement factor I OS=Mus musculus GN=Cfi PE=1 SV=3//5.35495e-12
CI01000550_00009102_00013877	0	24.6667	-5.6245	2.588e-06	3.0478e-05	--	sp|P14381|YTX2_XENLA Transposon TX1 uncharacterized 149 kDa protein OS=Xenopus laevis PE=3 SV=1//2.22977e-60
Novel01123	0	37.1659	-5.6365	7.827e-09	1.2715e-07	--	unnamed protein product [Oncorhynchus mykiss]
CI01052392_00000373_00002024	0	15.2178	-5.6437	0.00022063	0.0018642	--	sp|Q6PUF3|DHI1L_DANRE Hydroxysteroid 11-beta-dehydrogenase 1-like protein OS=Danio rerio GN=hsd11b1l PE=2 SV=1//8.14479e-46
CI01000029_04223968_04232159	0	25.3961	-5.6665	1.7997e-06	2.153e-05	--	sp|Q8BXK9|CLIC5_MOUSE Chloride intracellular channel protein 5 OS=Mus musculus GN=Clic5 PE=1 SV=1//4.70067e-143
CI01000325_07474293_07479665	0	25.4624	-5.6703	1.7414e-06	2.0872e-05	--	sp|Q6DGA6|ALLC_DANRE Allantoicase OS=Danio rerio GN=allc PE=2 SV=1//3.2247e-08
CI01000004_08976512_08980033	1.13452	58.053	-5.6772	5.1727e-13	1.2282e-11	--	sp|Q8BWP5|TTPA_MOUSE Alpha-tocopherol transfer protein OS=Mus musculus GN=Ttpa PE=1 SV=1//4.0035e-103
CI01000030_02155901_02157314	34.506	1776.6	-5.6861	0	0	--	sp|Q9N2J2|GPX4_BOVIN Phospholipid hydroperoxide glutathione peroxidase, mitochondrial OS=Bos taurus GN=GPX4 PE=2 SV=2//4.71599e-34
CI01000046_03443490_03508344	0	27.1533	-5.6906	7.8237e-07	9.8148e-06	--	sp|Q7Z5N4|SDK1_HUMAN Protein sidekick-1 OS=Homo sapiens GN=SDK1 PE=2 SV=3//1.64082e-51
Novel02050	3.48657	180.657	-5.6953	3.4171e-37	2.1629e-35	--	complement factor H-like 2 protein [Danio rerio]
CI01000012_02389469_02394443	0	25.9597	-5.6982	1.3605e-06	1.6488e-05	--	sp|Q9UNP4|SIAT9_HUMAN Lactosylceramide alpha-2,3-sialyltransferase OS=Homo sapiens GN=ST3GAL5 PE=1 SV=4//1.18873e-73
CI01000030_07521446_07540249	1.49425	77.8129	-5.7025	6.0495e-17	1.7963e-15	--	sp|P06213|INSR_HUMAN Insulin receptor OS=Homo sapiens GN=INSR PE=1 SV=4//1.78684e-80
CI01000304_00695426_00725459	5.17452	272.329	-5.7178	3.1819e-55	2.9795e-53	--	sp|Q9Y2P4|S27A6_HUMAN Long-chain fatty acid transport protein 6 OS=Homo sapiens GN=SLC27A6 PE=2 SV=1//0
CI01000050_01674592_01678560	0	26.225	-5.7184	1.1897e-06	1.4516e-05	--	sp|Q7T2V2|ST1S3_DANRE Cytosolic sulfotransferase 3 OS=Danio rerio GN=sult1st3 PE=1 SV=1//0
CI01000300_10938720_10949086	0	16.0798	-5.7232	0.00014246	0.0012498	--	sp|Q80VK6|ARH38_MOUSE Rho guanine nucleotide exchange factor 38 OS=Mus musculus GN=Arhgef38 PE=2 SV=2//5.12012e-23
Novel02161	6.83479	361.911	-5.7266	8.2065e-73	1.0363e-70	--	complement factor I [Ctenopharyngodon idella]
CI01000008_01933405_01951274	0	38.1936	-5.7303	4.5378e-09	7.5185e-08	--	sp|Q62609|NOE1_RAT Noelin OS=Rattus norvegicus GN=Olfm1 PE=1 SV=1//0
CI01000049_03081339_03089363	0	38.4589	-5.7403	3.986e-09	6.6796e-08	--	sp|O15488|GLYG2_HUMAN Glycogenin-2 OS=Homo sapiens GN=GYG2 PE=1 SV=2//2.4194e-105
CI01000155_00201322_00201957	0	26.9544	-5.7524	8.3188e-07	1.041e-05	--	sp|Q4VBT1|FA1B1_DANRE Fatty acid binding protein 1-B.1 OS=Danio rerio GN=fabp1b.1 PE=2 SV=1//2.00026e-54
CI01000043_06368621_06375360	0	50.1955	-5.7806	1.7191e-11	3.5787e-10	--	sp|Q64669|NQO1_MOUSE NAD(P)H dehydrogenase [quinone] 1 OS=Mus musculus GN=Nqo1 PE=1 SV=3//3.74652e-107
CI01000030_05561747_05564633	0	27.7169	-5.7927	5.7142e-07	7.3454e-06	--	sp|Q22328|LEV9_CAEEL Protein lev-9 OS=Caenorhabditis elegans GN=lev-9 PE=1 SV=3//5.2109e-11
CI01000024_03449111_03472001	0	16.8755	-5.7929	9.542e-05	0.00086752	--	sp|Q9XT50|ATP7B_SHEEP Copper-transporting ATPase 2 OS=Ovis aries GN=ATP7B PE=2 SV=1//1.56823e-09
CI01000313_01043093_01055957	1.41123	78.7081	-5.8015	3.513e-17	1.0633e-15	--	sp|O95340|PAPS2_HUMAN Bifunctional 3&apos;-phosphoadenosine 5&apos;-phosphosulfate synthase 2 OS=Homo sapiens GN=PAPSS2 PE=1 SV=2//0
CI01000001_00426295_00431004	0	37.0995	-5.8038	7.1839e-09	1.1732e-07	--	sp|Q6PHW0|IYD1_HUMAN Iodotyrosine dehalogenase 1 OS=Homo sapiens GN=IYD PE=1 SV=2//1.6368e-113
CI01000130_01549653_01585865	1.32822	74.5969	-5.8116	2.2782e-16	6.5321e-15	--	sp|O43157|PLXB1_HUMAN Plexin-B1 OS=Homo sapiens GN=PLXNB1 PE=1 SV=3//8.25016e-30
Novel00621	0	28.7447	-5.8452	3.4517e-07	4.6051e-06	-//-
CI01000053_05338500_05348218	0	28.8773	-5.8519	3.2349e-07	4.3297e-06	--	sp|Q91474|HNF1A_SALSA Hepatocyte nuclear factor 1-alpha OS=Salmo salar GN=hnf1a PE=2 SV=1//0
CI01000211_00234633_00237817	121.836	7038.64	-5.8523	0	0	--	sp|Q32LQ4|BHMT1_DANRE Betaine--homocysteine S-methyltransferase 1 OS=Danio rerio GN=bhmt PE=2 SV=1//0
CI01000047_06216778_06234561	0	46.4159	-5.854	9.3097e-11	1.8328e-09	--	sp|Q8CID3|FA20A_MOUSE Pseudokinase FAM20A OS=Mus musculus GN=Fam20a PE=1 SV=1//4.53708e-12
CI01041839_00000246_00000998	1.54959	90.3452	-5.8655	1.5811e-19	5.4451e-18	--	sp|Q9DBT9|M2GD_MOUSE Dimethylglycine dehydrogenase, mitochondrial OS=Mus musculus GN=Dmgdh PE=1 SV=1//2.25027e-76
CI01000001_09400828_09406357	0	29.3415	-5.8749	2.5786e-07	3.5115e-06	--	sp|Q91766|HNF4A_XENLA Hepatocyte nuclear factor 4-alpha OS=Xenopus laevis GN=hnf4a PE=2 SV=2//0
CI01000301_01077165_01081346	0	14.8531	-5.8982	0.00024568	0.0020485	--	sp|Q28892|S5A2_MACFA 3-oxo-5-alpha-steroid 4-dehydrogenase 2 OS=Macaca fascicularis GN=SRD5A2 PE=1 SV=1//4.15221e-44
CI01000000_11335685_11340519	0	29.9382	-5.9039	1.9279e-07	2.6734e-06	--	sp|Q804X6|FA9_CHICK Coagulation factor IX OS=Gallus gallus GN=F9 PE=2 SV=1//2.44283e-127
Novel00121	0	35.044	-5.9142	1.7668e-08	2.7661e-07	--	PREDICTED: LIM domain only protein 7 isoform X7 [Danio rerio]
CI01000000_00260299_00262433	0	16.8423	-5.9276	9.3809e-05	0.0008535	--	sp|P27869|TMD11_CANFA Transmembrane emp24 domain-containing protein 11 OS=Canis familiaris GN=TMED11 PE=1 SV=1//4.57023e-65
CI01180000_07491283_07505536	1.02384	63.0261	-5.9439	4.1028e-14	1.0489e-12	--	sp|Q1RLY6|KMO_DANRE Kynurenine 3-monooxygenase OS=Danio rerio GN=kmo PE=2 SV=1//0
CI01000069_02042680_02044541	0	31.4965	-5.9771	9.0544e-08	1.3116e-06	--	sp|O35403|ST3A1_MOUSE Amine sulfotransferase OS=Mus musculus GN=Sult3a1 PE=2 SV=1//1.06724e-67
CI01000006_04100433_04105606	0	32.1596	-6.0072	6.5745e-08	9.7264e-07	--	sp|Q8BZF2|NIPA4_MOUSE Magnesium transporter NIPA4 OS=Mus musculus GN=Nipal4 PE=1 SV=1//1.38727e-102
CI01000072_04683704_04714952	17.9863	1158.04	-6.0086	1.3668e-230	4.8819e-228	--	sp|P20742|PZP_HUMAN Pregnancy zone protein OS=Homo sapiens GN=PZP PE=1 SV=4//2.62703e-130
CI01000105_01594096_01594462	3.4589	222.796	-6.0093	6.8778e-46	5.3737e-44	--	-//-
CI01000340_02341068_02348409	0	32.2259	-6.0101	6.3678e-08	9.4485e-07	--	sp|P40757|ALN_LITCT Allantoinase, mitochondrial OS=Lithobates catesbeiana GN=ALN PE=1 SV=1//7.09697e-155
CI01000012_07464278_07478699	1.18986	76.7851	-6.012	6.9296e-17	2.0479e-15	--	sp|Q9UBX5|FBLN5_HUMAN Fibulin-5 OS=Homo sapiens GN=FBLN5 PE=1 SV=1//9.17983e-166
CI01000306_05864099_05864974	0	19.9257	-6.0326	2.1046e-05	0.00021459	--	sp|P19224|UD16_HUMAN UDP-glucuronosyltransferase 1-6 OS=Homo sapiens GN=UGT1A6 PE=1 SV=2//4.49235e-74
CI01000028_04441930_04444388	0	32.9221	-6.041	4.5552e-08	6.8442e-07	--	sp|A8E7I5|TTC36_DANRE Tetratricopeptide repeat protein 36 OS=Danio rerio GN=ttc36 PE=2 SV=1//4.93405e-122
CI01000016_08881761_08888177	35.2255	2329.68	-6.0474	0	0	--	sp|Q5XJ10|G3P_DANRE Glyceraldehyde-3-phosphate dehydrogenase OS=Danio rerio GN=gapdh PE=2 SV=2//0
CI01000004_15186236_15193312	0	22.1802	-6.0617	7.1618e-06	7.8986e-05	--	sp|Q00765|REEP5_HUMAN Receptor expression-enhancing protein 5 OS=Homo sapiens GN=REEP5 PE=1 SV=3//6.98394e-75
CI01000013_06655749_06670021	0	33.4857	-6.0655	3.4757e-08	5.2988e-07	--	sp|Q3SZL0|NR1H4_BOVIN Bile acid receptor OS=Bos taurus GN=NR1H4 PE=2 SV=1//0
Novel00257	0	67.2036	-6.076	5.5215e-15	1.4892e-13	--	PREDICTED: cytochrome P450 27C1 [Danio rerio]
Novel00357	7.3052	495.755	-6.0846	5.4618e-100	9.3532e-98	--	complement factor H precursor [Danio rerio]>gi|300719704|gb|ADK32771.1| complement factor H [Danio rerio]
CI01000129_00325556_00330906	0	39.6193	-6.0913	1.9645e-09	3.4132e-08	--	sp|Q6ING9|PPM1K_XENLA Protein phosphatase 1K, mitochondrial OS=Xenopus laevis GN=ppm1k PE=2 SV=1//1.41049e-171
CI01000057_04703416_04711776	1.27288	87.6929	-6.1063	4.3177e-19	1.449e-17	--	sp|O15528|CP27B_HUMAN 25-hydroxyvitamin D-1 alpha hydroxylase, mitochondrial OS=Homo sapiens GN=CYP27B1 PE=1 SV=1//1.22013e-154
CI01000009_02375481_02385887	0	25.1309	-6.1264	1.7503e-06	2.0968e-05	--	sp|Q9ULJ7|ANR50_HUMAN Ankyrin repeat domain-containing protein 50 OS=Homo sapiens GN=ANKRD50 PE=1 SV=4//0
CI01000129_01299743_01301314	0	29.5404	-6.1532	2.1772e-07	2.9958e-06	--	-//-
CI01000160_00676289_00679272	0	36.0055	-6.1701	1.0453e-08	1.6721e-07	--	-//-
CI01000051_07403086_07404051	0	36.4033	-6.186	8.6566e-09	1.3972e-07	--	-//-
CI01000222_00604324_00605493	0	36.6685	-6.1965	7.6352e-09	1.2428e-07	--	-//-
CI01000304_05295266_05357773	2.79479	206.086	-6.2044	1.095e-42	7.7773e-41	--	sp|Q9UL12|SARDH_HUMAN Sarcosine dehydrogenase, mitochondrial OS=Homo sapiens GN=SARDH PE=1 SV=1//0
CI01000192_00252038_00254509	0	47.2779	-6.215	5.4032e-11	1.0868e-09	--	sp|Q9BW04|SARG_HUMAN Specifically androgen-regulated gene protein OS=Homo sapiens GN=SARG PE=1 SV=2//2.79704e-12
CI01000027_01572250_01574108	0	37.7958	-6.2402	4.4843e-09	7.4394e-08	--	sp|Q91009|NTRK1_CHICK High affinity nerve growth factor receptor (Fragment) OS=Gallus gallus GN=NTRK1 PE=2 SV=1//3.96762e-23
CI01000072_04329947_04337502	0	19.0637	-6.2583	3.1042e-05	0.00030896	--	sp|P86810|OXLA_SIGCA L-amino-acid oxidase OS=Siganus canaliculatus PE=1 SV=2//0
CI01000117_00405703_00420672	0	15.0189	-6.2768	0.00021768	0.0018418	--	sp|J3SBP3|PDE2_CROAD Venom phosphodiesterase 2 OS=Crotalus adamanteus PE=1 SV=1//4.68736e-111
CI01000050_06359307_06399573	0	38.8567	-6.2801	2.7232e-09	4.6475e-08	--	-//-
CI01000066_00179779_00180183	0	12.9301	-6.2832	0.00060169	0.0046005	--	sp|P14222|PERF_HUMAN Perforin-1 OS=Homo sapiens GN=PRF1 PE=1 SV=1//3.13665e-06
CI01000110_03084686_03087106	0	13.0628	-6.2979	0.00056382	0.0043414	--	-//-
CI01000072_02880628_02899254	0	13.1622	-6.3088	0.00053702	0.0041543	--	sp|Q29RU9|SOX_BOVIN Peroxisomal sarcosine oxidase OS=Bos taurus GN=PIPOX PE=2 SV=2//2.63256e-154
CI01000113_01120464_01124821	0	13.4938	-6.3447	0.0004568	0.0035948	--	sp|Q9Y5Z4|HEBP2_HUMAN Heme-binding protein 2 OS=Homo sapiens GN=HEBP2 PE=1 SV=1//2.90087e-33
Novel01707	0	61.8989	-6.3724	6.0726e-14	1.5352e-12	-//-
CI01000010_11782156_11786680	0	13.8585	-6.3832	0.00038265	0.0030575	--	sp|Q6MG82|PRRT1_RAT Proline-rich transmembrane protein 1 OS=Rattus norvegicus GN=Prrt1 PE=1 SV=2//7.98669e-07
CI01000327_04060107_04065015	0	27.7169	-6.3832	5.0879e-07	6.5945e-06	--	sp|P35350|ACKR4_BOVIN Atypical chemokine receptor 4 OS=Bos taurus GN=ACKR4 PE=2 SV=1//4.99119e-80
CI01000174_00433771_00444896	2.35205	197.069	-6.3886	6.5932e-41	4.4313e-39	--	sp|P55918|MFAP4_BOVIN Microfibril-associated glycoprotein 4 OS=Bos taurus GN=MFAP4 PE=1 SV=2//4.81759e-06
CI01000306_11480178_11484239	1.77096	148.895	-6.3936	2.524e-31	1.36e-29	--	sp|Q9UJM3|ERRFI_HUMAN ERBB receptor feedback inhibitor 1 OS=Homo sapiens GN=ERRFI1 PE=1 SV=1//1.18556e-64
CI01000095_02185751_02210428	0	42.2716	-6.4016	5.5424e-10	1.0056e-08	--	sp|Q6NYE4|ALKMO_DANRE Alkylglycerol monooxygenase OS=Danio rerio GN=agmo PE=2 SV=1//0
CI01000314_00931320_00933166	0	42.6695	-6.4151	4.61e-10	8.4193e-09	--	sp|Q07342|FOXA2_DANRE Forkhead box protein A2 OS=Danio rerio GN=foxa2 PE=2 SV=1//0
CI01113194_00000034_00007377	0	43.1999	-6.433	3.6077e-10	6.6421e-09	--	sp|Q9UP65|PA24C_HUMAN Cytosolic phospholipase A2 gamma OS=Homo sapiens GN=PLA2G4C PE=1 SV=2//5.65952e-21
CI01000065_03037531_03045960	0	43.5646	-6.4451	3.0489e-10	5.6549e-09	--	sp|Q92485|ASM3B_HUMAN Acid sphingomyelinase-like phosphodiesterase 3b OS=Homo sapiens GN=SMPDL3B PE=2 SV=2//3.80944e-174
CI01000304_15703390_15711806	0	43.8298	-6.4538	2.698e-10	5.0303e-09	--	sp|Q4V9F0|DGAT2_DANRE Diacylglycerol O-acyltransferase 2 OS=Danio rerio GN=dgat2 PE=2 SV=1//0
CI01000046_03511698_03542614	0	21.8818	-6.4572	8.1167e-06	8.8889e-05	--	sp|Q8AV58|SDK1_CHICK Protein sidekick-1 OS=Gallus gallus GN=SDK1 PE=2 SV=1//5.11667e-08
CI01000330_01985764_01994458	2.37972	209.7	-6.4614	2.1232e-43	1.5477e-41	--	sp|O14975|S27A2_HUMAN Very long-chain acyl-CoA synthetase OS=Homo sapiens GN=SLC27A2 PE=1 SV=2//0
CI01000092_03733899_03743505	0	44.1614	-6.4647	2.3161e-10	4.3473e-09	--	sp|P24461|CP2G1_RABIT Cytochrome P450 2G1 OS=Oryctolagus cuniculus GN=CYP2G1 PE=1 SV=1//1.06878e-160
CI01000055_05630944_05688603	0	68.4634	-6.4654	2.9629e-15	8.1495e-14	--	sp|Q2IBG7|MET_EULMM Hepatocyte growth factor receptor OS=Eulemur macaco macaco GN=MET PE=3 SV=1//0
CI01000001_10556067_10557569	0	44.2609	-6.468	2.2125e-10	4.1685e-09	--	sp|A9ULE9|DJC22_XENTR DnaJ homolog subfamily C member 22 OS=Xenopus tropicalis GN=dnajc22 PE=2 SV=1//5.64713e-82
Novel00349	0	44.2609	-6.468	2.2125e-10	4.1685e-09	--	PREDICTED: uncharacterized protein LOC100332737 [Danio rerio]
[truncated: 401 more rows]

## Sheet: S3-3 vs S1-3
Gene_id	readcount_S3_3	readcount_S1_3	log2.Fold_change.	pvalue	qvalue	Gene Name	Blast swiss prot
[truncated: 948 more rows]

[truncated: 1 more sheets: S3-5 vs S1-5]
