# Supplementary material for: Multi-Omics Sequencing Provides Insights Into Age-Dependent Susceptibility of Grass Carp (Ctenopharyngodon idellus) to Reovirus
Source: Front Immunol. 2021 Jun 17;12:694965. doi: 10.3389/fimmu.2021.694965 (PMC8247658; doi:10.3389/fimmu.2021.694965)
Supplement: Supplementary file 9 [file Table_5.xlsx]

## Sheet: 0 dpi
Up
GO_accession	Description	Term_type	Over_represented_pValue	Corrected_pValue	DEG_item	DEG_list	Bg_item	Bg_list	Gene_names
GO:0004298	threonine-type endopeptidase activity	molecular_function	1.8131e-12	4.3052e-09	9	239	27	24969	CI01000191_00591202_00594485|CI01000319_05816948_05819499|CI01000004_16221780_16232426|CI01000319_05804236_05806955|CI01000223_00398156_00405578|CI01000139_00003689_00012005|CI01000319_05812788_05816097|CI01000306_09013366_09014513|CI01000319_05808908_05812498
GO:0070003	threonine-type peptidase activity	molecular_function	1.8131e-12	4.3052e-09	9	239	27	24969	CI01000319_05808908_05812498|CI01000223_00398156_00405578|CI01000306_09013366_09014513|CI01000139_00003689_00012005|CI01000319_05812788_05816097|CI01000319_05804236_05806955|CI01000004_16221780_16232426|CI01000319_05816948_05819499|CI01000191_00591202_00594485
GO:0000502	proteasome complex	cellular_component	8.2524e-12	1.3064e-08	10	239	44	24969	CI01000191_00591202_00594485|CI01000319_05816948_05819499|CI01000223_00506611_00514948|CI01000319_05804236_05806955|CI01000004_16221780_16232426|CI01000319_05812788_05816097|CI01000306_09013366_09014513|CI01000139_00003689_00012005|CI01000223_00398156_00405578|CI01000319_05808908_05812498
GO:0005839	proteasome core complex	cellular_component	2.7536e-11	3.2692e-08	9	239	35	24969	CI01000319_05808908_05812498|CI01000223_00398156_00405578|CI01000139_00003689_00012005|CI01000319_05812788_05816097|CI01000306_09013366_09014513|CI01000319_05804236_05806955|CI01000004_16221780_16232426|CI01000319_05816948_05819499|CI01000191_00591202_00594485
GO:0006879	cellular iron ion homeostasis	biological_process	2.3432e-08	1.5897e-05	6	239	20	24969	CI01000069_03631837_03632897|CI01000069_03595904_03596883|CI01000069_03636156_03639756|CI01000069_03612923_03614657|CI01000069_03625937_03626925|CI01000118_00380301_00394726
GO:0046916	cellular transition metal ion homeostasis	biological_process	2.3432e-08	1.5897e-05	6	239	20	24969	CI01000069_03631837_03632897|CI01000069_03636156_03639756|CI01000069_03595904_03596883|CI01000069_03612923_03614657|CI01000069_03625937_03626925|CI01000118_00380301_00394726
GO:0055072	iron ion homeostasis	biological_process	2.3432e-08	1.5897e-05	6	239	20	24969	CI01000069_03595904_03596883|CI01000069_03636156_03639756|CI01000069_03631837_03632897|CI01000118_00380301_00394726|CI01000069_03612923_03614657|CI01000069_03625937_03626925
GO:0055076	transition metal ion homeostasis	biological_process	4.4737e-08	2.6557e-05	6	239	22	24969	CI01000069_03631837_03632897|CI01000069_03636156_03639756|CI01000069_03595904_03596883|CI01000069_03612923_03614657|CI01000069_03625937_03626925|CI01000118_00380301_00394726
GO:0008199	ferric iron binding	molecular_function	4.0818e-07	0.00021539	5	239	17	24969	CI01000069_03612923_03614657|CI01000069_03625937_03626925|CI01000069_03631837_03632897|CI01000069_03636156_03639756|CI01000069_03595904_03596883
GO:0019725	cellular homeostasis	biological_process	5.131e-07	0.00024367	10	239	130	24969	CI01000001_12921289_12924608|CI01000026_00898521_00902621|CI01000069_03631837_03632897|CI01000069_03636156_03639756|CI01000069_03625937_03626925|CI01000012_12138610_12140673|CI01000118_00380301_00394726|CI01000000_08962721_08970678|CI01000069_03595904_03596883|CI01000069_03612923_03614657
GO:0030163	protein catabolic process	biological_process	2.4419e-06	0.0010542	11	239	191	24969	CI01000004_16221780_16232426|CI01000319_05804236_05806955|CI01000223_00506611_00514948|CI01000191_00591202_00594485|CI01000319_05816948_05819499|CI01000319_05808908_05812498|CI01000006_07929484_07931926|CI01000139_00003689_00012005|CI01000319_05812788_05816097|CI01000306_09013366_09014513|CI01000223_00398156_00405578
GO:0006750	glutathione biosynthetic process	biological_process	5.809e-06	0.0021221	4	239	13	24969	CI01000005_05935743_05940360|CI01000005_05919567_05933578|CI01000026_03950848_03969190|CI01000021_01519982_01528860
GO:0019184	nonribosomal peptide biosynthetic process	biological_process	5.809e-06	0.0021221	4	239	13	24969	CI01000021_01519982_01528860|CI01000026_03950848_03969190|CI01000005_05919567_05933578|CI01000005_05935743_05940360
GO:0044257	cellular protein catabolic process	biological_process	8.6515e-06	0.0027103	10	239	178	24969	CI01000191_00591202_00594485|CI01000319_05816948_05819499|CI01000004_16221780_16232426|CI01000319_05804236_05806955|CI01000319_05812788_05816097|CI01000139_00003689_00012005|CI01000306_09013366_09014513|CI01000223_00398156_00405578|CI01000319_05808908_05812498|CI01000006_07929484_07931926
GO:0051603	proteolysis involved in cellular protein catabolic process	biological_process	8.6515e-06	0.0027103	10	239	178	24969	CI01000223_00398156_00405578|CI01000319_05812788_05816097|CI01000306_09013366_09014513|CI01000139_00003689_00012005|CI01000319_05808908_05812498|CI01000006_07929484_07931926|CI01000191_00591202_00594485|CI01000319_05816948_05819499|CI01000004_16221780_16232426|CI01000319_05804236_05806955
GO:0006873	cellular ion homeostasis	biological_process	1.0273e-05	0.0027103	6	239	52	24969	CI01000069_03631837_03632897|CI01000069_03595904_03596883|CI01000069_03636156_03639756|CI01000069_03612923_03614657|CI01000069_03625937_03626925|CI01000118_00380301_00394726
GO:0006875	cellular metal ion homeostasis	biological_process	1.0273e-05	0.0027103	6	239	52	24969	CI01000069_03595904_03596883|CI01000069_03636156_03639756|CI01000069_03631837_03632897|CI01000118_00380301_00394726|CI01000069_03625937_03626925|CI01000069_03612923_03614657
GO:0030003	cellular cation homeostasis	biological_process	1.0273e-05	0.0027103	6	239	52	24969	CI01000118_00380301_00394726|CI01000069_03612923_03614657|CI01000069_03625937_03626925|CI01000069_03636156_03639756|CI01000069_03595904_03596883|CI01000069_03631837_03632897
GO:0055065	metal ion homeostasis	biological_process	1.2829e-05	0.0028264	6	239	54	24969	CI01000118_00380301_00394726|CI01000069_03612923_03614657|CI01000069_03625937_03626925|CI01000069_03636156_03639756|CI01000069_03595904_03596883|CI01000069_03631837_03632897
GO:1901575	organic substance catabolic process	biological_process	1.3812e-05	0.0028264	17	239	524	24969	CI01000319_05808908_05812498|CI01000319_05812788_05816097|CI01000306_09013366_09014513|CI01000010_11033322_11076878|CI01000034_04239062_04242494|CI01000023_00364216_00367202|CI01000319_05816948_05819499|CI01000191_00591202_00594485|CI01000006_07929484_07931926|CI01000223_00398156_00405578|CI01000117_00229461_00235903|CI01000139_00003689_00012005|CI01000013_10892125_10899628|CI01000223_00506611_00…
GO:0042592	homeostatic process	biological_process	1.3952e-05	0.0028264	10	239	187	24969	CI01000069_03625937_03626925|CI01000118_00380301_00394726|CI01000012_12138610_12140673|CI01000069_03631837_03632897|CI01000026_00898521_00902621|CI01000001_12921289_12924608|CI01000069_03636156_03639756|CI01000069_03612923_03614657|CI01000000_08962721_08970678|CI01000069_03595904_03596883
GO:0050801	ion homeostasis	biological_process	1.4284e-05	0.0028264	6	239	55	24969	CI01000069_03636156_03639756|CI01000069_03595904_03596883|CI01000069_03631837_03632897|CI01000118_00380301_00394726|CI01000069_03625937_03626925|CI01000069_03612923_03614657
GO:0055080	cation homeostasis	biological_process	1.4284e-05	0.0028264	6	239	55	24969	CI01000069_03595904_03596883|CI01000069_03636156_03639756|CI01000069_03631837_03632897|CI01000118_00380301_00394726|CI01000069_03625937_03626925|CI01000069_03612923_03614657
GO:0098771	inorganic ion homeostasis	biological_process	1.4284e-05	0.0028264	6	239	55	24969	CI01000069_03636156_03639756|CI01000069_03595904_03596883|CI01000069_03631837_03632897|CI01000118_00380301_00394726|CI01000069_03612923_03614657|CI01000069_03625937_03626925
GO:0055082	cellular chemical homeostasis	biological_process	2.2722e-05	0.0043163	6	239	60	24969	CI01000069_03612923_03614657|CI01000069_03625937_03626925|CI01000118_00380301_00394726|CI01000069_03631837_03632897|CI01000069_03595904_03596883|CI01000069_03636156_03639756
GO:0004357	glutamate-cysteine ligase activity	molecular_function	3.1511e-05	0.0057556	3	239	7	24969	CI01000026_03950848_03969190|CI01000005_05935743_05940360|CI01000005_05919567_05933578
GO:0009056	catabolic process	biological_process	3.6369e-05	0.0063969	23	239	938	24969	CI01000319_05808908_05812498|CI01000010_11033322_11076878|CI01000319_04960448_04963377|CI01000319_05812788_05816097|CI01000306_09013366_09014513|CI01000034_04239062_04242494|CI01000023_00364216_00367202|CI01000004_12364142_12368537|CI01000182_00052778_00054711|CI01000191_00591202_00594485|CI01000319_05816948_05819499|CI01000006_07929484_07931926|CI01000186_00175457_00185420|CI01000223_00398156_00…
GO:0048878	chemical homeostasis	biological_process	4.2369e-05	0.0071862	6	239	67	24969	CI01000069_03612923_03614657|CI01000069_03625937_03626925|CI01000118_00380301_00394726|CI01000069_03631837_03632897|CI01000069_03636156_03639756|CI01000069_03595904_03596883
GO:0070011	peptidase activity, acting on L-amino acid peptides	molecular_function	6.527e-05	0.010689	25	239	1103	24969	CI01000118_00380301_00394726|CI01037611_00003292_00004707|CI01000027_07981813_07992141|CI01000319_05804236_05806955|CI01000004_16221780_16232426|CI01000139_00003689_00012005|CI01000242_00409651_00424172|CI01000223_00398156_00405578|CI01000256_00097213_00105723|CI01000006_07929484_07931926|CI01000069_04990240_04994522|CI01000027_07954714_07957187|CI01000319_05816948_05819499|CI01000191_00591202_00…
GO:0044265	cellular macromolecule catabolic process	biological_process	8.8857e-05	0.014066	10	239	233	24969	CI01000319_05804236_05806955|CI01000004_16221780_16232426|CI01000319_05816948_05819499|CI01000191_00591202_00594485|CI01000319_05808908_05812498|CI01000006_07929484_07931926|CI01000223_00398156_00405578|CI01000306_09013366_09014513|CI01000319_05812788_05816097|CI01000139_00003689_00012005
GO:0004175	endopeptidase activity	molecular_function	9.8143e-05	0.015035	21	239	865	24969	Novel00808|CI01000306_09013366_09014513|CI01000319_05812788_05816097|CI01000313_01706521_01713398|CI01000013_06425832_06432737|CI01000054_01589927_01595736|CI01000319_05808908_05812498|CI01000000_05715062_05715540|CI01000189_03105976_03111686|CI01000319_05816948_05819499|CI01000191_00591202_00594485|CI01000027_07954714_07957187|CI01000008_01049703_01053618|CI01000139_00003689_00012005|CI01000223_…
GO:0006749	glutathione metabolic process	biological_process	0.00016912	0.025098	4	239	29	24969	CI01000021_01519982_01528860|CI01000026_03950848_03969190|CI01000005_05935743_05940360|CI01000005_05919567_05933578
GO:0008233	peptidase activity	molecular_function	0.0002237	0.03171	25	239	1194	24969	CI01000008_01049703_01053618|CI01000319_05816948_05819499|CI01000191_00591202_00594485|CI01000069_04990240_04994522|CI01000027_07954714_07957187|CI01000054_01589927_01595736|CI01000319_05808908_05812498|CI01000189_03105976_03111686|CI01000000_05715062_05715540|CI01000313_01706521_01713398|CI01000319_05812788_05816097|Novel00808|CI01000306_09013366_09014513|CI01000013_06425832_06432737|CI01000098_…
GO:0009057	macromolecule catabolic process	biological_process	0.00023161	0.03171	11	239	312	24969	CI01000319_05808908_05812498|CI01000006_07929484_07931926|CI01000223_00398156_00405578|CI01000306_09013366_09014513|CI01000319_05812788_05816097|CI01000139_00003689_00012005|CI01000319_05804236_05806955|CI01000004_16221780_16232426|CI01000223_00506611_00514948|CI01000319_05816948_05819499|CI01000191_00591202_00594485
GO:0006508	proteolysis	biological_process	0.0002337	0.03171	23	239	1057	24969	CI01000256_00097213_00105723|CI01000006_07929484_07931926|CI01000242_00409651_00424172|CI01000223_00398156_00405578|CI01000139_00003689_00012005|CI01000027_07981813_07992141|CI01037611_00003292_00004707|CI01000319_05804236_05806955|CI01000004_16221780_16232426|CI01000118_00380301_00394726|CI01000319_05808908_05812498|CI01000189_03105976_03111686|CI01000054_01589927_01595736|CI01000013_06425832_06…
GO:0044248	cellular catabolic process	biological_process	0.00026861	0.034654	19	239	803	24969	CI01000319_05816948_05819499|CI01000191_00591202_00594485|CI01000004_12364142_12368537|CI01000023_00364216_00367202|CI01000034_04239062_04242494|CI01000182_00052778_00054711|CI01000319_04960448_04963377|CI01000306_09013366_09014513|CI01000319_05812788_05816097|CI01000319_05808908_05812498|CI01000312_00604216_00611100|CI01000319_05804236_05806955|CI01000004_16221780_16232426|CI01000182_00033496_00…
GO:0008009	chemokine activity	molecular_function	0.00027729	0.034654	5	239	63	24969	CI01000039_04070151_04075216|CI01000190_00975254_00979961|CI01000082_00689066_00690051|CI01000082_00711974_00712758|Novel00648
GO:0042379	chemokine receptor binding	molecular_function	0.00027729	0.034654	5	239	63	24969	CI01000190_00975254_00979961|Novel00648|CI01000082_00689066_00690051|CI01000082_00711974_00712758|CI01000039_04070151_04075216
GO:0044272	sulfur compound biosynthetic process	biological_process	0.00036791	0.0448	5	239	64	24969	CI01000039_04070151_04075216|CI01000005_05919567_05933578|CI01000005_05935743_05940360|CI01000026_03950848_03969190|CI01000021_01519982_01528860
Down
GO_accession	Description	Term_type	Over_represented_pValue	Corrected_pValue	DEG_item	DEG_list	Bg_item	Bg_list	Gene_names
GO:0004252	serine-type endopeptidase activity	molecular_function	7.5916e-10	3.6053e-06	25	479	311	24969	CI01000347_01982085_01984571|CI01000026_08294878_08297151|CI01000352_00549005_00551748|CI01000339_03405806_03412956|CI01000006_03256291_03262601|CI01000027_06103946_06107995|CI01000347_01966529_01969337|CI01000013_09828630_09852321|CI01000030_08880986_08884756|CI01000321_02060877_02067096|CI01090408_00000040_00000326|CI01000027_05711573_05714490|CI01000343_01292141_01356622|CI01000345_02028817_02…
GO:0006508	proteolysis	biological_process	1.4977e-08	3.5562e-05	49	479	1057	24969	CI01000004_16092821_16115520|CI01000055_05536718_05540416|CI01090408_00000040_00000326|CI01000010_06253230_06263855|CI01000026_08294878_08297151|CI01000006_12569291_12581457|CI01000027_06103946_06107995|CI01000339_03405806_03412956|CI01000306_04457122_04472763|CI01000003_00842413_00868623|Novel01984|CI01000021_03640760_03747887|CI01000055_01421674_01422613|CI01000027_05679544_05681461|CI01000054_…
GO:0008236	serine-type peptidase activity	molecular_function	4.9169e-08	5.8376e-05	26	479	400	24969	CI01000026_08297901_08307596|CI01000010_12110651_12120420|CI01000339_04132993_04155991|CI01000339_03393324_03405266|CI01000013_04950930_04976334|CI01000299_06281861_06289368|CI01000174_00387893_00400418|CI01000030_08919811_08923927|CI01000027_05679544_05681461|Novel01984|CI01000299_06299968_06305021|CI01000352_00549005_00551748|CI01000339_03405806_03412956|CI01000006_03256291_03262601|CI01000027_…
GO:0017171	serine hydrolase activity	molecular_function	4.9169e-08	5.8376e-05	26	479	400	24969	CI01000321_02060877_02067096|CI01000030_08880986_08884756|CI01000013_09828630_09852321|CI01000347_01966529_01969337|CI01000343_01292141_01356622|CI01000345_02028817_02037631|CI01090408_00000040_00000326|CI01000027_05711573_05714490|CI01000026_08294878_08297151|CI01000347_01982085_01984571|CI01000006_12569291_12581457|CI01000006_03256291_03262601|CI01000027_06103946_06107995|CI01000352_00549005_00…
GO:0070011	peptidase activity, acting on L-amino acid peptides	molecular_function	1.3232e-07	0.00012568	48	479	1103	24969	CI01000055_05536718_05540416|CI01090408_00000040_00000326|CI01000343_00208872_00217919|CI01000027_06103946_06107995|CI01000339_03405806_03412956|CI01000306_04457122_04472763|CI01000010_06253230_06263855|CI01000006_12569291_12581457|CI01000026_08294878_08297151|CI01000105_02384124_02399539|CI01000021_03640760_03747887|CI01000055_01421674_01422613|CI01000027_05679544_05681461|CI01000003_00842413_00…
GO:0008233	peptidase activity	molecular_function	2.021e-06	0.0011672	48	479	1194	24969	CI01000339_03393324_03405266|CI01000339_04132993_04155991|CI01000174_00387893_00400418|CI01000054_01971657_02001379|CI01000013_04950930_04976334|CI01000030_08919811_08923927|CI01000329_01058869_01075680|CI01000026_08297901_08307596|CI01000026_10721380_10724373|Novel01984|CI01000003_00842413_00868623|CI01000027_05679544_05681461|CI01000055_01421674_01422613|CI01000105_02384124_02399539|CI01000021_…
GO:0004857	enzyme inhibitor activity	molecular_function	2.1814e-06	0.0011672	19	479	264	24969	CI01000181_00369265_00386891|CI01000186_00422121_00422913|CI01000054_01971657_02001379|CI01000181_00330804_00357644|Novel00770|CI01000016_06998707_07047702|CI01000000_16362843_16368520|CI01000054_10910820_10938477|CI01000015_03452576_03457978|CI01000009_08232128_08270301|CI01000008_00312587_00314822|CI01000139_00016565_00020328|CI01000032_01342253_01348384|CI01000118_00519523_00546014|CI01000068_…
GO:0004866	endopeptidase inhibitor activity	molecular_function	2.2121e-06	0.0011672	14	479	144	24969	CI01000068_00969924_00981247|CI01000032_01342253_01348384|CI01000181_00369265_00386891|CI01000008_00312587_00314822|CI01000009_08232128_08270301|CI01000112_02565726_02573879|CI01000015_03452576_03457978|CI01000095_00790125_00813901|Novel00770|CI01000016_06998707_07047702|CI01000000_16362843_16368520|CI01000054_10910820_10938477|CI01000181_00421405_00453839|CI01000181_00330804_00357644
GO:0061135	endopeptidase regulator activity	molecular_function	2.2121e-06	0.0011672	14	479	144	24969	CI01000068_00969924_00981247|CI01000008_00312587_00314822|CI01000181_00369265_00386891|CI01000032_01342253_01348384|CI01000054_10910820_10938477|CI01000016_06998707_07047702|Novel00770|CI01000000_16362843_16368520|CI01000095_00790125_00813901|CI01000112_02565726_02573879|CI01000015_03452576_03457978|CI01000009_08232128_08270301|CI01000181_00330804_00357644|CI01000181_00421405_00453839
GO:0004175	endopeptidase activity	molecular_function	2.6912e-06	0.0012781	38	479	865	24969	CI01090408_00000040_00000326|CI01000343_00208872_00217919|CI01000027_06103946_06107995|CI01000339_03405806_03412956|CI01000306_04457122_04472763|CI01000026_08294878_08297151|CI01000055_01421674_01422613|CI01000027_05679544_05681461|CI01000003_00842413_00868623|Novel01984|CI01000026_10721380_10724373|CI01000329_01058869_01075680|CI01000026_08297901_08307596|CI01000030_08919811_08923927|CI01000174_…
GO:0030414	peptidase inhibitor activity	molecular_function	4.7515e-06	0.0018804	15	479	176	24969	CI01000112_02565726_02573879|CI01000015_03452576_03457978|CI01000009_08232128_08270301|CI01000095_00790125_00813901|CI01000000_16362843_16368520|Novel00770|CI01000016_06998707_07047702|CI01000054_10910820_10938477|CI01000181_00330804_00357644|CI01000181_00421405_00453839|CI01000054_01971657_02001379|CI01000068_00969924_00981247|CI01000032_01342253_01348384|CI01000181_00369265_00386891|CI01000008_…
GO:0061134	peptidase regulator activity	molecular_function	4.7515e-06	0.0018804	15	479	176	24969	CI01000016_06998707_07047702|Novel00770|CI01000000_16362843_16368520|CI01000054_10910820_10938477|CI01000112_02565726_02573879|CI01000009_08232128_08270301|CI01000015_03452576_03457978|CI01000095_00790125_00813901|CI01000054_01971657_02001379|CI01000181_00421405_00453839|CI01000181_00330804_00357644|CI01000068_00969924_00981247|CI01000008_00312587_00314822|CI01000032_01342253_01348384|CI01000181_…
GO:0098772	molecular function regulator	molecular_function	6.9878e-06	0.0024924	37	479	804	24969	CI01000318_00105452_00133389|CI01000112_02740099_02758394|CI01000186_00422121_00422913|CI01000039_05651770_05666399|CI01000063_07525686_07551770|CI01000010_02007718_02025670|CI01000000_16362843_16368520|CI01000016_06998707_07047702|CI01000001_10749174_10779222|CI01000015_03452576_03457978|CI01000009_08232128_08270301|CI01000054_01971657_02001379|CI01000058_04584028_04613429|CI01180000_00955725_01…
GO:0043565	sequence-specific DNA binding	molecular_function	7.3475e-06	0.0024924	33	479	709	24969	CI01000203_00215147_00219630|CI01000034_01842093_01847705|CI01000010_07745711_07755280|CI01000251_00086675_00089603|CI01000026_10347872_10351783|CI01000027_06785671_06803146|CI01000189_00297654_00300990|CI01000113_02491883_02493061|CI01000181_00525762_00542642|CI01000325_08609784_08639480|CI01000347_00576004_00576843|CI01000340_19115929_19119348|CI01000086_00528152_00537757|CI01000321_04524751_04…
GO:0005085	guanyl-nucleotide exchange factor activity	molecular_function	9.8843e-06	0.0031294	16	479	195	24969	CI01000306_01580628_01611787|CI01000080_01962907_01971325|CI01000180_00928579_00953371|CI01000354_01573859_01599357|CI01000304_05936875_05943741|CI01000300_07750575_07775271|CI01000010_03250114_03263566|CI01000339_03140715_03144128|CI01000001_10749174_10779222|CI01000058_04584028_04613429|CI01000020_05651021_05656758|CI01000039_05651770_05666399|CI01000112_02740099_02758394|CI01000318_00105452_00…
GO:0019825	oxygen binding	molecular_function	2.2619e-05	0.0067137	5	479	26	24969	CI01000113_00256900_00257501|CI01000113_00326077_00326875|CI01000113_00285871_00286497|CI01000113_00324040_00324756|CI01000113_00254945_00255661
GO:0020037	heme binding	molecular_function	3.725e-05	0.010406	13	479	182	24969	CI01000325_04602548_04605939|CI01000325_04584231_04595363|CI01000060_00932111_00933685|CI01000113_00256900_00257501|CI01000113_00324040_00324756|CI01000060_00923709_00925399|CI01000340_12881755_12891388|CI01000113_00254945_00255661|CI01000113_00326077_00326875|CI01000113_00285871_00286497|CI01000325_08609784_08639480|CI01000333_00030404_00039315|CI01000092_03860647_03862519
GO:0046906	tetrapyrrole binding	molecular_function	7.5081e-05	0.019809	13	479	193	24969	CI01000325_04602548_04605939|CI01000325_04584231_04595363|CI01000060_00932111_00933685|CI01000113_00256900_00257501|CI01000113_00324040_00324756|CI01000060_00923709_00925399|CI01000340_12881755_12891388|CI01000113_00254945_00255661|CI01000113_00326077_00326875|CI01000113_00285871_00286497|CI01000325_08609784_08639480|CI01000333_00030404_00039315|CI01000092_03860647_03862519
GO:0019538	protein metabolic process	biological_process	0.00018281	0.045692	105	479	3797	24969	CI01000339_03393324_03405266|CI01000055_00589947_00613858|CI01000037_03855991_03860283|CI01000326_00361815_00394004|CI01000013_04950930_04976334|CI01000329_01058869_01075680|CI01000300_05217150_05224947|CI01000333_00030404_00039315|Novel01984|CI01000348_00871308_00907195|CI01000016_06729420_06733577|CI01000010_02530251_02538713|CI01000055_01421674_01422613|CI01000010_08015262_08018732|CI01000325_…

## Sheet: 1 dpi
Up
GO_accession	Description	Term_type	Over_represented_pValue	Corrected_pValue	DEG_item	DEG_list	Bg_item	Bg_list	Gene_names
GO:0006955	immune response	biological_process	2.2789e-07	0.00065311	31	726	383	24969	CI01000145_01084364_01091858|CI01000339_04372538_04384498|CI01000310_03096681_03097906|CI01000146_02312993_02317927|CI01000051_01367599_01369326|CI01000012_09001061_09005079|Novel01405|CI01000120_00615076_00624378|CI01000006_00431032_00484050|CI01000300_03901275_03902800|CI01000039_04048342_04049635|CI01000082_00711974_00712758|CI01000082_00689066_00690051|CI01000047_00546330_00551551|CI01000221_…
GO:0002376	immune system process	biological_process	2.7505e-07	0.00065311	34	726	449	24969	Novel00648|CI01000146_02278636_02311063|CI01000001_02057429_02071506|CI01000090_00397826_00398584|CI01021200_00004809_00010096|CI01000319_05704764_05712826|CI01000000_10333352_10335572|CI01000397_00000817_00001976|CI01000146_02413749_02415254|CI01000082_00689066_00690051|CI01000082_00711974_00712758|Novel01405|CI01000051_01367599_01369326|CI01000300_03901275_03902800|CI01000146_02312993_02317927|…
GO:0019882	antigen processing and presentation	biological_process	3.5977e-06	0.0056951	9	726	43	24969	CI01000146_02272881_02275284|CI01000146_02413749_02415254|CI01000146_02278636_02311063|CI01000221_00150680_00153028|CI01000146_02312993_02317927|CI01000319_05704764_05712826|CI01000397_00000817_00001976|CI01000006_00431032_00484050|CI01000385_00000242_00001930
GO:0042611	MHC protein complex	cellular_component	2.7209e-05	0.0239	7	726	31	24969	CI01000146_02278636_02311063|CI01000146_02413749_02415254|CI01000385_00000242_00001930|CI01000146_02312993_02317927|CI01000146_02272881_02275284|CI01000397_00000817_00001976|CI01000319_05704764_05712826
GO:0042613	MHC class II protein complex	cellular_component	2.7209e-05	0.0239	7	726	31	24969	CI01000397_00000817_00001976|CI01000319_05704764_05712826|CI01000146_02312993_02317927|CI01000146_02272881_02275284|CI01000385_00000242_00001930|CI01000146_02278636_02311063|CI01000146_02413749_02415254
GO:0005576	extracellular region	cellular_component	3.4328e-05	0.0239	78	726	1706	24969	CI01000187_00002031_00006997|CI01000507_00002955_00008840|CI01000325_05442728_05452338|CI01180000_06893062_06910960|CI01180000_06854398_06859861|CI01000300_03901275_03902800|CI01000388_00006374_00007616|CI01000008_00312587_00314822|CI01000105_01177457_01178043|CI01000082_00689066_00690051|CI01000327_01488446_01507644|CI01000319_02863544_02879823|CI01000117_00662107_00664079|CI01000330_02434427_02…
GO:0065008	regulation of biological quality	biological_process	3.5415e-05	0.0239	39	726	671	24969	CI01000026_02583583_02589420|CI01000072_03291945_03297388|Novel01262|CI01000024_04775678_04783105|CI01000158_01309383_01335186|CI01000062_03436291_03454196|CI01000055_04565665_04574485|CI01000069_03595904_03596883|CI01000120_00615076_00624378|CI01000130_00580462_00597240|CI01000340_09015910_09020996|CI01058169_00000393_00004695|CI01000018_03570664_03575338|CI01000069_03625937_03626925|CI01000030_…
GO:0005125	cytokine activity	molecular_function	4.026e-05	0.0239	11	726	94	24969	CI01000139_00827118_00835747|CI01000039_04048342_04049635|CI01000000_17339270_17345013|CI01000300_03901275_03902800|CI01000012_09001061_09005079|CI01000339_06917949_06919576|CI01000082_00689066_00690051|CI01000082_00711974_00712758|Novel00648|CI01000047_00546330_00551551|CI01000012_09068458_09070536
Down
GO_accession	Description	Term_type	Over_represented_pValue	Corrected_pValue	DEG_item	DEG_list	Bg_item	Bg_list	Gene_names
GO:0016491	oxidoreductase activity	molecular_function	9.6781e-29	4.5961e-25	143	866	1498	24969	CI01000300_07721516_07724293|CI01000130_01650215_01665219|Novel01123|CI01000325_04620854_04626734|CI01000057_04703416_04711776|CI01000300_07162898_07167511|CI01000115_02794229_02797256|CI01000184_00289439_00299590|CI01000300_01275725_01282289|CI01000018_05985767_05990055|CI01000020_00798124_00809552|CI01000065_03986974_04006773|CI01000095_02557996_02565564|CI01000065_00008351_00023809|CI01000050_…
GO:0055114	oxidation-reduction process	biological_process	9.9968e-24	2.3737e-20	127	866	1386	24969	CI01000054_04411682_04448848|CI01000015_08586523_08606498|CI01000014_00960029_00966472|CI01000165_00437005_00441964|CI01000000_06594095_06603856|CI01000010_11782156_11786680|CI01000325_04602548_04605939|CI01000069_04089580_04103908|CI01000009_02844171_02861309|CI01000057_00388747_00398161|CI01000039_08052093_08053571|Novel00257|CI01000092_03733899_03743505|CI01000026_00909358_00915047|CI01000315_…
GO:0003824	catalytic activity	molecular_function	2.8524e-23	4.5153e-20	480	866	9610	24969	CI01033631_00000013_00000574|CI01000030_06211847_06212507|CI01000238_00327887_00343486|CI01000370_00067012_00068544|CI01000012_06441231_06476986|CI01000026_04974839_04980270|CI01000009_15975897_15978506|CI01000021_05451019_05481032|CI01000012_11925364_11925971|CI01000299_04186183_04196219|CI01000069_02042680_02044541|CI01000338_00230859_00245194|CI01000092_03750015_03753913|CI01000347_01897661_01…
GO:0044710	single-organism metabolic process	biological_process	3.8387e-18	4.5575e-15	226	866	3696	24969	CI01000004_05490354_05581387|CI01000342_00122943_00124004|CI01000080_01396194_01413199|CI01000060_01174181_01180428|CI01000049_03081339_03089363|CI01000006_03631937_03713404|CI01113194_00000034_00007377|CI01000020_01733587_01741541|CI01000024_04457561_04464979|CI01000333_00078876_00088521|CI01000299_05392812_05418070|CI01000009_03145417_03159851|CI01000340_19267148_19271146|CI01000165_00437005_00…
GO:0004252	serine-type endopeptidase activity	molecular_function	3.4955e-17	3.32e-14	46	866	311	24969	CI01000029_03746973_03752660|CI01000027_09103562_09122837|CI01000026_08294878_08297151|CI01000027_01865502_01875022|CI01000299_06281861_06289368|CI01000006_03270739_03288631|CI01000299_06291499_06294321|CI01000197_00036045_00044944|CI01000063_07516671_07521503|CI01000105_01725466_01787452|CI01053486_00000938_00001524|CI01000026_08297901_08307596|CI01000030_08880986_08884756|CI01067800_00000068_00…
GO:0046906	tetrapyrrole binding	molecular_function	6.9406e-17	5.4935e-14	36	866	193	24969	CI01000115_02794229_02797256|CI01000370_00067012_00068544|CI01000115_02805115_02809098|CI01000092_03750015_03753913|CI01000092_03860647_03862519|CI01000166_00480363_00485475|CI01000325_04637289_04640703|CI01000065_03986974_04006773|CI01000339_03787303_03792827|CI01000337_01179622_01203684|CI01000325_04646437_04650931|CI01000325_04620854_04626734|CI01000325_04596912_04601334|CI01000013_08229647_08…
GO:0008236	serine-type peptidase activity	molecular_function	1.184e-16	7.0287e-14	52	866	400	24969	CI01000339_03393324_03405266|CI01000299_06299968_06305021|CI01000304_12424217_12429262|CI01000027_05711573_05714490|CI01000146_00896920_00949706|CI01000029_03698769_03707177|CI01000026_10831971_10837028|CI01000082_00417447_00420043|Novel02161|CI01000129_01621350_01641606|CI01000001_11265638_11283027|CI01000018_04807843_04810778|CI01000299_06274590_06278765|CI01000027_05679544_05681461|CI01000027_…
GO:0017171	serine hydrolase activity	molecular_function	1.184e-16	7.0287e-14	52	866	400	24969	CI01000027_09103562_09122837|CI01000027_01865502_01875022|CI01000026_08294878_08297151|CI01000299_06281861_06289368|CI01000006_03270739_03288631|CI01000029_03746973_03752660|CI01000006_12569291_12581457|CI01000299_06291499_06294321|CI01000197_00036045_00044944|CI01000063_07516671_07521503|CI01000105_01725466_01787452|CI01053486_00000938_00001524|CI01000030_08880986_08884756|CI01000026_08297901_08…
GO:0020037	heme binding	molecular_function	4.244e-16	2.2394e-13	34	866	182	24969	CI01000300_06074165_06081192|CI01000050_03916668_03927175|CI01000000_13849975_13855802|CI01000345_01243255_01250256|CI01000174_00044448_00050068|CI01000333_00160385_00176439|CI01000092_03733899_03743505|Novel00257|CI01000026_03429002_03432390|CI01000000_14084856_14094385|CI01000306_07794173_07799364|CI01000325_04602548_04605939|CI01000319_00143560_00150809|CI01000340_17318768_17326504|CI01000009_…
GO:0016705	oxidoreductase activity, acting on paired donors, with incorporation or reduction of molecular oxygen	molecular_function	1.8774e-14	8.9157e-12	38	866	247	24969	CI01000325_04602548_04605939|CI01000000_04576065_04586515|CI01000000_14084856_14094385|CI01000026_03429002_03432390|Novel00257|CI01000092_03733899_03743505|CI01000174_00044448_00050068|CI01000333_00160385_00176439|CI01000345_01243255_01250256|CI01000050_01346318_01366815|CI01000300_06074165_06081192|CI01000046_03556534_03559710|CI01000333_00078876_00088521|CI01000208_00688872_00693800|CI01000009_…
GO:0005506	iron ion binding	molecular_function	2.3537e-14	1.0161e-11	34	866	205	24969	CI01000333_00078876_00088521|CI01000046_03556534_03559710|CI01000009_10341830_10347798|CI01000208_00688872_00693800|CI01000319_00143560_00150809|CI01000340_17318768_17326504|CI01000000_14084856_14094385|CI01000026_03429002_03432390|CI01000325_04602548_04605939|CI01000333_00160385_00176439|CI01000174_00044448_00050068|CI01000092_03733899_03743505|Novel00257|CI01000345_01243255_01250256|CI01000014_…
GO:0048037	cofactor binding	molecular_function	3.6768e-14	1.4551e-11	51	866	432	24969	CI01000050_01346318_01366815|CI01000029_08654610_08655443|CI01000013_08080409_08086491|CI01000321_01122567_01145051|CI01000069_01052717_01076129|CI01000000_06594095_06603856|CI01000091_00522844_00581962|CI01000000_04576065_04586515|CI01000069_04089580_04103908|CI01000039_08052093_08053571|CI01000340_12556528_12561142|CI01000306_01756353_01763570|CI01000016_07969424_07983149|CI01000070_00585685_00…
GO:0044281	small molecule metabolic process	biological_process	1.3824e-13	5.05e-11	88	866	1086	24969	CI01000080_01396194_01413199|CI01000060_01174181_01180428|CI01000059_07302561_07355925|CI01180000_10441696_10442635|CI01000006_03631937_03713404|CI01000329_00428497_00432436|CI01000346_01520841_01539115|CI01000299_05392812_05418070|CI01000014_00960029_00966472|CI01000080_04872381_04880724|CI01000000_13849975_13855802|CI01000187_00827789_00833429|CI01000054_04411682_04448848|CI01000039_08052093_08…
GO:0004866	endopeptidase inhibitor activity	molecular_function	2.8262e-13	8.9478e-11	28	866	144	24969	CI01000030_06405632_06428709|CI01000004_02014703_02018248|CI01000015_00670047_00675766|Novel01353|CI01000103_00369178_00376664|CI01047036_00000055_00001653|CI01000015_00970175_00973727|CI01000015_00625163_00648377|CI01000181_00330804_00357644|CI01000072_04683704_04714952|CI01000191_00810914_00830686|CI01000019_01715895_01733784|CI01000072_04721539_04727645|CI01000053_00019833_00041450|CI01000015_…
GO:0061135	endopeptidase regulator activity	molecular_function	2.8262e-13	8.9478e-11	28	866	144	24969	CI01000015_03452576_03457978|CI01000072_04635652_04646429|CI01000072_04738344_04748841|CI01000181_00457762_00477931|CI01000080_02810515_02831498|CI01000181_00174917_00242327|CI01000057_02439034_02454810|CI01000306_09559074_09602026|CI01000072_04757636_04762507|Novel01061|CI01000016_06998707_07047702|CI01000072_04648326_04662198|CI01000072_04665875_04678048|CI01000441_00000293_00031618|CI01000030_…
GO:0006082	organic acid metabolic process	biological_process	1.3638e-12	4.0479e-10	58	866	592	24969	CI01000029_08654610_08655443|CI01000013_08080409_08086491|CI01000321_01122567_01145051|CI01000014_00960029_00966472|CI01000000_13849975_13855802|CI01000039_08052093_08053571|CI01000072_04203719_04206013|CI01000306_07794173_07799364|CI01000314_01566692_01584623|CI01000026_15457228_15461956|CI01000058_01273319_01276576|CI01000029_06015438_06024591|CI01000016_07969424_07983149|CI01000059_07302561_07…
GO:0043436	oxoacid metabolic process	biological_process	3.9383e-12	1.1002e-09	57	866	591	24969	CI01000000_13849975_13855802|CI01000014_00960029_00966472|CI01000321_01122567_01145051|CI01000013_08080409_08086491|CI01000029_08654610_08655443|CI01000026_15457228_15461956|CI01000058_01273319_01276576|CI01000306_07794173_07799364|CI01000314_01566692_01584623|CI01000072_04203719_04206013|CI01000039_08052093_08053571|CI01000063_05597755_05613489|CI01000205_00772741_00782908|CI01000060_01174181_01…
GO:0019752	carboxylic acid metabolic process	biological_process	1.6349e-11	4.3135e-09	54	866	562	24969	CI01000000_13849975_13855802|CI01000013_08080409_08086491|CI01000029_08654610_08655443|CI01000014_00960029_00966472|CI01000321_01122567_01145051|CI01000058_01273319_01276576|CI01000026_15457228_15461956|CI01000306_07794173_07799364|CI01000314_01566692_01584623|CI01000039_08052093_08053571|CI01000072_04203719_04206013|CI01000016_07969424_07983149|CI01000029_06015438_06024591|CI01000205_00772741_00…
GO:0030414	peptidase inhibitor activity	molecular_function	4.2511e-11	1.0094e-08	28	866	176	24969	CI01000057_02439034_02454810|CI01000306_09559074_09602026|CI01000016_06998707_07047702|Novel01061|CI01000072_04757636_04762507|CI01000441_00000293_00031618|CI01000072_04665875_04678048|CI01000072_04648326_04662198|CI01000072_04635652_04646429|CI01000015_03452576_03457978|CI01000072_04738344_04748841|CI01000181_00457762_00477931|CI01000181_00174917_00242327|CI01000080_02810515_02831498|CI01000019_…
GO:0061134	peptidase regulator activity	molecular_function	4.2511e-11	1.0094e-08	28	866	176	24969	CI01000015_03452576_03457978|CI01000072_04635652_04646429|CI01000072_04738344_04748841|CI01000080_02810515_02831498|CI01000181_00457762_00477931|CI01000181_00174917_00242327|CI01000057_02439034_02454810|CI01000306_09559074_09602026|CI01000072_04757636_04762507|Novel01061|CI01000016_06998707_07047702|CI01000072_04648326_04662198|CI01000072_04665875_04678048|CI01000441_00000293_00031618|CI01000030_…
GO:0008152	metabolic process	biological_process	7.764e-11	1.7558e-08	475	866	10915	24969	CI01000113_01127641_01134250|Novel02161|CI01000000_11627091_11639685|CI01000385_00127674_00133513|CI01036346_00000579_00001082|CI01000004_04636577_04647840|CI01000146_00826643_00858709|CI01000063_05962667_05971952|CI01000130_01650215_01665219|CI01000300_07721516_07724293|CI01000029_03698769_03707177|CI01000304_16406577_16413911|CI01000129_00616520_00635812|CI01000130_01549653_01585865|CI01000004_…
GO:0032787	monocarboxylic acid metabolic process	biological_process	2.435e-09	5.2564e-07	26	866	190	24969	CI01000346_01520841_01539115|CI01000083_00262501_00267096|CI01000004_01332533_01345585|CI01180000_07491283_07505536|CI01000018_03883336_03887135|CI01000329_00428497_00432436|CI01000059_01463769_01531967|CI01000092_03860647_03862519|CI01000304_01560571_01565345|CI01000071_01149617_01177048|CI01000065_00008351_00023809|CI01000029_06015438_06024591|CI01000016_07969424_07983149|CI01000000_05480685_05…
GO:0006631	fatty acid metabolic process	biological_process	3.2385e-09	6.6867e-07	21	866	129	24969	CI01000014_00960029_00966472|CI01000072_04329947_04337502|CI01000321_01122567_01145051|CI01000029_08654610_08655443|CI01000131_00456911_00474451|CI01000300_07721516_07724293|CI01000095_02185751_02210428|Novel01123|CI01000036_01850532_01860056|CI01000072_04203719_04206013|CI01000092_03860647_03862519|CI01000304_01560571_01565345|CI01000071_01149617_01177048|CI01000065_00008351_00023809|CI01000029_…
GO:0016616	oxidoreductase activity, acting on the CH-OH group of donors, NAD or NADP as acceptor	molecular_function	4.6052e-09	9.1126e-07	22	866	141	24969	CI01000049_05649195_05660180|CI01000304_05295266_05357773|CI01000127_01683907_01690815|CI01000300_07162898_07167511|CI01000329_00428497_00432436|CI01180000_07491283_07505536|CI01000306_01756353_01763570|CI01000029_06015438_06024591|CI01000065_00008351_00023809|CI01180000_03824786_03831186|CI01000000_06594095_06603856|CI01000069_04089580_04103908|CI01000039_08052093_08053571|CI01000030_09169745_09…
GO:0016614	oxidoreductase activity, acting on CH-OH group of donors	molecular_function	6.1014e-09	1.159e-06	23	866	155	24969	CI01000030_09169745_09175576|CI01000039_08052093_08053571|CI01000036_01850532_01860056|CI01000340_12556528_12561142|Novel01123|CI01000000_06594095_06603856|CI01000069_04089580_04103908|CI01000080_00202124_00211154|CI01000321_01122567_01145051|CI01000072_04329947_04337502|CI01000050_01346318_01366815|CI01000034_05849835_05852558|CI01000329_00428497_00432436|CI01180000_07491283_07505536|CI01000304_…
GO:0006508	proteolysis	biological_process	6.7565e-09	1.191e-06	74	866	1057	24969	CI01000299_06281861_06289368|CI01000026_08294878_08297151|CI01000105_01725466_01787452|CI01053486_00000938_00001524|CI01000154_01465090_01466925|CI01000299_06291499_06294321|CI01000197_00036045_00044944|CI01000070_01567837_01572943|CI01000055_05536718_05540416|CI01000030_08880986_08884756|CI01000054_04411682_04448848|CI01067800_00000068_00000615|CI01000000_11335685_11340519|CI01000039_08052093_08…
GO:0004857	enzyme inhibitor activity	molecular_function	6.7711e-09	1.191e-06	31	866	264	24969	CI01000181_00330804_00357644|CI01000098_02447543_02468822|CI01000072_04683704_04714952|CI01000015_00625163_00648377|CI01047036_00000055_00001653|CI01000103_00369178_00376664|CI01000015_00970175_00973727|CI01000004_02014703_02018248|CI01000030_06405632_06428709|Novel01353|CI01000015_00670047_00675766|CI01000072_04721539_04727645|CI01000053_00019833_00041450|CI01000019_01715895_01733784|CI01000191_…
GO:0050662	coenzyme binding	molecular_function	9.1761e-09	1.5563e-06	36	866	349	24969	CI01000091_00522844_00581962|CI01000000_04576065_04586515|CI01000069_04089580_04103908|CI01000000_06594095_06603856|CI01000340_12556528_12561142|CI01000039_08052093_08053571|CI01000050_01346318_01366815|CI01000321_01122567_01145051|CI01000029_08654610_08655443|CI01000016_08881761_08888177|CI01000049_05649195_05660180|CI01000024_04457561_04464979|CI01000070_03366543_03369831|CI01000306_01756353_01…
GO:0005615	extracellular space	cellular_component	1.4904e-08	2.4406e-06	32	866	306	24969	CI01132743_00000285_00002066|Novel00894|CI01000181_00174917_00242327|CI01000080_02810515_02831498|CI01158956_00000114_00000473|CI01000072_04665875_04678048|CI01000027_05061061_05063086|CI01000016_09317824_09332379|CI01000072_04721539_04727645|CI01000300_10370185_10373703|CI01000092_03860647_03862519|CI01000072_04635652_04646429|CI01000300_01373306_01377544|CI01000300_01387744_01388660|CI01002272_…
GO:0008677	2-dehydropantoate 2-reductase activity	molecular_function	6.4134e-08	1.0152e-05	8	866	18	24969	CI01000072_04329947_04337502|CI01000321_01122567_01145051|CI01000306_01756353_01763570|CI01000050_01346318_01366815|Novel01123|CI01180000_07491283_07505536|CI01000036_01850532_01860056|CI01000304_05295266_05357773
GO:0030170	pyridoxal phosphate binding	molecular_function	1.2904e-07	1.9769e-05	13	866	59	24969	CI01000006_12697606_12714750|CI01000069_01052717_01076129|CI01000340_02333476_02337529|CI01000315_01153538_01157831|CI01000216_00420960_00445152|CI01000090_00880415_00885111|CI01000013_03493064_03499971|CI01000340_07994499_07999442|CI01000016_10989691_11026452|CI01000080_01396194_01413199|CI01000003_01836259_01849326|CI01000004_06398828_06403391|CI01000013_08080409_08086491
GO:0044711	single-organism biosynthetic process	biological_process	1.5322e-07	2.2739e-05	65	866	945	24969	CI01000071_01149617_01177048|CI01000065_00008351_00023809|CI01000062_00576651_00595216|CI01000310_00513998_00524767|CI01000092_03860647_03862519|CI01000340_09133213_09134688|CI01000059_01463769_01531967|CI01000072_04329947_04337502|CI01000020_02124037_02139813|Novel01123|CI01000160_00676289_00679272|CI01000069_00044853_00051264|CI01000320_02511560_02512282|CI01000095_02185751_02210428|CI01000300_…
GO:0070011	peptidase activity, acting on L-amino acid peptides	molecular_function	2.9856e-07	4.2966e-05	71	866	1103	24969	CI01180000_01766530_01776010|CI01000347_01966529_01969337|CI01000352_00549005_00551748|CI01000340_16184729_16192901|CI01000043_06289433_06294679|CI01000092_04458178_04481575|CI01000023_00184327_00190081|CI01000149_00069577_00072224|Novel02169|CI01000347_01982085_01984571|CI01000029_03698769_03707177|CI01000027_05711573_05714490|CI01000299_06299968_06305021|Novel02161|CI01000027_06103946_06107995|…
GO:0006629	lipid metabolic process	biological_process	3.399e-07	4.7476e-05	47	866	602	24969	CI01000238_00221134_00225796|CI01000059_01463769_01531967|CI01000115_00737736_00741345|CI01180000_07491283_07505536|CI01000300_01275725_01282289|CI01000140_01058442_01103457|CI01000304_01560571_01565345|CI01000092_03860647_03862519|CI01000071_01149617_01177048|CI01000065_00008351_00023809|CI01000026_02448127_02457377|CI01000300_07721516_07724293|CI01000095_02185751_02210428|CI01000131_00456911_00…
GO:0008233	peptidase activity	molecular_function	3.6407e-07	4.9398e-05	75	866	1194	24969	CI01000347_01966529_01969337|CI01180000_01766530_01776010|CI01000352_00549005_00551748|CI01000180_00304724_00306941|CI01000043_06289433_06294679|CI01000340_16184729_16192901|CI01000347_01982085_01984571|Novel02169|CI01000149_00069577_00072224|CI01000092_04458178_04481575|CI01000023_00184327_00190081|CI01000299_06299968_06305021|CI01000027_05711573_05714490|CI01000029_03698769_03707177|Novel02161|…
GO:0009725	response to hormone	biological_process	1.5238e-06	0.00020102	16	866	107	24969	CI01000113_01127641_01134250|CI01000304_02993734_03052509|CI01000086_02881148_02882305|CI01000004_03705008_03734116|CI01000013_06655749_06670021|CI01000186_00165206_00167364|CI01000001_09400828_09406357|CI01000087_00316925_00326212|CI01000057_03999611_04005699|CI01000030_04941426_04953055|CI01000012_04839741_04854323|CI01000034_01842093_01847705|CI01000010_03455472_03466444|CI01000043_02555479_02…
GO:0009719	response to endogenous stimulus	biological_process	5.8601e-06	0.00075215	16	866	119	24969	CI01000043_02555479_02574821|CI01000020_00798124_00809552|CI01000129_01449221_01458138|CI01000010_03455472_03466444|CI01000012_04839741_04854323|CI01000057_03999611_04005699|CI01000030_04941426_04953055|CI01000034_01842093_01847705|CI01000087_00316925_00326212|CI01000001_09400828_09406357|CI01000186_00165206_00167364|CI01000013_06655749_06670021|CI01000304_02993734_03052509|CI01000086_02881148_02…
GO:0010033	response to organic substance	biological_process	9.8155e-06	0.0012267	17	866	138	24969	CI01000304_02993734_03052509|CI01000004_03705008_03734116|CI01000086_02881148_02882305|CI01000113_01127641_01134250|CI01000009_02358636_02361913|CI01000186_00165206_00167364|CI01000013_06655749_06670021|CI01000057_03999611_04005699|CI01000030_04941426_04953055|CI01000012_04839741_04854323|CI01000034_01842093_01847705|CI01000001_09400828_09406357|CI01000087_00316925_00326212|CI01000043_02555479_02…
GO:0030234	enzyme regulator activity	molecular_function	1.1218e-05	0.001366	38	866	500	24969	CI01000181_00330804_00357644|CI01000072_04683704_04714952|CI01047036_00000055_00001653|CI01000015_00970175_00973727|CI01000228_00600604_00621150|CI01000171_00608319_00641115|CI01000015_00670047_00675766|Novel01353|CI01000027_05082223_05082843|CI01000004_02014703_02018248|CI01000030_06405632_06428709|CI01000053_00019833_00041450|CI01000039_02428934_02448342|CI01000191_00810914_00830686|CI01000181_…
GO:0016769	transferase activity, transferring nitrogenous groups	molecular_function	1.234e-05	0.001465	5	866	10	24969	CI01000069_00044853_00051264|CI01000216_00420960_00445152|CI01000090_00880415_00885111|CI01000006_12697606_12714750|CI01000069_01052717_01076129
GO:1901605	alpha-amino acid metabolic process	biological_process	2.1294e-05	0.0024664	19	866	179	24969	CI01000080_01396194_01413199|CI01000063_05597755_05613489|CI01000205_00772741_00782908|CI01000050_06343875_06352994|CI01000020_00798124_00809552|CI01000310_00513998_00524767|CI01000302_00685212_00691241|CI01000018_05985767_05990055|CI01000030_08159242_08166884|CI01000016_08881761_08888177|CI01025188_00000170_00001069|CI01000000_13849975_13855802|CI01000090_00800787_00813819|CI01000039_08052093_08…
GO:0044283	small molecule biosynthetic process	biological_process	2.3779e-05	0.0024874	25	866	285	24969	CI01000090_00800787_00813819|CI01000014_00960029_00966472|CI01000009_09908895_09911939|CI01000026_15457228_15461956|CI01000314_01566692_01584623|CI01000142_00459713_00463377|CI01000300_07721516_07724293|CI01000095_02185751_02210428|CI01000072_04203719_04206013|CI01000039_08052093_08053571|CI01000069_00044853_00051264|CI01000092_03860647_03862519|CI01000310_00513998_00524767|CI01000302_00685212_00…
GO:0033993	response to lipid	biological_process	2.5141e-05	0.0024874	13	866	91	24969	CI01000113_01127641_01134250|CI01000001_09400828_09406357|CI01000057_03999611_04005699|CI01000030_04941426_04953055|CI01000012_04839741_04854323|CI01000034_01842093_01847705|CI01000086_02881148_02882305|CI01000013_06655749_06670021|CI01000010_03455472_03466444|CI01000043_02555479_02574821|CI01000020_00798124_00809552|CI01000129_01449221_01458138|CI01000186_00165206_00167364
GO:0043401	steroid hormone mediated signaling pathway	biological_process	2.5141e-05	0.0024874	13	866	91	24969	CI01000113_01127641_01134250|CI01000001_09400828_09406357|CI01000012_04839741_04854323|CI01000057_03999611_04005699|CI01000030_04941426_04953055|CI01000086_02881148_02882305|CI01000034_01842093_01847705|CI01000013_06655749_06670021|CI01000010_03455472_03466444|CI01000043_02555479_02574821|CI01000020_00798124_00809552|CI01000129_01449221_01458138|CI01000186_00165206_00167364
GO:0048545	response to steroid hormone	biological_process	2.5141e-05	0.0024874	13	866	91	24969	CI01000113_01127641_01134250|CI01000001_09400828_09406357|CI01000012_04839741_04854323|CI01000057_03999611_04005699|CI01000030_04941426_04953055|CI01000086_02881148_02882305|CI01000034_01842093_01847705|CI01000013_06655749_06670021|CI01000010_03455472_03466444|CI01000043_02555479_02574821|CI01000020_00798124_00809552|CI01000129_01449221_01458138|CI01000186_00165206_00167364
GO:0071383	cellular response to steroid hormone stimulus	biological_process	2.5141e-05	0.0024874	13	866	91	24969	CI01000001_09400828_09406357|CI01000113_01127641_01134250|CI01000086_02881148_02882305|CI01000034_01842093_01847705|CI01000012_04839741_04854323|CI01000057_03999611_04005699|CI01000030_04941426_04953055|CI01000010_03455472_03466444|CI01000013_06655749_06670021|CI01000186_00165206_00167364|CI01000129_01449221_01458138|CI01000020_00798124_00809552|CI01000043_02555479_02574821
GO:0071396	cellular response to lipid	biological_process	2.5141e-05	0.0024874	13	866	91	24969	CI01000001_09400828_09406357|CI01000113_01127641_01134250|CI01000034_01842093_01847705|CI01000086_02881148_02882305|CI01000057_03999611_04005699|CI01000030_04941426_04953055|CI01000012_04839741_04854323|CI01000010_03455472_03466444|CI01000013_06655749_06670021|CI01000186_00165206_00167364|CI01000129_01449221_01458138|CI01000020_00798124_00809552|CI01000043_02555479_02574821
GO:0071407	cellular response to organic cyclic compound	biological_process	2.5141e-05	0.0024874	13	866	91	24969	CI01000186_00165206_00167364|CI01000129_01449221_01458138|CI01000043_02555479_02574821|CI01000020_00798124_00809552|CI01000010_03455472_03466444|CI01000013_06655749_06670021|CI01000086_02881148_02882305|CI01000034_01842093_01847705|CI01000012_04839741_04854323|CI01000057_03999611_04005699|CI01000030_04941426_04953055|CI01000001_09400828_09406357|CI01000113_01127641_01134250
GO:0044282	small molecule catabolic process	biological_process	2.6569e-05	0.002575	8	866	37	24969	CI01000018_05985767_05990055|CI01000346_01520841_01539115|CI01000131_00456911_00474451|CI01000306_07794173_07799364|CI01000013_11771727_11775044|CI01000063_05597755_05613489|CI01000080_01396194_01413199|CI01000000_13849975_13855802
GO:0004175	endopeptidase activity	molecular_function	2.7182e-05	0.0025818	54	866	865	24969	CI01000352_00549005_00551748|CI01000003_00380494_00385991|CI01000299_06295715_06298755|CI01000161_01084125_01132855|CI01180000_01766530_01776010|CI01000347_01966529_01969337|CI01000023_00184327_00190081|CI01000339_03405806_03412956|CI01000092_04458178_04481575|Novel02169|CI01000149_00069577_00072224|CI01000347_01982085_01984571|Novel01984|CI01000340_16184729_16192901|CI01000043_06289433_06294679|…
GO:0016053	organic acid biosynthetic process	biological_process	2.8953e-05	0.0026442	21	866	219	24969	CI01000039_08052093_08053571|CI01000072_04203719_04206013|CI01000095_02185751_02210428|CI01000300_07721516_07724293|CI01000142_00459713_00463377|CI01000314_01566692_01584623|CI01000026_15457228_15461956|CI01000009_09908895_09911939|CI01000014_00960029_00966472|CI01000090_00800787_00813819|CI01000059_01463769_01531967|CI01000018_03883336_03887135|CI01000004_01332533_01345585|CI01000016_08881761_08…
GO:0046394	carboxylic acid biosynthetic process	biological_process	2.8953e-05	0.0026442	21	866	219	24969	CI01000314_01566692_01584623|CI01000142_00459713_00463377|CI01000026_15457228_15461956|CI01000009_09908895_09911939|CI01000095_02185751_02210428|CI01000300_07721516_07724293|CI01000072_04203719_04206013|CI01000039_08052093_08053571|CI01000090_00800787_00813819|CI01000014_00960029_00966472|CI01000016_08881761_08888177|CI01000018_03883336_03887135|CI01000004_01332533_01345585|CI01000059_01463769_01…
GO:0004869	cysteine-type endopeptidase inhibitor activity	molecular_function	3.2437e-05	0.0029064	6	866	20	24969	CI01000441_00000293_00031618|CI01000015_00625163_00648377|CI01000015_00970175_00973727|CI01000015_00670047_00675766|CI01000004_02014703_02018248|CI01000015_03452576_03457978
GO:0005576	extracellular region	cellular_component	3.3336e-05	0.0029317	90	866	1706	24969	CI01000238_00221134_00225796|CI01000027_05061061_05063086|CI01000299_06100005_06114087|CI01000069_03939251_03942780|CI01000016_09317824_09332379|CI01000000_03864153_03869858|CI01000003_00380494_00385991|CI01000016_05151082_05166013|CI01000072_04721539_04727645|CI01000299_06295715_06298755|CI01000052_00702155_00711896|CI01000129_01621350_01641606|Novel00894|Novel01060|CI01132743_00000285_00002066|…
GO:0001871	pattern binding	molecular_function	3.7561e-05	0.0031853	10	866	58	24969	CI01000006_07692311_07693192|CI01000354_00675687_00694631|CI01000008_02600385_02605216|CI01000340_09339973_09344291|CI01000041_00399621_00406942|CI01000117_00444731_00465189|CI01000313_00771735_00772667|CI01000325_09578866_09587420|CI01000070_03378765_03379520|CI01000072_04790857_04794136
GO:0030247	polysaccharide binding	molecular_function	3.7561e-05	0.0031853	10	866	58	24969	CI01000313_00771735_00772667|CI01000325_09578866_09587420|CI01000117_00444731_00465189|CI01000072_04790857_04794136|CI01000070_03378765_03379520|CI01000006_07692311_07693192|CI01000354_00675687_00694631|CI01000041_00399621_00406942|CI01000008_02600385_02605216|CI01000340_09339973_09344291
GO:1901565	organonitrogen compound catabolic process	biological_process	4.7958e-05	0.0039957	11	866	74	24969	CI01000063_05597755_05613489|CI01000024_04370355_04375084|CI01000080_01396194_01413199|CI01000034_05849835_05852558|CI01000325_07474293_07479665|CI01000082_00417447_00420043|CI01000000_13849975_13855802|CI01000018_05985767_05990055|CI01000057_02416295_02420310|CI01000113_02216033_02222467|CI01000306_07794173_07799364
GO:0009755	hormone-mediated signaling pathway	biological_process	5.1057e-05	0.0041097	13	866	98	24969	CI01000186_00165206_00167364|CI01000129_01449221_01458138|CI01000043_02555479_02574821|CI01000020_00798124_00809552|CI01000010_03455472_03466444|CI01000013_06655749_06670021|CI01000086_02881148_02882305|CI01000034_01842093_01847705|CI01000012_04839741_04854323|CI01000057_03999611_04005699|CI01000030_04941426_04953055|CI01000001_09400828_09406357|CI01000113_01127641_01134250
GO:0032870	cellular response to hormone stimulus	biological_process	5.1057e-05	0.0041097	13	866	98	24969	CI01000086_02881148_02882305|CI01000034_01842093_01847705|CI01000012_04839741_04854323|CI01000057_03999611_04005699|CI01000030_04941426_04953055|CI01000001_09400828_09406357|CI01000113_01127641_01134250|CI01000129_01449221_01458138|CI01000186_00165206_00167364|CI01000043_02555479_02574821|CI01000020_00798124_00809552|CI01000010_03455472_03466444|CI01000013_06655749_06670021
GO:0071495	cellular response to endogenous stimulus	biological_process	5.4878e-05	0.0042927	13	866	99	24969	CI01000043_02555479_02574821|CI01000020_00798124_00809552|CI01000129_01449221_01458138|CI01000186_00165206_00167364|CI01000013_06655749_06670021|CI01000010_03455472_03466444|CI01000012_04839741_04854323|CI01000057_03999611_04005699|CI01000030_04941426_04953055|CI01000086_02881148_02882305|CI01000034_01842093_01847705|CI01000113_01127641_01134250|CI01000001_09400828_09406357
GO:0006633	fatty acid biosynthetic process	biological_process	5.5139e-05	0.0042927	11	866	76	24969	CI01000300_07721516_07724293|CI01000095_02185751_02210428|CI01000059_01463769_01531967|CI01000004_01332533_01345585|CI01000072_04203719_04206013|CI01000018_03883336_03887135|CI01000304_01560571_01565345|CI01000092_03860647_03862519|CI01000071_01149617_01177048|CI01000065_00008351_00023809|CI01000014_00960029_00966472
GO:0051186	cofactor metabolic process	biological_process	6.4319e-05	0.0049266	23	866	261	24969	CI01180000_09367707_09378410|CI01000012_11925364_11925971|CI01000083_00262501_00267096|CI01000171_00608319_00641115|CI01000129_00325556_00330906|CI01000039_08052093_08053571|Novel01123|CI01000313_00913110_00924079|CI01180000_05307085_05313251|CI01000010_11782156_11786680|CI01000058_01273319_01276576|CI01000005_06623484_06646729|CI01000063_00737387_00744421|CI01000012_04966772_04976751|CI01000314_…
GO:0030212	hyaluronan metabolic process	biological_process	6.9797e-05	0.0051792	4	866	7	24969	CI01000306_09559074_09602026|Novel01353|CI01000019_01715895_01733784|CI01000057_02439034_02454810
GO:1903510	mucopolysaccharide metabolic process	biological_process	6.9797e-05	0.0051792	4	866	7	24969	CI01000019_01715895_01733784|CI01000057_02439034_02454810|Novel01353|CI01000306_09559074_09602026
GO:0044421	extracellular region part	cellular_component	7.2967e-05	0.0052765	34	866	493	24969	CI01000181_00457762_00477931|CI01000300_01373306_01377544|CI01000300_01387744_01388660|CI01000072_04635652_04646429|CI01000039_08052093_08053571|CI01000195_01001982_01003142|CI01002272_00000272_00002216|CI01000072_04738344_04748841|CI01000016_06998707_07047702|Novel01059|CI01000072_04648326_04662198|CI01000171_00608319_00641115|CI01000072_04683704_04714952|CI01000181_00330804_00357644|CI01000026_…
GO:0072330	monocarboxylic acid biosynthetic process	biological_process	7.3331e-05	0.0052765	12	866	92	24969	CI01000014_00960029_00966472|CI01000071_01149617_01177048|CI01000065_00008351_00023809|CI01000092_03860647_03862519|CI01000304_01560571_01565345|CI01000004_01332533_01345585|CI01000072_04203719_04206013|CI01000018_03883336_03887135|CI01000059_01463769_01531967|CI01000142_00459713_00463377|CI01000300_07721516_07724293|CI01000095_02185751_02210428
GO:0051188	cofactor biosynthetic process	biological_process	7.8209e-05	0.0055435	18	866	179	24969	CI01000171_00608319_00641115|CI01180000_09367707_09378410|CI01000012_11925364_11925971|CI01000129_00325556_00330906|CI01000313_00913110_00924079|CI01180000_05307085_05313251|CI01000010_11782156_11786680|CI01000063_00737387_00744421|CI01000005_06623484_06646729|CI01000012_04966772_04976751|CI01000314_01566692_01584623|CI01000039_08052093_08053571|Novel01123|CI01000187_00827789_00833429|CI01000034_…
GO:0014070	response to organic cyclic compound	biological_process	8.1605e-05	0.0056992	13	866	102	24969	CI01000001_09400828_09406357|CI01000113_01127641_01134250|CI01000034_01842093_01847705|CI01000086_02881148_02882305|CI01000057_03999611_04005699|CI01000030_04941426_04953055|CI01000012_04839741_04854323|CI01000010_03455472_03466444|CI01000013_06655749_06670021|CI01000129_01449221_01458138|CI01000186_00165206_00167364|CI01000043_02555479_02574821|CI01000020_00798124_00809552
GO:0044255	cellular lipid metabolic process	biological_process	8.953e-05	0.006162	30	866	397	24969	CI01000029_08654610_08655443|CI01000321_01122567_01145051|CI01000014_00960029_00966472|CI01000072_04329947_04337502|CI01000050_01346318_01366815|CI01000441_00000293_00031618|CI01000036_01850532_01860056|CI01000072_04203719_04206013|Novel01123|CI01000095_02185751_02210428|CI01000026_02448127_02457377|CI01000300_07721516_07724293|CI01000131_00456911_00474451|CI01000000_04576065_04586515|CI01000071_…
GO:0006520	cellular amino acid metabolic process	biological_process	9.824e-05	0.006602	27	866	344	24969	CI01000050_06343875_06352994|CI01000080_01396194_01413199|CI01000060_01174181_01180428|CI01000053_00006482_00011540|CI01000063_05597755_05613489|CI01000205_00772741_00782908|CI01000020_00798124_00809552|CI01000310_00513998_00524767|CI01000302_00685212_00691241|CI01000315_01351758_01367281|CI01000030_08159242_08166884|CI01000018_05985767_05990055|CI01025188_00000170_00001069|CI01000016_08881761_08…
GO:0071310	cellular response to organic substance	biological_process	9.8704e-05	0.006602	13	866	105	24969	CI01000086_02881148_02882305|CI01000034_01842093_01847705|CI01000012_04839741_04854323|CI01000030_04941426_04953055|CI01000057_03999611_04005699|CI01000001_09400828_09406357|CI01000113_01127641_01134250|CI01000186_00165206_00167364|CI01000129_01449221_01458138|CI01000043_02555479_02574821|CI01000020_00798124_00809552|CI01000010_03455472_03466444|CI01000013_06655749_06670021
GO:0006869	lipid transport	biological_process	0.00010197	0.0067212	17	866	173	24969	CI01000029_08484998_08502958|CI01000189_02989005_03008501|Novel00894|CI01000300_02619615_02630324|CI01000072_04203719_04206013|CI01000195_01001982_01003142|CI01000039_08052093_08053571|CI01000092_03860647_03862519|CI01000006_12938306_12951818|CI01000054_07130499_07136946|CI01000325_07939376_07954501|CI01000171_00608319_00641115|CI01000105_01594096_01594462|CI01000027_05082223_05082843|CI01000027_…
GO:0016627	oxidoreductase activity, acting on the CH-CH group of donors	molecular_function	0.00010332	0.0067212	13	866	108	24969	CI01000072_04329947_04337502|CI01000181_00625945_00634539|CI01000004_05490354_05581387|CI01000301_01077165_01081346|CI01000315_00973185_00985720|CI01000310_00513998_00524767|CI01000024_04457561_04464979|Novel01123|CI01000346_01520841_01539115|CI01000131_00456911_00474451|CI01000016_08881761_08888177|CI01000009_09908895_09911939|CI01000054_09706828_09710100
GO:0050660	flavin adenine dinucleotide binding	molecular_function	0.000121	0.0076023	12	866	94	24969	CI01000051_01926867_01942055|CI01000026_02448127_02457377|CI01000000_04576065_04586515|CI01000024_04457561_04464979|CI01180000_07491283_07505536|CI01000072_02880628_02899254|CI01000051_03180720_03207872|Novel01123|CI01000050_01346318_01366815|CI01000310_00513998_00524767|CI01000029_08654610_08655443|CI01000072_04329947_04337502
GO:0016108	tetraterpenoid metabolic process	biological_process	0.00012486	0.0076023	6	866	22	24969	CI01000026_02448127_02457377|CI01000050_01346318_01366815|CI01000340_08204216_08250869|CI01000000_04576065_04586515|Novel01123|CI01000072_04329947_04337502
GO:0016109	tetraterpenoid biosynthetic process	biological_process	0.00012486	0.0076023	6	866	22	24969	CI01000000_04576065_04586515|CI01000340_08204216_08250869|CI01000050_01346318_01366815|CI01000026_02448127_02457377|CI01000072_04329947_04337502|Novel01123
GO:0016116	carotenoid metabolic process	biological_process	0.00012486	0.0076023	6	866	22	24969	CI01000340_08204216_08250869|CI01000000_04576065_04586515|CI01000026_02448127_02457377|CI01000050_01346318_01366815|Novel01123|CI01000072_04329947_04337502
GO:0016117	carotenoid biosynthetic process	biological_process	0.00012486	0.0076023	6	866	22	24969	CI01000000_04576065_04586515|CI01000340_08204216_08250869|CI01000050_01346318_01366815|CI01000026_02448127_02457377|Novel01123|CI01000072_04329947_04337502
GO:0003857	3-hydroxyacyl-CoA dehydrogenase activity	molecular_function	0.0001702	0.0099894	6	866	25	24969	CI01000029_06015438_06024591|CI01000329_00428497_00432436|Novel01123|CI01180000_07491283_07505536|CI01000321_01122567_01145051|CI01000036_01850532_01860056
GO:0008483	transaminase activity	molecular_function	0.00017041	0.0099894	4	866	9	24969	CI01000006_12697606_12714750|CI01000069_01052717_01076129|CI01000090_00880415_00885111|CI01000216_00420960_00445152
GO:0070887	cellular response to chemical stimulus	biological_process	0.00017384	0.0099894	13	866	111	24969	CI01000013_06655749_06670021|CI01000010_03455472_03466444|CI01000043_02555479_02574821|CI01000020_00798124_00809552|CI01000129_01449221_01458138|CI01000186_00165206_00167364|CI01000113_01127641_01134250|CI01000001_09400828_09406357|CI01000012_04839741_04854323|CI01000030_04941426_04953055|CI01000057_03999611_04005699|CI01000086_02881148_02882305|CI01000034_01842093_01847705
GO:0006732	coenzyme metabolic process	biological_process	0.0001748	0.0099894	17	866	175	24969	CI01000080_00202124_00211154|CI01000110_03116235_03118931|CI01000187_00827789_00833429|CI01000034_05849835_05852558|CI01000016_05131457_05146340|CI01000039_08052093_08053571|CI01180000_05307085_05313251|CI01000313_00913110_00924079|CI01000314_01566692_01584623|CI01000058_01273319_01276576|CI01000063_00737387_00744421|CI01000012_04966772_04976751|CI01000005_06623484_06646729|CI01000129_00325556_00…
GO:0016810	hydrolase activity, acting on carbon-nitrogen (but not peptide) bonds	molecular_function	0.00017531	0.0099894	12	866	96	24969	CI01000024_04370355_04375084|CI01000142_00224121_00249873|CI01000340_08020667_08025048|CI01000325_07474293_07479665|CI01000319_01801197_01803992|CI01000153_00227118_00245589|CI01000347_01897661_01909316|CI01000030_08159242_08166884|CI01000057_03999611_04005699|CI01000113_02216033_02222467|CI01000057_02416295_02420310|CI01000117_00493800_00503302
GO:0016054	organic acid catabolic process	biological_process	0.00017879	0.0099894	7	866	36	24969	CI01000080_01396194_01413199|CI01000063_05597755_05613489|CI01000018_05985767_05990055|CI01000306_07794173_07799364|CI01000346_01520841_01539115|CI01000131_00456911_00474451|CI01000000_13849975_13855802
GO:0046395	carboxylic acid catabolic process	biological_process	0.00017879	0.0099894	7	866	36	24969	CI01000346_01520841_01539115|CI01000131_00456911_00474451|CI01000306_07794173_07799364|CI01000000_13849975_13855802|CI01000063_05597755_05613489|CI01000080_01396194_01413199|CI01000018_05985767_05990055
GO:1901564	organonitrogen compound metabolic process	biological_process	0.00019066	0.010528	86	866	1672	24969	CI01000340_08204216_08250869|CI01000027_09103562_09122837|CI01000063_05597755_05613489|CI01000205_00772741_00782908|CI01000009_02375481_02385887|CI01000003_01489211_01493471|CI01000171_00608319_00641115|CI01000140_00790328_00795530|CI01000016_08881761_08888177|CI01000083_00262501_00267096|CI01000059_00396907_00442561|CI01000315_01351758_01367281|CI01000030_08159242_08166884|CI01180000_09367707_09…
GO:1901606	alpha-amino acid catabolic process	biological_process	0.00021521	0.011748	5	866	17	24969	CI01000000_13849975_13855802|CI01000306_07794173_07799364|CI01000018_05985767_05990055|CI01000063_05597755_05613489|CI01000080_01396194_01413199
GO:0046148	pigment biosynthetic process	biological_process	0.00022257	0.012011	9	866	57	24969	CI01000299_05392812_05418070|CI01000026_02448127_02457377|CI01000000_04576065_04586515|CI01000006_03631937_03713404|Novel01123|CI01000050_01346318_01366815|CI01000304_09566730_09575706|CI01000340_08204216_08250869|CI01000072_04329947_04337502
GO:0010876	lipid localization	biological_process	0.00033121	0.017673	17	866	189	24969	CI01000027_05061061_05063086|CI01000027_05082223_05082843|CI01000195_00972854_00976498|CI01000030_11333340_11346098|CI01000171_00608319_00641115|CI01000325_07939376_07954501|CI01000105_01594096_01594462|CI01000006_12938306_12951818|CI01000054_07130499_07136946|CI01000092_03860647_03862519|Novel00894|CI01000072_04203719_04206013|CI01000300_02619615_02630324|CI01000195_01001982_01003142|CI01000039_…
GO:0008716	D-alanine-D-alanine ligase activity	molecular_function	0.0003548	0.018722	4	866	10	24969	CI01000006_03631937_03713404|CI01000071_01149617_01177048|CI01000059_01463769_01531967|CI01000346_01065160_01155776
GO:0004181	metallocarboxypeptidase activity	molecular_function	0.00036977	0.019297	6	866	27	24969	CI01000049_00854473_00859727|CI01000055_05527409_05532734|CI01000070_01567837_01572943|CI01000115_02225346_02228790|CI01000115_02230110_02243213|CI01000055_05536718_05540416
GO:0008235	metalloexopeptidase activity	molecular_function	0.00044503	0.022973	6	866	28	24969	CI01000055_05536718_05540416|CI01000115_02230110_02243213|CI01000115_02225346_02228790|CI01000070_01567837_01572943|CI01000055_05527409_05532734|CI01000049_00854473_00859727
GO:0016787	hydrolase activity	molecular_function	0.00053337	0.027236	192	866	4364	24969	CI01000036_00501725_00508857|CI01000026_12536781_12546106|CI01000039_08052093_08053571|CI01000090_01036633_01042172|CI01067800_00000068_00000615|CI01000117_00493800_00503302|CI01000001_02787356_02792545|CI01000299_06281861_06289368|CI01000306_01927392_02010649|CI01000055_06398757_06405805|CI01000070_01567837_01572943|CI01000299_06291499_06294321|CI01000029_03698769_03707177|CI01000306_00554763_00…
GO:0008610	lipid biosynthetic process	biological_process	0.00059594	0.030107	23	866	304	24969	CI01000065_00008351_00023809|CI01000071_01149617_01177048|CI01000092_03860647_03862519|CI01000340_08204216_08250869|CI01000304_01560571_01565345|CI01000020_01447228_01456657|CI01000004_01332533_01345585|CI01113194_00000034_00007377|CI01000018_03883336_03887135|CI01000238_00221134_00225796|CI01000059_01463769_01531967|CI01000049_05649195_05660180|CI01000014_00960029_00966472|CI01000072_04329947_04…
GO:0009074	aromatic amino acid family catabolic process	biological_process	0.00080633	0.040308	3	866	6	24969	CI01000000_13849975_13855802|CI01000306_07794173_07799364|CI01000018_05985767_05990055
GO:0006568	tryptophan metabolic process	biological_process	0.0008318	0.040309	3	866	6	24969	CI01000000_13849975_13855802|CI01000306_07794173_07799364|CI01000026_15457228_15461956
GO:0006586	indolalkylamine metabolic process	biological_process	0.0008318	0.040309	3	866	6	24969	CI01000026_15457228_15461956|CI01000306_07794173_07799364|CI01000000_13849975_13855802
GO:0042430	indole-containing compound metabolic process	biological_process	0.0008318	0.040309	3	866	6	24969	CI01000026_15457228_15461956|CI01000306_07794173_07799364|CI01000000_13849975_13855802
GO:0009108	coenzyme biosynthetic process	biological_process	0.00084625	0.040594	12	866	116	24969	CI01000016_05131457_05146340|CI01000034_05849835_05852558|CI01000187_00827789_00833429|CI01000129_00325556_00330906|CI01180000_09367707_09378410|CI01000039_08052093_08053571|CI01000012_11925364_11925971|CI01000063_00737387_00744421|CI01000005_06623484_06646729|CI01000314_01566692_01584623|CI01000313_00913110_00924079|CI01180000_05307085_05313251
GO:0098772	molecular function regulator	molecular_function	0.00087749	0.041672	47	866	804	24969	CI01000319_04515268_04534770|Novel00431|CI01000181_00457762_00477931|CI01000015_03452576_03457978|CI01000072_04635652_04646429|CI01000072_04738344_04748841|CI01000195_01001982_01003142|CI01000016_06998707_07047702|CI01000057_02258394_02291730|CI01000072_04648326_04662198|CI01000306_11107383_11122980|CI01000306_09559074_09602026|CI01000171_00608319_00641115|CI01047036_00000055_00001653|CI01000228_…
GO:0042440	pigment metabolic process	biological_process	0.0009676	0.045496	10	866	85	24969	CI01000340_08204216_08250869|CI01000304_09566730_09575706|CI01000082_00417447_00420043|CI01000050_01346318_01366815|CI01000072_04329947_04337502|CI01000000_04576065_04586515|CI01000026_02448127_02457377|CI01000299_05392812_05418070|Novel01123|CI01000006_03631937_03713404
GO:0035438	cyclic-di-GMP binding	molecular_function	0.00098141	0.045693	2	866	2	24969	CI01000304_12424217_12429262|CI01000304_12437868_12439019
GO:0016836	hydro-lyase activity	molecular_function	0.0010157	0.046832	10	866	88	24969	CI01000070_03092541_03098473|CI01000140_00790328_00795530|CI01000012_11925364_11925971|CI01000036_01850532_01860056|CI01000129_00775675_00780593|CI01000029_08654610_08655443|CI01000340_09418240_09424587|CI01000029_06015438_06024591|CI01000009_02375481_02385887|CI01000072_04329947_04337502

## Sheet: 3 dpi
Up
GO_accession	Description	Term_type	Over_represented_pValue	Corrected_pValue	DEG_item	DEG_list	Bg_item	Bg_list	Gene_names
GO:0001664	G-protein coupled receptor binding	molecular_function	1.2663e-09	3.5287e-06	11	323	76	24969	CI01000071_04430037_04431564|CI01000039_04078795_04079273|Novel00648|CI01000504_00017990_00018707|CI01000039_04065787_04066284|CI01000027_05371407_05382804|CI01000012_09068458_09070536|CI01000039_04070151_04075216|CI01000145_00951480_00956106|CI01000082_00689066_00690051|CI01000039_04058417_04059141
GO:0008009	chemokine activity	molecular_function	2.2291e-09	3.5287e-06	10	323	63	24969	Novel00648|CI01000504_00017990_00018707|CI01000039_04078795_04079273|CI01000071_04430037_04431564|CI01000039_04058417_04059141|CI01000145_00951480_00956106|CI01000082_00689066_00690051|CI01000012_09068458_09070536|CI01000039_04065787_04066284|CI01000039_04070151_04075216
GO:0042379	chemokine receptor binding	molecular_function	2.2291e-09	3.5287e-06	10	323	63	24969	CI01000039_04058417_04059141|CI01000145_00951480_00956106|CI01000082_00689066_00690051|CI01000039_04070151_04075216|CI01000012_09068458_09070536|CI01000039_04065787_04066284|CI01000504_00017990_00018707|Novel00648|CI01000039_04078795_04079273|CI01000071_04430037_04431564
GO:0005125	cytokine activity	molecular_function	1.4604e-08	1.7338e-05	11	323	94	24969	CI01000071_04430037_04431564|CI01000039_04078795_04079273|CI01000504_00017990_00018707|Novel00648|CI01000047_00546330_00551551|CI01000039_04070151_04075216|CI01000039_04065787_04066284|CI01000012_09068458_09070536|CI01000145_00951480_00956106|CI01000082_00689066_00690051|CI01000039_04058417_04059141
GO:0005126	cytokine receptor binding	molecular_function	9.673e-08	9.1874e-05	13	323	161	24969	CI01000504_00017990_00018707|Novel00648|CI01000095_02409472_02411189|CI01000039_04078795_04079273|CI01000071_04430037_04431564|CI01000082_00689066_00690051|CI01000145_00951480_00956106|CI01000039_04058417_04059141|CI01000092_05233177_05241886|CI01000039_04070151_04075216|CI01000174_00666708_00668270|CI01000039_04065787_04066284|CI01000012_09068458_09070536
GO:0006955	immune response	biological_process	1.1657e-07	9.2266e-05	20	323	383	24969	CI01000071_04430037_04431564|CI01000095_02409472_02411189|CI01000039_04078795_04079273|Novel00648|Novel01405|CI01000504_00017990_00018707|CI01000090_00397826_00398584|CI01000174_00666708_00668270|CI01000049_08189501_08208047|CI01000092_05233177_05241886|CI01000145_00951480_00956106|CI01000039_04058417_04059141|CI01000397_00000817_00001976|CI01000047_00546330_00551551|CI01000039_04065787_04066284|…
GO:0070011	peptidase activity, acting on L-amino acid peptides	molecular_function	4.291e-07	0.00029111	36	323	1103	24969	CI01000319_05808908_05812498|CI01000350_02342610_02352568|CI01000027_03776983_03781753|CI01000189_03105976_03111686|CI01000027_07954714_07957187|CI01000319_05812788_05816097|CI01000004_16037124_16044487|CI01000339_03478894_03491264|CI01000319_05816948_05819499|CI01000319_05804236_05806955|CI01000030_10304328_10313568|Novel00151|CI01000013_06425832_06432737|CI01000223_00130956_00138068|CI01000474_…
GO:0008233	peptidase activity	molecular_function	1.0284e-06	0.00061051	37	323	1194	24969	CI01000242_00409651_00424172|CI01000340_17122774_17130168|CI01000027_07962587_07964571|CI01000000_02127038_02149249|CI01000016_08092843_08098938|CI01000339_05030412_05035366|CI01000006_03256291_03262601|CI01000027_07947743_07951397|CI01180000_04292374_04295052|CI01000008_01049703_01053618|Novel01014|CI01000027_09123917_09131231|CI01000054_06305908_06312122|CI01000027_07981813_07992141|Novel01436|…
GO:0016787	hydrolase activity	molecular_function	1.3534e-06	0.00065741	91	323	4364	24969	CI01180000_04292374_04295052|CI01000299_04158468_04164223|CI01000027_09123917_09131231|CI01000027_07981813_07992141|CI01000059_08334902_08338268|Novel01436|CI01000129_00775675_00780593|CI01000340_17122774_17130168|CI01000034_00455762_00459788|CI01000050_02833976_02838912|CI01000016_08092843_08098938|CI01000006_08002867_08008150|CI01000140_01365745_01368758|CI01000027_01832797_01839912|CI01000034_…
GO:0002376	immune system process	biological_process	1.3843e-06	0.00065741	20	323	449	24969	CI01000092_05233177_05241886|CI01000145_00951480_00956106|CI01000039_04058417_04059141|CI01000174_00666708_00668270|CI01000049_08189501_08208047|Novel00648|Novel01405|CI01000504_00017990_00018707|CI01000090_00397826_00398584|CI01000071_04430037_04431564|CI01000095_02409472_02411189|CI01000039_04078795_04079273|CI01000082_00689066_00690051|CI01000039_04065787_04066284|CI01000012_09068458_09070536|…
GO:0006508	proteolysis	biological_process	3.5837e-06	0.0015472	33	323	1057	24969	CI01000006_03256291_03262601|CI01000339_05030412_05035366|CI01000016_08092843_08098938|CI01000340_15433393_15440042|CI01000027_07962587_07964571|CI01000000_02127038_02149249|CI01000242_00409651_00424172|CI01000340_17122774_17130168|CI01000055_00487518_00496389|CI01000027_06504915_06514535|CI01000027_07981813_07992141|CI01000008_01049703_01053618|CI01180000_04292374_04295052|CI01000027_09123917_09…
GO:0000502	proteasome complex	cellular_component	1.7085e-05	0.0067613	6	323	44	24969	CI01000319_05812788_05816097|CI01000319_05804236_05806955|CI01000319_05816948_05819499|CI01000161_01396868_01401498|CI01000018_00057982_00063287|CI01000319_05808908_05812498
GO:0004197	cysteine-type endopeptidase activity	molecular_function	6.0313e-05	0.022033	10	323	161	24969	Novel00151|Novel01436|CI01000027_03776983_03781753|CI01000055_00487518_00496389|CI01000027_07981813_07992141|CI01000027_07954714_07957187|CI01000054_01589927_01595736|CI01000027_07962587_07964571|CI01000008_01049703_01053618|CI01000027_07947743_07951397
GO:0005576	extracellular region	cellular_component	7.702e-05	0.026126	41	323	1706	24969	CI01000113_00907179_00957938|CI01000039_04058417_04059141|CI01000039_07268272_07278840|CI01000049_08189501_08208047|CI01000012_05810254_05833540|CI01000051_03821249_03830621|CI01000504_00017990_00018707|CI01000193_00608421_00612140|CI01000039_04078795_04079273|CI01000080_02057026_02085109|CI01000012_09068458_09070536|CI01000299_06116505_06128180|CI01000417_00011640_00036840|CI01000388_00071304_00…
Down
GO_accession	Description	Term_type	Over_represented_pValue	Corrected_pValue	DEG_item	DEG_list	Bg_item	Bg_list	Gene_names
GO:0004252	serine-type endopeptidase activity	molecular_function	5.9202e-20	2.8115e-16	37	452	311	24969	CI01000304_12424217_12429262|CI01000026_10831971_10837028|CI01000018_04491510_04539751|CI01000092_04458178_04481575|CI01000174_00387893_00400418|CI01000146_00896920_00949706|CI01000030_08880986_08884756|CI01000027_09103562_09122837|CI01000027_01865502_01875022|CI01000001_11265638_11283027|CI01000339_03405806_03412956|CI01000299_06291499_06294321|CI01000006_03270739_03288631|CI01000339_03393324_03…
GO:0004866	endopeptidase inhibitor activity	molecular_function	5.1146e-18	6.9907e-15	26	452	144	24969	CI01000181_00330804_00357644|CI01000080_02810515_02831498|CI01000191_00810914_00830686|CI01000072_04683704_04714952|CI01000072_04635652_04646429|CI01000019_01715895_01733784|CI01000015_03452576_03457978|CI01000053_00019833_00041450|CI01000016_06998707_07047702|CI01000030_06405632_06428709|CI01000015_00670047_00675766|CI01000072_04757636_04762507|Novel01061|Novel01353|CI01000306_09559074_09602026|…
GO:0061135	endopeptidase regulator activity	molecular_function	5.1146e-18	6.9907e-15	26	452	144	24969	Novel00770|CI01000181_00174917_00242327|CI01000004_02014703_02018248|CI01000057_02439034_02454810|CI01000072_04665875_04678048|CI01000095_00790125_00813901|CI01000112_02565726_02573879|CI01000072_04648326_04662198|CI01000441_00000293_00031618|CI01000181_00457762_00477931|CI01047036_00000055_00001653|CI01000306_09559074_09602026|Novel01353|Novel01061|CI01000072_04757636_04762507|CI01000015_0067004…
GO:0008236	serine-type peptidase activity	molecular_function	7.3602e-18	6.9907e-15	39	452	400	24969	CI01000347_01982085_01984571|Novel02161|CI01000029_03698769_03707177|CI01000026_08294878_08297151|CI01000129_01621350_01641606|CI01000027_06103946_06107995|CI01000352_00549005_00551748|CI01000299_06295715_06298755|CI01000149_00069577_00072224|CI01180000_10179967_10185510|CI01000027_05679544_05681461|CI01000043_06289433_06294679|CI01000347_01966529_01969337|CI01000027_05711573_05714490|CI01000340_…
GO:0017171	serine hydrolase activity	molecular_function	7.3602e-18	6.9907e-15	39	452	400	24969	CI01000304_12424217_12429262|CI01000026_10831971_10837028|CI01000018_04491510_04539751|CI01000013_05638498_05647534|CI01000174_00387893_00400418|CI01000092_04458178_04481575|CI01000030_08880986_08884756|CI01000146_00896920_00949706|CI01000027_09103562_09122837|CI01000006_12569291_12581457|CI01000001_11265638_11283027|CI01000339_03405806_03412956|CI01000027_01865502_01875022|CI01000299_06291499_06…
GO:0030414	peptidase inhibitor activity	molecular_function	7.8098e-16	5.2984e-13	26	452	176	24969	CI01000072_04665875_04678048|CI01000057_02439034_02454810|CI01000095_00790125_00813901|CI01000112_02565726_02573879|CI01000072_04648326_04662198|CI01000181_00174917_00242327|Novel00770|CI01000004_02014703_02018248|CI01000306_09559074_09602026|Novel01353|CI01047036_00000055_00001653|CI01000181_00457762_00477931|CI01000441_00000293_00031618|CI01000015_03452576_03457978|CI01000016_06998707_07047702|…
GO:0061134	peptidase regulator activity	molecular_function	7.8098e-16	5.2984e-13	26	452	176	24969	CI01000072_04683704_04714952|CI01000181_00330804_00357644|CI01000080_02810515_02831498|CI01000191_00810914_00830686|CI01000072_04757636_04762507|Novel01061|CI01000030_06405632_06428709|CI01000015_00670047_00675766|CI01000015_03452576_03457978|CI01000016_06998707_07047702|CI01000053_00019833_00041450|CI01000072_04635652_04646429|CI01000019_01715895_01733784|CI01047036_00000055_00001653|CI01000441_…
GO:0004857	enzyme inhibitor activity	molecular_function	2.7373e-14	1.625e-11	29	452	264	24969	Novel01353|CI01000098_02447543_02468822|CI01000306_09559074_09602026|CI01000181_00457762_00477931|CI01000441_00000293_00031618|CI01047036_00000055_00001653|CI01000186_00422121_00422913|CI01000095_00790125_00813901|CI01000112_02565726_02573879|CI01000072_04648326_04662198|CI01000072_04665875_04678048|CI01000057_02439034_02454810|Novel00770|CI01000004_02014703_02018248|CI01000181_00174917_00242327|…
GO:0006508	proteolysis	biological_process	4.9316e-14	2.6023e-11	58	452	1057	24969	CI01000347_01982085_01984571|CI01000352_00549005_00551748|CI01000016_08926089_08945071|CI01000129_01621350_01641606|CI01000026_08294878_08297151|CI01000027_06103946_06107995|CI01000029_03698769_03707177|Novel02161|CI01000299_06295715_06298755|CI01000039_08052093_08053571|CI01000149_00069577_00072224|CI01000043_06289433_06294679|CI01000027_05679544_05681461|CI01180000_10179967_10185510|CI01000000_…
GO:0070011	peptidase activity, acting on L-amino acid peptides	molecular_function	9.5779e-12	4.5485e-09	55	452	1103	24969	CI01000041_00852500_00858063|CI01000026_10721380_10724373|CI01000029_03746973_03752660|CI01000339_03393324_03405266|CI01000055_05536718_05540416|CI01000115_02230110_02243213|CI01000006_03270739_03288631|CI01000329_01058869_01075680|CI01000030_08919811_08923927|CI01000299_05466693_05471714|Novel01984|CI01000146_00896920_00949706|CI01000030_08880986_08884756|CI01000027_09103562_09122837|CI01000006_…
GO:0008233	peptidase activity	molecular_function	6.796e-11	2.934e-08	56	452	1194	24969	CI01000029_03746973_03752660|CI01000026_10721380_10724373|CI01000041_00852500_00858063|CI01000299_05466693_05471714|CI01000030_08919811_08923927|Novel01984|CI01000329_01058869_01075680|CI01000339_03393324_03405266|CI01000006_03270739_03288631|CI01000115_02230110_02243213|CI01000055_05536718_05540416|CI01000299_06291499_06294321|CI01000339_03405806_03412956|CI01000001_11265638_11283027|CI01000027_…
GO:0005615	extracellular space	cellular_component	2.5941e-10	1.0266e-07	25	452	306	24969	CI01000072_04665875_04678048|CI01000026_12551009_12554565|CI01000072_04648326_04662198|CI01000095_00790125_00813901|CI01158956_00000114_00000473|CI01000181_00174917_00242327|CI01000300_01373306_01377544|CI01000027_05061061_05063086|CI01000181_00457762_00477931|CI01000053_00019833_00041450|CI01000016_06998707_07047702|CI01000039_08052093_08053571|CI01000072_04635652_04646429|CI01000300_01387744_01…
GO:0004175	endopeptidase activity	molecular_function	5.6483e-09	2.0634e-06	42	452	865	24969	Novel01984|CI01000030_08919811_08923927|CI01000299_05466693_05471714|CI01000329_01058869_01075680|CI01000006_03270739_03288631|CI01000339_03393324_03405266|CI01000029_03746973_03752660|CI01000026_10721380_10724373|CI01000092_04458178_04481575|CI01000174_00387893_00400418|CI01000018_04491510_04539751|CI01000304_12424217_12429262|CI01000026_10831971_10837028|CI01000299_06291499_06294321|CI01000027_…
GO:0005576	extracellular region	cellular_component	7.6184e-09	2.5843e-06	65	452	1706	24969	CI01000030_06405632_06428709|CI01000300_10370185_10373703|CI01000299_06295715_06298755|CI01000223_00499536_00501518|CI01000072_04635652_04646429|CI01000039_08052093_08053571|CI01000333_00030404_00039315|CI01000190_01573494_01575895|CI01000072_04683704_04714952|CI01000191_00810914_00830686|CI01000082_03787965_03790090|CI01000080_02810515_02831498|CI01000073_00089521_00090370|CI01000027_05069310_05…
GO:0030234	enzyme regulator activity	molecular_function	2.6377e-08	8.351e-06	30	452	500	24969	CI01000181_00330804_00357644|CI01000080_02810515_02831498|CI01000191_00810914_00830686|CI01000118_00519523_00546014|CI01000072_04683704_04714952|CI01000072_04635652_04646429|CI01000019_01715895_01733784|CI01000015_03452576_03457978|CI01000016_06998707_07047702|CI01000053_00019833_00041450|CI01000030_06405632_06428709|CI01000015_00670047_00675766|CI01000072_04757636_04762507|CI01000027_05082223_05…
GO:0016491	oxidoreductase activity	molecular_function	3.2653e-08	9.6917e-06	58	452	1498	24969	Novel00964|CI01000300_07721516_07724293|CI01000027_02950348_02954214|CI01000319_00143560_00150809|CI01000346_01065160_01155776|CI01000015_00890625_00902801|CI01000040_04945055_04949602|CI01000333_00030404_00039315|CI01000110_03769078_03777682|CI01000333_00078876_00088521|CI01000039_08052093_08053571|CI01000080_00202124_00211154|CI01025188_00000170_00001069|CI01000333_00160385_00176439|CI01000057_…
GO:0003824	catalytic activity	molecular_function	4.1632e-08	1.163e-05	232	452	9610	24969	CI01000015_05170340_05172275|CI01000082_03890139_03903991|CI01000000_12284808_12298270|CI01000169_00769848_00794717|CI01000053_05452721_05459354|CI01000105_02384124_02399539|CI01000304_02993734_03052509|CI01000255_00197338_00204060|CI01000333_00160385_00176439|Novel01059|CI01000181_00330804_00357644|CI01000300_07721516_07724293|CI01000027_06103946_06107995|CI01000006_07231215_07235809|CI01000016_…
GO:0055114	oxidation-reduction process	biological_process	9.0657e-08	2.3918e-05	54	452	1386	24969	CI01000333_00030404_00039315|CI01000015_00890625_00902801|CI01000346_01065160_01155776|CI01000027_02950348_02954214|CI01000319_00143560_00150809|CI01000300_07721516_07724293|CI01000310_00513998_00524767|CI01000057_04703416_04711776|CI01000001_13105509_13109663|CI01000069_02042680_02044541|CI01000333_00160385_00176439|CI01025188_00000170_00001069|CI01000333_00078876_00088521|CI01000080_00202124_00…
GO:0005506	iron ion binding	molecular_function	9.1207e-07	0.00022657	16	452	205	24969	CI01025188_00000170_00001069|CI01000333_00078876_00088521|CI01000223_00499536_00501518|CI01000333_00160385_00176439|CI01000013_11771727_11775044|CI01000046_03556534_03559710|CI01000325_04596912_04601334|CI01000057_04703416_04711776|CI01000300_07721516_07724293|CI01000319_00143560_00150809|CI01000333_00030404_00039315|CI01000092_03860647_03862519|CI01000046_03544999_03551574|CI01000174_00044448_00…
GO:0044421	extracellular region part	cellular_component	9.5419e-07	0.00022657	26	452	493	24969	CI01000030_06405632_06428709|CI01000300_10370185_10373703|CI01000255_00197338_00204060|CI01002272_00000272_00002216|CI01000027_05082223_05082843|CI01000300_01387744_01388660|CI01000072_04635652_04646429|CI01000053_00019833_00041450|CI01000016_06998707_07047702|CI01000039_08052093_08053571|CI01000092_03860647_03862519|CI01000072_04683704_04714952|CI01000181_00330804_00357644|Novel01059|CI01000080_…
GO:0006869	lipid transport	biological_process	3.6837e-06	0.00083305	14	452	173	24969	CI01000092_03860647_03862519|CI01000027_05061061_05063086|CI01000039_06322466_06325312|CI01000195_00972854_00976498|CI01000072_04203719_04206013|CI01000189_02989005_03008501|CI01000105_01594096_01594462|CI01000255_00197338_00204060|CI01000300_02619615_02630324|CI01000030_11333340_11346098|CI01000325_07939376_07954501|CI01000324_01708694_01724055|CI01000027_05082223_05082843|CI01000039_08052093_08…
GO:0008152	metabolic process	biological_process	4.2182e-06	0.00091055	247	452	10915	24969	CI01000333_00605712_00609860|CI01000346_00960295_01003933|CI01000018_00029420_00038887|CI01000016_08881761_08888177|CI01000000_10131547_10140955|CI01000027_01546280_01571152|CI01000004_15836936_15841048|CI01000306_09559074_09602026|CI01000016_09788926_09791625|CI01000161_03048260_03059532|CI01000027_01865502_01875022|CI01000030_08919811_08923927|CI01000019_01715895_01733784|CI01000300_07162898_07…
GO:0044281	small molecule metabolic process	biological_process	5.4688e-06	0.0011226	42	452	1086	24969	CI01000333_00605712_00609860|CI01000018_04491510_04539751|CI01000016_08881761_08888177|CI01000072_04203719_04206013|CI01000340_00575085_00576868|CI01000027_09103562_09122837|CI01000058_01273319_01276576|CI01000302_00685212_00691241|CI01000306_07794173_07799364|CI01000030_10148536_10153337|CI01000057_02416295_02420310|CI01000059_01463769_01531967|CI01000083_00262501_00267096|CI01180000_05307085_05…
GO:0020037	heme binding	molecular_function	5.6732e-06	0.0011226	14	452	182	24969	CI01000046_03544999_03551574|CI01000115_02805115_02809098|CI01000092_03860647_03862519|CI01000333_00030404_00039315|CI01000325_08609784_08639480|CI01000139_00850906_00856949|CI01000319_00143560_00150809|CI01000325_04596912_04601334|CI01000057_04703416_04711776|CI01000333_00160385_00176439|CI01000046_03556534_03559710|CI01000174_00044448_00050068|CI01000333_00078876_00088521|CI01000306_07794173_07…
GO:0030212	hyaluronan metabolic process	biological_process	6.3077e-06	0.0011521	4	452	7	24969	CI01000306_09559074_09602026|Novel01353|CI01000019_01715895_01733784|CI01000057_02439034_02454810
GO:1903510	mucopolysaccharide metabolic process	biological_process	6.3077e-06	0.0011521	4	452	7	24969	CI01000057_02439034_02454810|CI01000306_09559074_09602026|Novel01353|CI01000019_01715895_01733784
GO:0004181	metallocarboxypeptidase activity	molecular_function	8.8062e-06	0.0015489	6	452	27	24969	CI01000055_05527409_05532734|CI01000115_02225346_02228790|CI01000049_00854473_00859727|CI01000115_02230110_02243213|CI01000055_05536718_05540416|CI01000070_01567837_01572943
GO:0008235	metalloexopeptidase activity	molecular_function	1.0738e-05	0.0018213	6	452	28	24969	CI01000070_01567837_01572943|CI01000055_05527409_05532734|CI01000115_02225346_02228790|CI01000049_00854473_00859727|CI01000055_05536718_05540416|CI01000115_02230110_02243213
GO:0046906	tetrapyrrole binding	molecular_function	1.1337e-05	0.001824	14	452	193	24969	CI01000319_00143560_00150809|CI01000333_00030404_00039315|CI01000325_08609784_08639480|CI01000139_00850906_00856949|CI01000092_03860647_03862519|CI01000115_02805115_02809098|CI01000046_03544999_03551574|CI01000333_00078876_00088521|CI01000306_07794173_07799364|CI01000174_00044448_00050068|CI01000325_04596912_04601334|CI01000057_04703416_04711776|CI01000046_03556534_03559710|CI01000333_00160385_00…
GO:0010876	lipid localization	biological_process	1.1522e-05	0.001824	14	452	189	24969	CI01000072_04203719_04206013|CI01000189_02989005_03008501|CI01000195_00972854_00976498|CI01000039_06322466_06325312|CI01000092_03860647_03862519|CI01000027_05061061_05063086|CI01000039_08052093_08053571|CI01000027_05082223_05082843|CI01000325_07939376_07954501|CI01000324_01708694_01724055|CI01000030_11333340_11346098|CI01000300_02619615_02630324|CI01000255_00197338_00204060|CI01000105_01594096_01…
GO:0006082	organic acid metabolic process	biological_process	1.6337e-05	0.0025028	27	452	592	24969	CI01000034_03869116_03883535|CI01000056_01929886_01934773|CI01000058_01273319_01276576|CI01000072_04203719_04206013|CI01000340_00575085_00576868|CI01000006_04989318_04992332|CI01000016_08881761_08888177|CI01000300_01331788_01335474|CI01000092_03860647_03862519|CI01000059_07302561_07355925|CI01000053_00006482_00011540|CI01000013_08080409_08086491|CI01000010_02193389_02204510|CI01000308_00012346_00…
GO:0043436	oxoacid metabolic process	biological_process	4.2463e-05	0.0063018	26	452	591	24969	CI01000059_01463769_01531967|CI01000039_08052093_08053571|CI01000030_10148536_10153337|CI01000306_07794173_07799364|CI01000304_01560571_01565345|CI01000302_00685212_00691241|CI01000083_00262501_00267096|CI01025188_00000170_00001069|CI01000142_00459713_00463377|CI01000310_00513998_00524767|CI01000029_08654610_08655443|CI01000010_02193389_02204510|CI01000308_00012346_00036304|CI01000300_07721516_07…
GO:0019752	carboxylic acid metabolic process	biological_process	4.9261e-05	0.0070891	25	452	562	24969	CI01000308_00012346_00036304|CI01000300_07721516_07724293|CI01000110_03116235_03118931|CI01000010_02193389_02204510|CI01000013_08080409_08086491|CI01000053_00006482_00011540|CI01000092_03860647_03862519|CI01000083_00262501_00267096|CI01025188_00000170_00001069|CI01000059_01463769_01531967|CI01000039_08052093_08053571|CI01000030_10148536_10153337|CI01000306_07794173_07799364|CI01000304_01560571_01…
GO:0019538	protein metabolic process	biological_process	6.3324e-05	0.0088449	101	452	3797	24969	CI01000149_00069577_00072224|CI01000027_05061061_05063086|CI01000027_05711573_05714490|CI01000000_12284808_12298270|CI01000115_02225346_02228790|CI01000300_01331788_01335474|CI01067800_00000068_00000615|CI01000003_00380494_00385991|CI01000026_08297901_08307596|CI01000299_06274590_06278765|CI01000115_01601547_01635051|CI01000082_03890139_03903991|CI01000347_01982085_01984571|CI01000027_06103946_06…
GO:0044710	single-organism metabolic process	biological_process	6.8725e-05	0.009325	99	452	3696	24969	CI01180000_10441696_10442635|CI01000300_01331788_01335474|Novel01575|CI01000034_03869116_03883535|CI01000027_05061061_05063086|CI01000030_02155901_02157314|CI01000169_00769848_00794717|CI01000315_00396540_00419742|CI01000027_05082223_05082843|CI01000333_00160385_00176439|CI01000310_00513998_00524767|CI01000142_00459713_00463377|CI01000080_00202124_00211154|CI01025188_00000170_00001069|CI01000015_…
GO:0008150	biological_process	biological_process	7.4224e-05	0.0097914	352	452	17261	24969	CI01000026_08294878_08297151|CI01000073_00089521_00090370|CI01000325_09578866_09587420|CI01000054_11209592_11214961|Novel00964|CI01000325_08609784_08639480|CI01000001_10556067_10557569|CI01000333_00078876_00088521|CI01000330_01985764_01994458|Novel01524|CI01000001_13105509_13109663|CI01000340_09339973_09344291|CI01000054_04411682_04448848|CI01000010_06253230_06263855|CI01000181_00174917_00242327|…
GO:0098772	molecular function regulator	molecular_function	9.4199e-05	0.012091	32	452	804	24969	CI01000072_04635652_04646429|CI01000053_00019833_00041450|CI01000015_03452576_03457978|CI01000015_00670047_00675766|CI01000030_06405632_06428709|Novel01061|CI01000027_05082223_05082843|CI01000072_04757636_04762507|CI01000191_00810914_00830686|CI01000080_02810515_02831498|CI01000181_00330804_00357644|CI01000118_00519523_00546014|CI01000072_04683704_04714952|CI01000112_02565726_02573879|CI01000024_…
GO:0004180	carboxypeptidase activity	molecular_function	0.00018666	0.023328	6	452	46	24969	CI01000070_01567837_01572943|CI01000115_02230110_02243213|CI01000055_05536718_05540416|CI01000049_00854473_00859727|CI01000055_05527409_05532734|CI01000115_02225346_02228790
GO:0016705	oxidoreductase activity, acting on paired donors, with incorporation or reduction of molecular oxygen	molecular_function	0.00019548	0.023803	14	452	247	24969	CI01000115_02805115_02809098|CI01000046_03544999_03551574|CI01000333_00030404_00039315|CI01000020_01647763_01658875|CI01000340_08204216_08250869|CI01000027_02950348_02954214|CI01000319_00143560_00150809|CI01000333_00160385_00176439|CI01000046_03556534_03559710|CI01000057_04703416_04711776|CI01000325_04596912_04601334|CI01000174_00044448_00050068|CI01000333_00078876_00088521|CI01000050_01346318_01…
GO:0030203	glycosaminoglycan metabolic process	biological_process	0.00023633	0.028059	6	452	47	24969	CI01000113_02216033_02222467|CI01000057_02439034_02454810|CI01000019_01715895_01733784|Novel01353|CI01000306_09559074_09602026|CI01000024_04370355_04375084
GO:0044283	small molecule biosynthetic process	biological_process	0.00029581	0.034263	15	452	285	24969	CI01000069_00044853_00051264|CI01000092_03860647_03862519|CI01000072_04203719_04206013|CI01000337_01414112_01424536|CI01000340_00575085_00576868|CI01000300_07721516_07724293|CI01000006_04989318_04992332|CI01000016_08881761_08888177|CI01000310_00513998_00524767|CI01000142_00459713_00463377|CI01000302_00685212_00691241|CI01000304_01560571_01565345|CI01000039_08052093_08053571|CI01180000_10441696_10…
GO:0004869	cysteine-type endopeptidase inhibitor activity	molecular_function	0.0003615	0.040876	4	452	20	24969	CI01000004_02014703_02018248|CI01000015_00670047_00675766|CI01000441_00000293_00031618|CI01000015_03452576_03457978
GO:0005138	interleukin-6 receptor binding	molecular_function	0.00039607	0.043743	3	452	7	24969	CI01000161_03048260_03059532|CI01000319_02211556_02214522|CI01000223_00499536_00501518

## Sheet: 5 dpi
Up
GO_accession	Description	Term_type	Over_represented_pValue	Corrected_pValue	DEG_item	DEG_list	Bg_item	Bg_list	Gene_names
GO:0019825	oxygen binding	molecular_function	1.9551e-10	9.2849e-07	8	356	26	24969	CI01000113_00332256_00333023|CI01000113_00256900_00257501|CI01000113_00326077_00326875|CI01000113_00324040_00324756|CI01000113_00254945_00255661|CI01035305_00002189_00003749|CI01000113_00285871_00286497|CI01000113_00283931_00284691
GO:0020037	heme binding	molecular_function	7.0518e-06	0.016744	12	356	182	24969	CI01160407_00001396_00005788|CI01000113_00326077_00326875|CI01000113_00324040_00324756|CI01035305_00002189_00003749|CI01000339_03101791_03105729|CI01000113_00254945_00255661|CI01000113_00285871_00286497|CI01000113_00283931_00284691|CI01000113_00332256_00333023|CI01000113_00256900_00257501|CI01000139_00850906_00856949|CI01000090_01139147_01144211
GO:0046906	tetrapyrrole binding	molecular_function	1.327e-05	0.021006	12	356	193	24969	CI01000113_00332256_00333023|CI01000090_01139147_01144211|CI01000113_00256900_00257501|CI01000139_00850906_00856949|CI01000113_00324040_00324756|CI01000113_00326077_00326875|CI01160407_00001396_00005788|CI01000113_00285871_00286497|CI01000113_00283931_00284691|CI01035305_00002189_00003749|CI01000113_00254945_00255661|CI01000339_03101791_03105729
Down
GO_accession	Description	Term_type	Over_represented_pValue	Corrected_pValue	DEG_item	DEG_list	Bg_item	Bg_list	Gene_names
GO:0003950	NAD+ ADP-ribosyltransferase activity	molecular_function	4.5162e-09	2.1447e-05	12	595	53	24969	CI01000019_00760820_00771998|CI01000339_05832439_05832960|CI01000006_06122278_06122736|CI01000009_08389932_08402359|CI01000180_00325209_00353956|CI01000006_06142449_06142925|CI01000059_02249015_02249662|CI01000006_06146799_06148260|CI01000068_00937975_00948500|CI01000013_08216673_08226743|CI01000304_09566730_09575706|CI01000009_08404846_08408838
GO:0016763	transferase activity, transferring pentosyl groups	molecular_function	7.4922e-07	0.001779	15	595	136	24969	CI01000006_06142449_06142925|CI01000059_02249015_02249662|CI01000006_06146799_06148260|CI01000066_01278191_01288171|CI01000068_00937975_00948500|CI01000013_08216673_08226743|CI01000304_09566730_09575706|CI01000009_08404846_08408838|CI01000322_00136232_00142042|CI01000019_00760820_00771998|CI01000339_05832439_05832960|CI01000009_08389932_08402359|CI01000006_06122278_06122736|CI01000006_07577082_07…
GO:0008009	chemokine activity	molecular_function	2.8252e-06	0.0033543	9	595	63	24969	CI01000300_03901275_03902800|CI01000343_00878864_00879542|CI01000039_04065787_04066284|CI01000504_00017990_00018707|CI01000039_06179859_06180838|CI01000145_00951480_00956106|CI01000071_04430037_04431564|CI01000012_09001061_09005079|CI01000039_04070151_04075216
GO:0042379	chemokine receptor binding	molecular_function	2.8252e-06	0.0033543	9	595	63	24969	CI01000071_04430037_04431564|CI01000039_04070151_04075216|CI01000012_09001061_09005079|CI01000039_06179859_06180838|CI01000145_00951480_00956106|CI01000343_00878864_00879542|CI01000300_03901275_03902800|CI01000039_04065787_04066284|CI01000504_00017990_00018707
GO:0005125	cytokine activity	molecular_function	3.6691e-06	0.0034849	11	595	94	24969	CI01000039_04070151_04075216|CI01000047_00546330_00551551|CI01000012_09001061_09005079|CI01000071_04430037_04431564|CI01000145_00951480_00956106|CI01000339_06917949_06919576|CI01000039_06179859_06180838|CI01000039_04065787_04066284|CI01000504_00017990_00018707|CI01000343_00878864_00879542|CI01000300_03901275_03902800
GO:0005126	cytokine receptor binding	molecular_function	1.037e-05	0.0082077	14	595	161	24969	CI01000071_04430037_04431564|CI01000027_06162940_06165528|CI01000012_09001061_09005079|CI01000066_00151325_00157474|CI01000039_04070151_04075216|CI01000353_01328939_01331002|CI01000343_00878864_00879542|CI01000300_03901275_03902800|CI01000039_04065787_04066284|CI01000504_00017990_00018707|CI01000145_00951480_00956106|CI01000039_06179859_06180838|CI01000350_01268618_01269611|CI01000319_02211556_02…
GO:0001664	G-protein coupled receptor binding	molecular_function	1.9551e-05	0.013264	9	595	76	24969	CI01000343_00878864_00879542|CI01000300_03901275_03902800|CI01000504_00017990_00018707|CI01000039_04065787_04066284|CI01000039_06179859_06180838|CI01000145_00951480_00956106|CI01000012_09001061_09005079|CI01000039_04070151_04075216|CI01000071_04430037_04431564
GO:0000394	RNA splicing, via endonucleolytic cleavage and ligation	biological_process	4.1231e-05	0.019215	5	595	18	24969	CI01000006_06146799_06148260|CI01000082_02786089_02793623|CI01000004_17320843_17323478|CI01000069_03965213_03971865|CI01000053_00094748_00113755
GO:0006388	tRNA splicing, via endonucleolytic cleavage and ligation	biological_process	4.1231e-05	0.019215	5	595	18	24969	CI01000053_00094748_00113755|CI01000069_03965213_03971865|CI01000004_17320843_17323478|CI01000082_02786089_02793623|CI01000006_06146799_06148260
GO:0005524	ATP binding	molecular_function	4.2035e-05	0.019215	85	595	2210	24969	CI01000010_04426092_04431357|CI01000008_02654474_02655490|CI01000329_00271538_00281656|CI01000300_01331788_01335474|CI01000340_17996222_18008569|CI01000345_02094737_02097986|CI01000129_00775675_00780593|CI01000112_04050993_04055507|CI01000027_06066013_06067182|CI01000028_06882216_06892678|CI01000319_00628975_00640794|CI01000049_00330959_00338938|CI01000344_02747545_02750489|CI01000347_00121548_00…
GO:0032559	adenyl ribonucleotide binding	molecular_function	4.4508e-05	0.019215	85	595	2214	24969	CI01000004_17320843_17323478|CI01000300_06973060_06990549|CI01000347_00121548_00135555|Novel01890|CI01000027_06074183_06075352|CI01000055_00589947_00613858|CI01000340_13760380_13772390|CI01000299_04158468_04164223|CI01000000_01411979_01443908|CI01000016_06729420_06733577|CI01000640_00000004_00004775|CI01000029_02107558_02110456|CI01000049_06812757_06813496|CI01000115_00617057_00631791|CI01000000_…
GO:0002376	immune system process	biological_process	4.8714e-05	0.019279	25	595	449	24969	CI01000350_01268618_01269611|CI01000319_02211556_02214522|Novel01405|CI01000300_03901275_03902800|CI01000504_00017990_00018707|CI01000039_04065787_04066284|CI01000000_10333352_10335572|CI01000047_00546330_00551551|CI01000066_00151325_00157474|CI01000039_04070151_04075216|CI01000353_01328939_01331002|CI01000343_00878864_00879542|CI01000090_00397826_00398584|CI01000055_00474191_00478914|CI01000339_…
GO:0030554	adenyl nucleotide binding	molecular_function	6.4221e-05	0.02346	85	595	2240	24969	Novel01890|CI01000027_06074183_06075352|CI01000347_00121548_00135555|CI01000004_17320843_17323478|CI01000300_06973060_06990549|CI01000000_01411979_01443908|CI01000299_04158468_04164223|CI01000640_00000004_00004775|CI01000016_06729420_06733577|CI01000055_00589947_00613858|CI01000340_13760380_13772390|CI01000049_06812757_06813496|CI01000115_00617057_00631791|CI01000029_02107558_02110456|CI01000004_…
GO:0035639	purine ribonucleoside triphosphate binding	molecular_function	0.00014512	0.041699	97	595	2729	24969	CI01180000_01766530_01776010|CI01000060_01174181_01180428|CI01000108_00679192_00708926|CI01000339_04723905_04731220|CI01000063_01015926_01020021|CI01000055_00470618_00474246|CI01000072_04225105_04268007|CI01000001_01517517_01521698|CI01000340_19231651_19244239|CI01000325_02591867_02600477|CI01000072_04891865_04915635|CI01000001_13040251_13043667|CI01000004_15063428_15066310|Novel01055|CI01000039_…
GO:0001883	purine nucleoside binding	molecular_function	0.00014927	0.041699	97	595	2731	24969	CI01000072_04891865_04915635|CI01000001_13040251_13043667|CI01000004_15063428_15066310|Novel01055|CI01000039_04070151_04075216|CI01000299_04186183_04196219|CI01000330_01589092_01622443|CI01000187_00608773_00626392|CI01000049_04704214_04715966|CI01180000_01766530_01776010|CI01000060_01174181_01180428|CI01000339_04723905_04731220|CI01000055_00470618_00474246|CI01000063_01015926_01020021|CI01000108_…
GO:0032549	ribonucleoside binding	molecular_function	0.00014927	0.041699	97	595	2731	24969	CI01180000_01766530_01776010|CI01000060_01174181_01180428|CI01000055_00470618_00474246|CI01000339_04723905_04731220|CI01000063_01015926_01020021|CI01000108_00679192_00708926|CI01000072_04225105_04268007|CI01000340_19231651_19244239|CI01000001_01517517_01521698|CI01000325_02591867_02600477|CI01000072_04891865_04915635|CI01000001_13040251_13043667|CI01000004_15063428_15066310|Novel01055|CI01000039_…
GO:0032550	purine ribonucleoside binding	molecular_function	0.00014927	0.041699	97	595	2731	24969	CI01180000_01766530_01776010|CI01000060_01174181_01180428|CI01000063_01015926_01020021|CI01000339_04723905_04731220|CI01000108_00679192_00708926|CI01000055_00470618_00474246|CI01000072_04225105_04268007|CI01000001_01517517_01521698|CI01000340_19231651_19244239|CI01000325_02591867_02600477|CI01000072_04891865_04915635|CI01000001_13040251_13043667|CI01000004_15063428_15066310|CI01000039_04070151_04…
GO:0032555	purine ribonucleotide binding	molecular_function	0.00016646	0.043918	97	595	2740	24969	CI01000028_06882216_06892678|CI01000319_00628975_00640794|CI01000344_02747545_02750489|CI01000049_00330959_00338938|CI01000112_04050993_04055507|CI01000027_06066013_06067182|CI01000129_00775675_00780593|CI01000345_02094737_02097986|CI01000008_02654474_02655490|CI01000329_00271538_00281656|CI01000010_04426092_04431357|CI01000300_01331788_01335474|CI01000340_17996222_18008569|CI01000322_00114516_00…
