# Supplementary material for: Multi-Omics Sequencing Provides Insights Into Age-Dependent Susceptibility of Grass Carp (Ctenopharyngodon idellus) to Reovirus
Source: Front Immunol. 2021 Jun 17;12:694965. doi: 10.3389/fimmu.2021.694965 (PMC8247658; doi:10.3389/fimmu.2021.694965)
Supplement: Supplementary file 10 [file Table_6.xlsx]

## Sheet: 0 dpi
Up
#Term	Database	ID	Input number	Background number	P-Value	Corrected P-Value	Input	KEGG_ID/KO	Entrez_ID	Hyperlink
Proteasome	KEGG PATHWAY	dre03050	13	56	3.42029e-11	2.49681e-09	CI01000015_02919382_02924809|CI01000319_05812788_05816097|CI01000319_05808908_05812498|CI01000223_00506611_00514948|CI01000028_03232374_03235527|CI01000015_02889661_02904599|CI01000306_09013366_09014513|CI01000004_16221780_16232426|CI01000319_05816948_05819499|CI01000191_00591202_00594485|CI01000139_00003689_00012005|CI01000319_05804236_05806955|CI01000223_00398156_00405578	dre:554967|dre:64280|dre:64279|dre:393544|dre:415221|dre:554967|dre:403011|dre:30387|dre:550488|dre:445033|dre:326687|dre:64281|dre:436882|	554967|64280|64279|393544|415221|554967|403011|30387|550488|445033|326687|64281|436882|	http://www.genome.jp/kegg-bin/show_pathway?dre03050/dre:445033%09red/dre:30387%09red/dre:554967%09red/dre:393544%09red/dre:436882%09red/dre:550488%09red/dre:326687%09red/dre:415221%09red/dre:403011%09red/dre:64279%09red/dre:64280%09red/dre:64281%09red
Glutathione metabolism	KEGG PATHWAY	dre00480	8	50	2.76499e-06	0.000100922	Novel01909|CI01061114_00000542_00000880|CI01000046_00063416_00065082|CI01000000_08962721_08970678|CI01000005_05919567_05933578|CI01000005_05935743_05940360|CI01000012_12138610_12140673|CI01000021_01519982_01528860	dre:79381|dre:79381|dre:79381|dre:553575|dre:326857|dre:326857|dre:436894|dre:450084|	79381|79381|79381|553575|326857|326857|436894|450084|	http://www.genome.jp/kegg-bin/show_pathway?dre00480/dre:450084%09red/dre:553575%09red/dre:326857%09red/dre:79381%09red/dre:436894%09red
Metabolism of xenobiotics by cytochrome P450	KEGG PATHWAY	dre00980	6	42	8.96871e-05	0.00218239	CI01061114_00000542_00000880|CI01000046_00063416_00065082|CI01000069_04990240_04994522|CI01000166_00480363_00485475|CI01000012_12138610_12140673|Novel01909	dre:79381|dre:79381|dre:282559|dre:140634|dre:436894|dre:79381|	79381|79381|282559|140634|436894|79381|	http://www.genome.jp/kegg-bin/show_pathway?dre00980/dre:282559%09red/dre:436894%09red/dre:140634%09red/dre:79381%09red
Drug metabolism - cytochrome P450	KEGG PATHWAY	dre00982	5	39	0.000555054	0.0089028	CI01000046_00063416_00065082|CI01061114_00000542_00000880|Novel01909|CI01000012_12138610_12140673|CI01000069_04990240_04994522	dre:79381|dre:79381|dre:79381|dre:436894|dre:282559|	79381|79381|79381|436894|282559|	http://www.genome.jp/kegg-bin/show_pathway?dre00982/dre:282559%09red/dre:436894%09red/dre:79381%09red
Lysosome	KEGG PATHWAY	dre04142	9	144	0.000609781	0.0089028	CI01000013_10892125_10899628|CI01000027_07954714_07957187|CI01000013_06425832_06432737|CI01000189_03105976_03111686|CI01000302_00141480_00150149|CI01000204_00351711_00359696|CI01000027_07981813_07992141|CI01000027_07973865_07979402|CI01000000_13941671_13945038	dre:541416|dre:337572|dre:65225|dre:798347|dre:548343|dre:566506|dre:554157|dre:554157|dre:450068|	541416|337572|65225|798347|548343|566506|554157|554157|450068|	http://www.genome.jp/kegg-bin/show_pathway?dre04142/dre:548343%09red/dre:541416%09red/dre:337572%09red/dre:566506%09red/dre:554157%09red/dre:65225%09red/dre:798347%09red/dre:450068%09red
Other glycan degradation	KEGG PATHWAY	dre00511	4	25	0.000967221	0.0117679	CI01000302_00141480_00150149|CI01000310_01926369_01934665|CI01000006_06604787_06615427|CI01000054_07193147_07196114	dre:548343|dre:445487|dre:100000684|dre:445165|	548343|445487|100000684|445165|	http://www.genome.jp/kegg-bin/show_pathway?dre00511/dre:445165%09red/dre:445487%09red/dre:548343%09red/dre:100000684%09red
ABC transporters	KEGG PATHWAY	dre02010	4	36	0.00326144	0.0340121	CI01000299_03157191_03166687|CI01000319_05796587_05803719|CI01000129_01368616_01384193|CI01000319_05828294_05834113	dre:564067|dre:368771|dre:735312|dre:368771|	564067|368771|735312|368771|	http://www.genome.jp/kegg-bin/show_pathway?dre02010/dre:368771%09red/dre:735312%09red/dre:564067%09red
Phagosome	KEGG PATHWAY	dre04145	8	164	0.00523228	0.0477446	CI01000027_07954714_07957187|CI01000319_05828294_05834113|CI01000319_05718732_05734284|CI01000053_06829449_06831635|CI01000027_07981813_07992141|CI01000050_02328316_02331115|CI01000027_07973865_07979402|CI01000319_05796587_05803719	dre:337572|dre:368771|dre:64885|dre:368615|dre:554157|dre:641421|dre:554157|dre:368771|	337572|368771|64885|368615|554157|641421|554157|368771|	http://www.genome.jp/kegg-bin/show_pathway?dre04145/dre:64885%09red/dre:368615%09red/dre:554157%09red/dre:368771%09red/dre:641421%09red/dre:337572%09red
Glycosaminoglycan degradation	KEGG PATHWAY	dre00531	3	24	0.0080713	0.0654672	CI01000302_00141480_00150149|CI01000006_08002867_08008150|CI01000204_00351711_00359696	dre:548343|dre:563020|dre:566506|	548343|563020|566506|	http://www.genome.jp/kegg-bin/show_pathway?dre00531/dre:548343%09red/dre:563020%09red/dre:566506%09red
Herpes simplex infection	KEGG PATHWAY	dre05168	8	182	0.00933801	0.0681675	CI01105190_00001351_00005052|CI01000319_05828294_05834113|CI01000332_00104423_00105489|CI01000346_00033095_00038432|CI01000319_05718732_05734284|CI01000053_06829449_06831635|CI01000306_03086600_03106758|CI01000319_05796587_05803719	dre:334619|dre:368771|dre:567111|dre:30590|dre:64885|dre:368615|dre:564853|dre:368771|	334619|368771|567111|30590|64885|368615|564853|368771|	http://www.genome.jp/kegg-bin/show_pathway?dre05168/dre:64885%09red/dre:564853%09red/dre:567111%09red/dre:334619%09red/dre:368615%09red/dre:30590%09red/dre:368771%09red
Sphingolipid metabolism	KEGG PATHWAY	dre00600	4	62	0.0188822	0.125309	CI01000302_00141480_00150149|CI01000013_10892125_10899628|CI01000006_06604787_06615427|CI01000000_13941671_13945038	dre:548343|dre:541416|dre:100000684|dre:450068|	548343|541416|100000684|450068|	http://www.genome.jp/kegg-bin/show_pathway?dre00600/dre:548343%09red/dre:100000684%09red/dre:541416%09red/dre:450068%09red
alpha-Linolenic acid metabolism	KEGG PATHWAY	dre00592	2	18	0.0375579	0.228477	CI01000312_00604216_00611100|CI01000000_05715062_05715540	dre:798864|dre:100330001|	798864|100330001|	http://www.genome.jp/kegg-bin/show_pathway?dre00592/dre:100330001%09red/dre:798864%09red
Arachidonic acid metabolism	KEGG PATHWAY	dre00590	3	49	0.0461379	0.259082	CI01000312_00604216_00611100|Novel00680|CI01000000_05715062_05715540	dre:798864|dre:100037390|dre:100330001|	798864|100037390|100330001|	http://www.genome.jp/kegg-bin/show_pathway?dre00590/dre:100330001%09red/dre:798864%09red/dre:100037390%09red
Down
#Term	Database	ID	Input number	Background number	P-Value	Corrected P-Value	Input	KEGG_ID/KO	Entrez_ID	Hyperlink
Galactose metabolism	KEGG PATHWAY	dre00052	12	35	1.55479e-08	1.44596e-06	CI01000047_02575122_02577946|CI01112128_00000441_00000847|CI01033631_00000013_00000574|CI01033607_00000155_00000776|CI01000529_00009047_00010512|Novel01705|Novel01706|CI01000271_00070585_00084314|Novel01837|Novel00616|CI01000238_00327887_00343486|CI01112001_00000096_00002852	dre:563180|dre:100148922|dre:100148922|dre:100148922|dre:100148922|dre:100148922|dre:100148922|dre:100148922|dre:100148922|dre:406339|dre:100148922|dre:100148922|	563180|100148922|100148922|100148922|100148922|100148922|100148922|100148922|100148922|406339|100148922|100148922|	http://www.genome.jp/kegg-bin/show_pathway?dre00052/dre:406339%09red/dre:563180%09red/dre:100148922%09red
Starch and sucrose metabolism	KEGG PATHWAY	dre00500	13	47	3.32071e-08	1.54413e-06	CI01000047_02575122_02577946|CI01112128_00000441_00000847|CI01033631_00000013_00000574|CI01033607_00000155_00000776|CI01000529_00009047_00010512|Novel01705|Novel01706|CI01000271_00070585_00084314|Novel01837|CI01000004_05113181_05116553|Novel00616|CI01000238_00327887_00343486|CI01112001_00000096_00002852	dre:563180|dre:100148922|dre:100148922|dre:100148922|dre:100148922|dre:100148922|dre:100148922|dre:100148922|dre:100148922|dre:406539|dre:406339|dre:100148922|dre:100148922|	563180|100148922|100148922|100148922|100148922|100148922|100148922|100148922|100148922|406539|406339|100148922|100148922|	http://www.genome.jp/kegg-bin/show_pathway?dre00500/dre:406339%09red/dre:563180%09red/dre:406539%09red/dre:100148922%09red
FoxO signaling pathway	KEGG PATHWAY	dre04068	14	170	0.0020603	0.0638692	CI01000047_02575122_02577946|CI01000004_15483948_15538159|CI01000049_00439527_00443722|CI01000037_03517736_03521602|CI01000340_19267148_19271146|CI01000306_01580628_01611787|CI01000039_07972168_07974927|CI01000001_13040251_13043667|CI01000027_06373043_06379322|CI01000008_02492407_02497767|CI01000186_00422121_00422913|CI01000319_02211556_02214522|CI01000340_00672283_00673853|CI01000325_08609784_08…	dre:563180|dre:245699|dre:393285|dre:572001|dre:378727|dre:561670|dre:30262|dre:324140|dre:559050|dre:266794|dre:100151416|dre:100885851|dre:431763|dre:30296|	563180|245699|393285|572001|378727|561670|30262|324140|559050|266794|100151416|100885851|431763|30296|	http://www.genome.jp/kegg-bin/show_pathway?dre04068/dre:563180%09red/dre:393285%09red/dre:30262%09red/dre:431763%09red/dre:266794%09red/dre:30296%09red/dre:378727%09red/dre:559050%09red/dre:561670%09red/dre:572001%09red/dre:100885851%09red/dre:324140%09red/dre:245699%09red/dre:100151416%09red

## Sheet: 1 dpi
Up
#Term	Database	ID	Input number	Background number	P-Value	Corrected P-Value	Input	KEGG_ID/KO	Entrez_ID	Hyperlink
Phagosome	KEGG PATHWAY	dre04145	29	164	1.17015e-06	0.000139247	CI01000359_00296389_00298477|CI01000353_01246521_01258462|CI01000019_05573206_05573912|CI01000054_06951426_06955263|CI01000012_05810254_05833540|CI01000116_00496124_00508681|CI01000018_04361150_04364887|CI01000347_00513340_00517929|CI01000319_05796587_05803719|CI01000300_00474917_00476427|CI01000027_07981813_07992141|CI01000004_11489380_11502517|CI01000004_11565906_11578581|CI01000319_05828294_05…	dre:393551|dre:571584|dre:436799|dre:449655|dre:100535241|dre:406342|dre:337583|dre:337223|dre:368771|dre:57935|dre:554157|dre:558942|dre:559502|dre:368771|dre:325402|dre:573122|dre:393935|dre:450017|dre:393557|dre:386701|dre:359839|dre:100286774|dre:100151255|dre:449549|dre:393154|dre:368614|dre:100286774|dre:192335|dre:368615|	393551|571584|436799|449655|100535241|406342|337583|337223|368771|57935|554157|558942|559502|368771|325402|573122|393935|450017|393557|386701|359839|100286774|100151255|449549|393154|368614|100286774|192335|368615|	http://www.genome.jp/kegg-bin/show_pathway?dre04145/dre:100151255%09red/dre:393557%09red/dre:393551%09red/dre:368615%09red/dre:368614%09red/dre:573122%09red/dre:100286774%09red/dre:449655%09red/dre:558942%09red/dre:386701%09red/dre:100535241%09red/dre:337583%09red/dre:436799%09red/dre:406342%09red/dre:450017%09red/dre:559502%09red/dre:337223%09red/dre:192335%09red/dre:449549%09red/dre:368771%09re…
Focal adhesion	KEGG PATHWAY	dre04510	30	251	0.000555389	0.0330457	CI01000315_00820696_00824054|CI01000069_01974435_01988436|CI01000006_06022411_06025104|CI01000196_00473078_00479805|Novel00220|CI01000046_06989298_06993467|CI01000012_05810254_05833540|CI01000047_04479638_04501854|CI01000306_07716780_07727777|CI01000054_02529145_02537881|CI01000024_01644505_01663555|CI01000130_00238758_00239855|CI01000186_00799178_00799351|Novel00715|CI01000300_00474917_00476427|…	dre:557468|dre:415151|dre:373107|dre:406659|dre:544667|dre:437027|dre:100535241|dre:325675|dre:567771|dre:336471|dre:492576|dre:406493|dre:751630|dre:406311|dre:57935|dre:406311|dre:564005|dre:564246|dre:337158|dre:436718|dre:286830|dre:561737|dre:101885790|dre:378478|dre:100151255|dre:323695|dre:564821|dre:100005469|dre:569755|dre:450006|	557468|415151|373107|406659|544667|437027|100535241|325675|567771|336471|492576|406493|751630|406311|57935|406311|564005|564246|337158|436718|286830|561737|101885790|378478|100151255|323695|564821|100005469|569755|450006|	http://www.genome.jp/kegg-bin/show_pathway?dre04510/dre:101885790%09red/dre:100151255%09red/dre:544667%09red/dre:569755%09red/dre:286830%09red/dre:564821%09red/dre:751630%09red/dre:100005469%09red/dre:567771%09red/dre:406659%09red/dre:323695%09red/dre:337158%09red/dre:436718%09red/dre:437027%09red/dre:415151%09red/dre:100535241%09red/dre:373107%09red/dre:561737%09red/dre:336471%09red/dre:325675%0…
Down
#Term	Database	ID	Input number	Background number	P-Value	Corrected P-Value	Input	KEGG_ID/KO	Entrez_ID	Hyperlink
Metabolic pathways	KEGG PATHWAY	dre01100	181	1269	8.33019e-11	1.06626e-08	CI01000131_00456911_00474451|CI01000026_03429002_03432390|CI01000325_04620854_04626734|CI01000189_02804072_02818815|CI01000338_00230859_00245194|CI01180000_01832263_01834405|CI01000050_06343875_06352994|CI01000009_10376105_10382009|CI01000043_05088157_05094871|CI01180000_05307085_05313251|CI01000004_11215878_11229028|CI01000347_01897661_01909316|CI01000010_08953769_08962470|CI01000315_00973185_00…	dre:449662|dre:563369|dre:393108|dre:799099|dre:567414|dre:751638|dre:567547|dre:795400|dre:393580|dre:334195|dre:558422|dre:322660|dre:561372|dre:436647|dre:393350|dre:100141496|dre:378446|dre:493916|dre:560020|dre:406662|dre:394021|dre:100141496|dre:393997|dre:337412|dre:79378|dre:563180|dre:792041|dre:556229|dre:406746|dre:100148922|dre:100148922|dre:436747|dre:403070|dre:393455|dre:322372|dre…	449662|563369|393108|799099|567414|751638|567547|795400|393580|334195|558422|322660|561372|436647|393350|100141496|378446|493916|560020|406662|394021|100141496|393997|337412|79378|563180|792041|556229|406746|100148922|100148922|436747|403070|393455|322372|100144628|436604|562739|445326|259189|402985|260441|777719|559124|405829|445281|555725|335985|570478|322055|414331|553401|559054|494102|322228|…	http://www.genome.jp/kegg-bin/show_pathway?dre01100/dre:140634%09red/dre:387530%09red/dre:556522%09red/dre:100330772%09red/dre:323653%09red/dre:378968%09red/dre:572027%09red/dre:378962%09red/dre:563180%09red/dre:555725%09red/dre:565316%09red/dre:572518%09red/dre:393714%09red/dre:378446%09red/dre:403086%09red/dre:555376%09red/dre:334082%09red/dre:393860%09red/dre:378727%09red/dre:394133%09red/dre:…
Glycine, serine and threonine metabolism	KEGG PATHWAY	dre00260	24	46	2.79548e-10	1.7891e-08	CI01000311_00368494_00376259|CI01000340_18706881_18719031|CI01000057_03847471_03851892|CI01000340_07994499_07999442|CI01000304_08165245_08217042|CI01000049_00301547_00320863|CI01000304_05295266_05357773|CI01000009_02844171_02861309|CI01000211_00234633_00237817|CI01041839_00000246_00000998|CI01000046_03959320_03963204|Novel01123|CI01000004_06398828_06403391|CI01000166_00646051_00651860|CI01000050_…	dre:403338|dre:100144628|dre:796865|dre:322055|dre:558050|dre:550524|dre:394103|dre:404730|dre:322228|dre:100141496|dre:394021|dre:100141496|dre:79378|dre:266799|dre:100331020|dre:619269|dre:450000|dre:321621|dre:394021|dre:558601|dre:100141496|dre:436603|dre:334197|dre:402985|	403338|100144628|796865|322055|558050|550524|394103|404730|322228|100141496|394021|100141496|79378|266799|100331020|619269|450000|321621|394021|558601|100141496|436603|334197|402985|	http://www.genome.jp/kegg-bin/show_pathway?dre00260/dre:550524%09red/dre:79378%09red/dre:394021%09red/dre:322228%09red/dre:450000%09red/dre:322055%09red/dre:266799%09red/dre:321621%09red/dre:436603%09red/dre:403338%09red/dre:402985%09red/dre:558601%09red/dre:796865%09red/dre:334197%09red/dre:404730%09red/dre:558050%09red/dre:100331020%09red/dre:100144628%09red/dre:394103%09red/dre:619269%09red/dr…
Starch and sucrose metabolism	KEGG PATHWAY	dre00500	18	47	1.74959e-06	7.46491e-05	CI01000047_02575122_02577946|CI01000047_02581276_02587652|CI01033631_00000013_00000574|CI01033607_00000155_00000776|CI01000304_16406577_16413911|CI01000012_04966772_04976751|Novel01705|CI01000043_01592922_01595491|CI01000020_02124037_02139813|CI01112128_00000441_00000847|Novel01837|CI01000301_01028010_01037868|Novel01706|CI01033608_00000249_00000497|CI01000004_05113181_05116553|CI01000529_0000904…	dre:563180|dre:445118|dre:100148922|dre:100148922|dre:562316|dre:493916|dre:100148922|dre:553722|dre:373082|dre:100148922|dre:100148922|dre:555748|dre:100148922|dre:100148922|dre:406539|dre:100148922|dre:406731|dre:100148922|	563180|445118|100148922|100148922|562316|493916|100148922|553722|373082|100148922|100148922|555748|100148922|100148922|406539|100148922|406731|100148922|	http://www.genome.jp/kegg-bin/show_pathway?dre00500/dre:563180%09red/dre:406539%09red/dre:373082%09red/dre:406731%09red/dre:493916%09red/dre:562316%09red/dre:553722%09red/dre:445118%09red/dre:100148922%09red/dre:555748%09red
Tryptophan metabolism	KEGG PATHWAY	dre00380	18	49	2.82668e-06	9.04539e-05	CI01000029_06015438_06024591|CI01000304_08165245_08217042|CI01000009_02844171_02861309|CI01000009_08722799_08727763|CI01000306_07794173_07799364|CI01000304_00167148_00268194|CI01000041_00424049_00434384|CI01000036_01850532_01860056|CI01180000_07491283_07505536|CI01000050_03916668_03927175|CI01000024_04457561_04464979|CI01000072_04329947_04337502|CI01000166_00480363_00485475|CI01000015_08586523_08…	dre:553401|dre:558050|dre:404730|dre:557166|dre:334082|dre:334197|dre:323653|dre:100000859|dre:101885014|dre:571967|dre:393860|dre:337166|dre:140634|dre:570457|dre:30068|dre:406651|dre:100008541|dre:555401|	553401|558050|404730|557166|334082|334197|323653|100000859|101885014|571967|393860|337166|140634|570457|30068|406651|100008541|555401|	http://www.genome.jp/kegg-bin/show_pathway?dre00380/dre:101885014%09red/dre:570457%09red/dre:553401%09red/dre:323653%09red/dre:140634%09red/dre:555401%09red/dre:100000859%09red/dre:30068%09red/dre:393860%09red/dre:337166%09red/dre:100008541%09red/dre:334197%09red/dre:404730%09red/dre:558050%09red/dre:571967%09red/dre:406651%09red/dre:557166%09red/dre:334082%09red
Biosynthesis of amino acids	KEGG PATHWAY	dre01230	24	87	4.62761e-06	0.000118467	CI01000340_18706881_18719031|CI01000006_03571836_03607035|CI01000340_07994499_07999442|CI01180000_05307085_05313251|CI01000016_08881761_08888177|CI01000046_03959320_03963204|CI01000049_00301547_00320863|CI01000047_00072625_00078199|CI01000003_01836259_01849326|CI01000006_03631937_03713404|CI01000015_03498502_03512450|CI01000306_01756353_01763570|CI01000020_01733587_01741541|CI01000043_00713100_00…	dre:100144628|dre:58068|dre:322055|dre:334195|dre:317743|dre:394021|dre:550524|dre:100148378|dre:403086|dre:58068|dre:393970|dre:100149838|dre:337412|dre:568448|dre:58068|dre:406688|dre:321664|dre:58068|dre:394021|dre:334197|dre:378962|dre:561410|dre:114551|dre:378847|	100144628|58068|322055|334195|317743|394021|550524|100148378|403086|58068|393970|100149838|337412|568448|58068|406688|321664|58068|394021|334197|378962|561410|114551|378847|	http://www.genome.jp/kegg-bin/show_pathway?dre01230/dre:317743%09red/dre:334195%09red/dre:337412%09red/dre:100144628%09red/dre:394021%09red/dre:550524%09red/dre:406688%09red/dre:322055%09red/dre:58068%09red/dre:100148378%09red/dre:561410%09red/dre:334197%09red/dre:100149838%09red/dre:321664%09red/dre:378847%09red/dre:114551%09red/dre:393970%09red/dre:568448%09red/dre:403086%09red/dre:378962%09red
Peroxisome	KEGG PATHWAY	dre04146	23	89	1.77894e-05	0.000379507	CI01000131_00456911_00474451|CI01147030_00000142_00003935|CI01000330_01985764_01994458|CI01088672_00000545_00001833|CI01000018_03883336_03887135|CI01000070_03092541_03098473|CI01000139_00850906_00856949|CI01000016_07969424_07983149|CI01000009_09908895_09911939|CI01000039_08306377_08310855|CI01000036_01850532_01860056|CI01000004_06398828_06403391|CI01000156_00066954_00070665|CI01000339_07254028_07…	dre:449662|dre:393105|dre:494096|dre:449545|dre:431754|dre:436918|dre:30068|dre:406358|dre:393455|dre:447868|dre:100000859|dre:79378|dre:393105|dre:449545|dre:393839|dre:406623|dre:558601|dre:394140|dre:560486|dre:406421|dre:394131|dre:436603|dre:402827|	449662|393105|494096|449545|431754|436918|30068|406358|393455|447868|100000859|79378|393105|449545|393839|406623|558601|394140|560486|406421|394131|436603|402827|	http://www.genome.jp/kegg-bin/show_pathway?dre04146/dre:558601%09red/dre:406623%09red/dre:436918%09red/dre:79378%09red/dre:560486%09red/dre:447868%09red/dre:100000859%09red/dre:449662%09red/dre:30068%09red/dre:393105%09red/dre:436603%09red/dre:406421%09red/dre:394140%09red/dre:393455%09red/dre:494096%09red/dre:402827%09red/dre:394131%09red/dre:393839%09red/dre:449545%09red/dre:406358%09red/dre:43…
Steroid biosynthesis	KEGG PATHWAY	dre00100	11	22	2.71626e-05	0.000496688	CI01017527_00000311_00000963|CI01000006_12569291_12581457|CI01000051_01926867_01942055|CI01000043_04746456_04753978|CI01000340_17318768_17326504|CI01000300_07721516_07724293|CI01000009_10376105_10382009|CI01000057_04703416_04711776|CI01000026_03429002_03432390|CI01000014_00960029_00966472|CI01000319_00143560_00150809	dre:565117|dre:565117|dre:494102|dre:378446|dre:100004700|dre:406662|dre:795400|dre:793309|dre:563369|dre:406828|dre:414331|	565117|565117|494102|378446|100004700|406662|795400|793309|563369|406828|414331|	http://www.genome.jp/kegg-bin/show_pathway?dre00100/dre:793309%09red/dre:795400%09red/dre:378446%09red/dre:406662%09red/dre:563369%09red/dre:406828%09red/dre:565117%09red/dre:414331%09red/dre:100004700%09red/dre:494102%09red
alpha-Linolenic acid metabolism	KEGG PATHWAY	dre00592	10	18	3.19323e-05	0.000510916	CI01000346_01520841_01539115|CI01000131_00456911_00474451|CI01000053_05296599_05301528|CI01000005_01641148_01646936|CI01000127_02089452_02099016|CI01000053_05267143_05269915|CI01000018_03883336_03887135|CI01000053_05253537_05256485|CI01000168_01110611_01115503|Novel02101	dre:406421|dre:449662|dre:571738|dre:406739|dre:140615|dre:571738|dre:431754|dre:571738|dre:641423|dre:100148818|	406421|449662|571738|406739|140615|571738|431754|571738|641423|100148818|	http://www.genome.jp/kegg-bin/show_pathway?dre00592/dre:406739%09red/dre:431754%09red/dre:449662%09red/dre:406421%09red/dre:641423%09red/dre:571738%09red/dre:140615%09red/dre:100148818%09red
Tyrosine metabolism	KEGG PATHWAY	dre00350	13	33	3.7691e-05	0.00053605	CI01000072_04329947_04337502|CI01000009_02844171_02861309|CI01000010_08953769_08962470|CI01000016_10989691_11026452|CI01000171_00143636_00154380|CI01000018_05985767_05990055|CI01000315_00986663_00991153|CI01000013_08080409_08086491|CI01000000_06594095_06603856|CI01000103_00369178_00376664|CI01000015_08586523_08606498|CI01000304_08165245_08217042|CI01000013_03493064_03499971	dre:337166|dre:404730|dre:561372|dre:406651|dre:394142|dre:259189|dre:436754|dre:561410|dre:116517|dre:322372|dre:570457|dre:558050|dre:406688|	337166|404730|561372|406651|394142|259189|436754|561410|116517|322372|570457|558050|406688|	http://www.genome.jp/kegg-bin/show_pathway?dre00350/dre:570457%09red/dre:394142%09red/dre:561372%09red/dre:116517%09red/dre:406688%09red/dre:436754%09red/dre:337166%09red/dre:322372%09red/dre:259189%09red/dre:404730%09red/dre:558050%09red/dre:406651%09red/dre:561410%09red
One carbon pool by folate	KEGG PATHWAY	dre00670	10	19	4.53076e-05	0.000554494	CI01000046_03964744_03965521|CI01000340_18706881_18719031|CI01000299_05392812_05418070|CI01000046_03959320_03963204|CI01000130_01650215_01665219|CI01000050_06343875_06352994|CI01000015_07803570_07808866|CI01000314_01566692_01584623|CI01000052_01034400_01042227|CI01000090_00800787_00813819	dre:394021|dre:100144628|dre:58141|dre:394021|dre:100526683|dre:567547|dre:394052|dre:260441|dre:450000|dre:378847|	394021|100144628|58141|394021|100526683|567547|394052|260441|450000|378847|	http://www.genome.jp/kegg-bin/show_pathway?dre00670/dre:260441%09red/dre:567547%09red/dre:58141%09red/dre:394021%09red/dre:100144628%09red/dre:100526683%09red/dre:394052%09red/dre:378847%09red/dre:450000%09red
Pyruvate metabolism	KEGG PATHWAY	dre00620	15	45	4.76519e-05	0.000554494	CI01000059_01463769_01531967|CI01000304_00167148_00268194|CI01000041_00424049_00434384|CI01000018_00029420_00038887|CI01000075_00548373_00566336|CI01000006_03631937_03713404|CI01000127_01683907_01690815|CI01000034_04978655_04981311|CI01000006_03571836_03607035|CI01000300_07162898_07167511|CI01000083_00262501_00267096|CI01000340_19267148_19271146|CI01000346_00960295_01003933|CI01000071_01149617_01…	dre:559403|dre:334197|dre:323653|dre:406473|dre:560020|dre:58068|dre:436747|dre:336977|dre:58068|dre:402985|dre:114551|dre:378727|dre:58068|dre:556236|dre:58068|	559403|334197|323653|406473|560020|58068|436747|336977|58068|402985|114551|378727|58068|556236|58068|	http://www.genome.jp/kegg-bin/show_pathway?dre00620/dre:556236%09red/dre:323653%09red/dre:58068%09red/dre:436747%09red/dre:406473%09red/dre:402985%09red/dre:378727%09red/dre:336977%09red/dre:114551%09red/dre:334197%09red/dre:560020%09red/dre:559403%09red
Linoleic acid metabolism	KEGG PATHWAY	dre00591	10	23	0.000156439	0.00166868	CI01000325_04646437_04650931|CI01000053_05296599_05301528|CI01000005_01641148_01646936|CI01000325_04637289_04640703|CI01000325_04620854_04626734|CI01000053_05267143_05269915|CI01000053_05253537_05256485|CI01000168_01110611_01115503|CI01000174_00044448_00050068|Novel02101	dre:100034366|dre:571738|dre:406739|dre:393592|dre:393108|dre:571738|dre:571738|dre:641423|dre:553969|dre:100148818|	100034366|571738|406739|393592|393108|571738|571738|641423|553969|100148818|	http://www.genome.jp/kegg-bin/show_pathway?dre00591/dre:406739%09red/dre:100148818%09red/dre:393592%09red/dre:100034366%09red/dre:553969%09red/dre:641423%09red/dre:571738%09red/dre:393108%09red
Histidine metabolism	KEGG PATHWAY	dre00340	10	24	0.000206077	0.00194667	CI01000344_01167945_01172677|CI01000009_02844171_02861309|CI01000340_09418240_09424587|CI01000304_00167148_00268194|CI01000041_00424049_00434384|CI01000184_00312815_00323324|CI01000015_07803570_07808866|CI01000304_08165245_08217042|CI01000016_10989691_11026452|CI01000140_00790328_00795530	dre:402826|dre:404730|dre:556744|dre:334197|dre:323653|dre:100004331|dre:394052|dre:558050|dre:406651|dre:555401|	402826|404730|556744|334197|323653|100004331|394052|558050|406651|555401|	http://www.genome.jp/kegg-bin/show_pathway?dre00340/dre:323653%09red/dre:402826%09red/dre:556744%09red/dre:394052%09red/dre:555401%09red/dre:334197%09red/dre:404730%09red/dre:558050%09red/dre:406651%09red/dre:100004331%09red
Galactose metabolism	KEGG PATHWAY	dre00052	12	35	0.000216996	0.00194667	CI01000047_02575122_02577946|CI01000047_02581276_02587652|CI01033631_00000013_00000574|CI01033607_00000155_00000776|CI01000529_00009047_00010512|Novel01705|Novel01706|CI01112128_00000441_00000847|Novel01837|CI01000301_01028010_01037868|CI01033608_00000249_00000497|CI01000238_00327887_00343486	dre:563180|dre:445118|dre:100148922|dre:100148922|dre:100148922|dre:100148922|dre:100148922|dre:100148922|dre:100148922|dre:555748|dre:100148922|dre:100148922|	563180|445118|100148922|100148922|100148922|100148922|100148922|100148922|100148922|555748|100148922|100148922|	http://www.genome.jp/kegg-bin/show_pathway?dre00052/dre:563180%09red/dre:100148922%09red/dre:445118%09red/dre:555748%09red
Carbon metabolism	KEGG PATHWAY	dre01200	25	123	0.000228125	0.00194667	CI01000000_06594095_06603856|CI01000340_18706881_18719031|CI01000006_03571836_03607035|CI01000029_06015438_06024591|CI01000016_08881761_08888177|CI01000046_03959320_03963204|CI01000315_00973185_00985720|CI01000036_01850532_01860056|CI01000003_01836259_01849326|CI01000075_00548373_00566336|CI01000006_03631937_03713404|CI01000004_06398828_06403391|CI01000043_00713100_00730032|CI01000346_00960295_01…	dre:116517|dre:100144628|dre:58068|dre:553401|dre:317743|dre:394021|dre:436647|dre:100000859|dre:403086|dre:560020|dre:58068|dre:79378|dre:568448|dre:58068|dre:450000|dre:321621|dre:58068|dre:394021|dre:569348|dre:403070|dre:436603|dre:406688|dre:321664|dre:114551|dre:567547|	116517|100144628|58068|553401|317743|394021|436647|100000859|403086|560020|58068|79378|568448|58068|450000|321621|58068|394021|569348|403070|436603|406688|321664|114551|567547|	http://www.genome.jp/kegg-bin/show_pathway?dre01200/dre:317743%09red/dre:567547%09red/dre:569348%09red/dre:79378%09red/dre:394021%09red/dre:100000859%09red/dre:100144628%09red/dre:406688%09red/dre:403086%09red/dre:58068%09red/dre:321621%09red/dre:436603%09red/dre:403070%09red/dre:450000%09red/dre:321664%09red/dre:114551%09red/dre:116517%09red/dre:560020%09red/dre:553401%09red/dre:568448%09red/dre…
Metabolism of xenobiotics by cytochrome P450	KEGG PATHWAY	dre00980	13	42	0.000275821	0.00220657	CI01000029_00645958_00649352|CI01000347_01941265_01944365|CI01000000_06594095_06603856|CI01000000_05465020_05466303|CI01000338_00703034_00706340|CI01000029_06238355_06240993|CI01000006_10152518_10154866|CI01000020_04868249_04868956|CI01052392_00000373_00002024|CI01000166_00480363_00485475|CI01000165_00437005_00441964|CI01000036_00501725_00508857|CI01000005_06400507_06403709	dre:394043|dre:563972|dre:116517|dre:723997|dre:393493|dre:406736|dre:393556|dre:431762|dre:100333777|dre:140634|dre:406433|dre:406731|dre:406703|	394043|563972|116517|723997|393493|406736|393556|431762|100333777|140634|406433|406731|406703|	http://www.genome.jp/kegg-bin/show_pathway?dre00980/dre:406703%09red/dre:393493%09red/dre:140634%09red/dre:431762%09red/dre:393556%09red/dre:406736%09red/dre:406731%09red/dre:394043%09red/dre:406433%09red/dre:723997%09red/dre:100333777%09red/dre:563972%09red/dre:116517%09red
PPAR signaling pathway	KEGG PATHWAY	dre03320	17	68	0.000299784	0.00225719	CI01000346_01520841_01539115|CI01000176_00144075_00155699|CI01000131_00456911_00474451|CI01000030_00937645_00942188|CI01000370_00067012_00068544|CI01000004_01332533_01345585|CI01000054_01358110_01360645|CI01000340_19267148_19271146|CI01000127_02089452_02099016|CI01000036_01850532_01860056|CI01000018_00029420_00038887|CI01000300_10496235_10498777|CI01000330_01985764_01994458|CI01000018_03883336_03…	dre:406421|dre:553512|dre:449662|dre:30354|dre:445281|dre:393839|dre:171478|dre:378727|dre:140615|dre:100000859|dre:406473|dre:30708|dre:494096|dre:431754|dre:568835|dre:30355|dre:560000|	406421|553512|449662|30354|445281|393839|171478|378727|140615|100000859|406473|30708|494096|431754|568835|30355|560000|	http://www.genome.jp/kegg-bin/show_pathway?dre03320/dre:393839%09red/dre:30355%09red/dre:30354%09red/dre:431754%09red/dre:100000859%09red/dre:449662%09red/dre:445281%09red/dre:568835%09red/dre:406473%09red/dre:406421%09red/dre:140615%09red/dre:171478%09red/dre:494096%09red/dre:378727%09red/dre:30708%09red/dre:560000%09red/dre:553512%09red
Phenylalanine metabolism	KEGG PATHWAY	dre00360	8	17	0.000474125	0.00330972	CI01000009_02844171_02861309|CI01000072_04329947_04337502|CI01000013_03493064_03499971|CI01000171_00143636_00154380|CI01000020_01647763_01658875|CI01000013_08080409_08086491|CI01000304_08165245_08217042|CI01000016_10989691_11026452	dre:404730|dre:337166|dre:406688|dre:394142|dre:378962|dre:561410|dre:558050|dre:406651|	404730|337166|406688|394142|378962|561410|558050|406651|	http://www.genome.jp/kegg-bin/show_pathway?dre00360/dre:394142%09red/dre:406688%09red/dre:337166%09red/dre:404730%09red/dre:558050%09red/dre:406651%09red/dre:561410%09red/dre:378962%09red
Drug metabolism - cytochrome P450	KEGG PATHWAY	dre00982	12	39	0.000491286	0.00330972	CI01000347_01941265_01944365|CI01000304_08165245_08217042|CI01000009_02844171_02861309|CI01000000_05465020_05466303|CI01000338_00703034_00706340|CI01000029_06238355_06240993|CI01000006_10152518_10154866|CI01000020_04868249_04868956|CI01000000_06594095_06603856|CI01000015_08586523_08606498|CI01000036_00501725_00508857|CI01000005_06400507_06403709	dre:563972|dre:558050|dre:404730|dre:723997|dre:393493|dre:406736|dre:393556|dre:431762|dre:116517|dre:570457|dre:406731|dre:406703|	563972|558050|404730|723997|393493|406736|393556|431762|116517|570457|406731|406703|	http://www.genome.jp/kegg-bin/show_pathway?dre00982/dre:570457%09red/dre:406703%09red/dre:393493%09red/dre:563972%09red/dre:431762%09red/dre:393556%09red/dre:406736%09red/dre:406731%09red/dre:723997%09red/dre:404730%09red/dre:558050%09red/dre:116517%09red
Arginine and proline metabolism	KEGG PATHWAY	dre00330	17	72	0.000527206	0.00337412	CI01000063_05597755_05613489|CI01000090_00880415_00885111|CI01000304_08165245_08217042|CI01000055_04956266_04966156|CI01000009_02844171_02861309|CI01000304_00167148_00268194|CI01000041_00424049_00434384|CI01000047_00072625_00078199|CI01000015_03498502_03512450|CI01000306_01756353_01763570|CI01000166_00646051_00651860|CI01000047_04096532_04103860|CI01000057_03847471_03851892|CI01000057_00388747_00…	dre:373092|dre:572518|dre:558050|dre:321892|dre:404730|dre:334197|dre:323653|dre:100148378|dre:393970|dre:100149838|dre:266799|dre:436664|dre:796865|dre:394133|dre:556522|dre:406688|dre:555401|	373092|572518|558050|321892|404730|334197|323653|100148378|393970|100149838|266799|436664|796865|394133|556522|406688|555401|	http://www.genome.jp/kegg-bin/show_pathway?dre00330/dre:436664%09red/dre:572518%09red/dre:323653%09red/dre:266799%09red/dre:373092%09red/dre:796865%09red/dre:406688%09red/dre:321892%09red/dre:394133%09red/dre:100148378%09red/dre:555401%09red/dre:334197%09red/dre:404730%09red/dre:100149838%09red/dre:558050%09red/dre:393970%09red/dre:556522%09red
Glyoxylate and dicarboxylate metabolism	KEGG PATHWAY	dre00630	10	33	0.00157021	0.0095708	CI01000046_03964744_03965521|CI01000009_09908895_09911939|CI01000340_02333476_02337529|CI01000340_18706881_18719031|CI01000310_00513998_00524767|CI01000046_03959320_03963204|CI01000300_07162898_07167511|CI01000043_00713100_00730032|CI01000139_00850906_00856949|CI01000004_06398828_06403391	dre:394021|dre:393455|dre:436603|dre:100144628|dre:402827|dre:394021|dre:402985|dre:568448|dre:30068|dre:79378|	394021|393455|436603|100144628|402827|394021|402985|568448|30068|79378|	http://www.genome.jp/kegg-bin/show_pathway?dre00630/dre:79378%09red/dre:394021%09red/dre:100144628%09red/dre:436603%09red/dre:30068%09red/dre:393455%09red/dre:402827%09red/dre:402985%09red/dre:568448%09red
Alanine, aspartate and glutamate metabolism	KEGG PATHWAY	dre00250	11	41	0.00211469	0.0123037	CI01000063_05597755_05613489|CI01000340_02333476_02337529|CI01000072_04329947_04337502|CI01000069_01052717_01076129|CI01000340_08020667_08025048|CI01000003_01836259_01849326|CI01000325_04666639_04672255|CI01000004_06398828_06403391|CI01000006_12697606_12714750|CI01000057_00388747_00398161|CI01000013_03493064_03499971	dre:373092|dre:436603|dre:337166|dre:378968|dre:402904|dre:403086|dre:572027|dre:79378|dre:619269|dre:394133|dre:406688|	373092|436603|337166|378968|402904|403086|572027|79378|619269|394133|406688|	http://www.genome.jp/kegg-bin/show_pathway?dre00250/dre:79378%09red/dre:373092%09red/dre:406688%09red/dre:403086%09red/dre:619269%09red/dre:436603%09red/dre:337166%09red/dre:394133%09red/dre:378968%09red/dre:402904%09red/dre:572027%09red
Valine, leucine and isoleucine degradation	KEGG PATHWAY	dre00280	12	49	0.00259295	0.0144303	CI01000029_06015438_06024591|CI01000072_04329947_04337502|CI01000315_00973185_00985720|CI01000304_00167148_00268194|CI01000041_00424049_00434384|CI01000036_01850532_01860056|CI01000069_01052717_01076129|CI01000006_07231215_07235809|CI01000018_03883336_03887135|CI01000020_01733587_01741541|CI01000015_08586523_08606498|CI01000304_01560571_01565345	dre:553401|dre:337166|dre:436647|dre:334197|dre:323653|dre:100000859|dre:378968|dre:560273|dre:431754|dre:337412|dre:570457|dre:394060|	553401|337166|436647|334197|323653|100000859|378968|560273|431754|337412|570457|394060|	http://www.genome.jp/kegg-bin/show_pathway?dre00280/dre:570457%09red/dre:337412%09red/dre:431754%09red/dre:100000859%09red/dre:560273%09red/dre:394060%09red/dre:337166%09red/dre:323653%09red/dre:334197%09red/dre:378968%09red/dre:436647%09red/dre:553401%09red
Fatty acid degradation	KEGG PATHWAY	dre00071	11	43	0.00289883	0.0154604	CI01000346_01520841_01539115|CI01000029_06015438_06024591|CI01000131_00456911_00474451|CI01000000_06594095_06603856|CI01000304_00167148_00268194|CI01000041_00424049_00434384|CI01000036_01850532_01860056|CI01000024_04457561_04464979|CI01000018_03883336_03887135|CI01000070_03092541_03098473|CI01000330_00153782_00177252	dre:406421|dre:553401|dre:449662|dre:116517|dre:334197|dre:323653|dre:100000859|dre:393860|dre:431754|dre:436918|dre:560000|	406421|553401|449662|116517|334197|323653|100000859|393860|431754|436918|560000|	http://www.genome.jp/kegg-bin/show_pathway?dre00071/dre:436918%09red/dre:116517%09red/dre:431754%09red/dre:100000859%09red/dre:449662%09red/dre:393860%09red/dre:406421%09red/dre:323653%09red/dre:334197%09red/dre:553401%09red/dre:560000%09red
Cysteine and methionine metabolism	KEGG PATHWAY	dre00270	11	44	0.00337041	0.0172565	CI01000072_04329947_04337502|CI01000211_00234633_00237817|CI01000013_03493064_03499971|CI01000049_00301547_00320863|CI01000340_14517102_14542988|CI01000127_01683907_01690815|CI01000013_08080409_08086491|CI01025188_00000170_00001069|CI01000340_07994499_07999442|CI01180000_05307085_05313251|CI01000090_00800787_00813819	dre:337166|dre:322228|dre:406688|dre:550524|dre:387530|dre:436747|dre:561410|dre:393714|dre:322055|dre:334195|dre:378847|	337166|322228|406688|550524|387530|436747|561410|393714|322055|334195|378847|	http://www.genome.jp/kegg-bin/show_pathway?dre00270/dre:550524%09red/dre:387530%09red/dre:393714%09red/dre:406688%09red/dre:322055%09red/dre:436747%09red/dre:337166%09red/dre:334195%09red/dre:322228%09red/dre:378847%09red/dre:561410%09red
Cyanoamino acid metabolism	KEGG PATHWAY	dre00460	4	5	0.00353774	0.0174165	CI01000046_03959320_03963204|CI01000340_18706881_18719031|CI01000043_01592922_01595491|CI01000046_03964744_03965521	dre:394021|dre:100144628|dre:553722|dre:394021|	394021|100144628|553722|394021|	http://www.genome.jp/kegg-bin/show_pathway?dre00460/dre:553722%09red/dre:100144628%09red/dre:394021%09red
Glycerolipid metabolism	KEGG PATHWAY	dre00561	13	59	0.00385841	0.0182917	CI01017527_00000311_00000963|CI01000030_00937645_00942188|CI01000006_12569291_12581457|CI01000039_04589265_04593416|CI01000304_15703390_15711806|CI01000041_00424049_00434384|CI01000189_02804072_02818815|CI01000338_00230859_00245194|CI01000026_05101040_05111720|CI01000304_00167148_00268194|CI01000055_05794130_05798164|CI01000004_11215878_11229028|CI01000033_00523275_00559791	dre:565117|dre:30354|dre:565117|dre:445326|dre:565316|dre:323653|dre:799099|dre:567414|dre:393997|dre:334197|dre:436610|dre:558422|dre:559124|	565117|30354|565117|445326|565316|323653|799099|567414|393997|334197|436610|558422|559124|	http://www.genome.jp/kegg-bin/show_pathway?dre00561/dre:393997%09red/dre:30354%09red/dre:565316%09red/dre:558422%09red/dre:445326%09red/dre:567414%09red/dre:559124%09red/dre:323653%09red/dre:334197%09red/dre:799099%09red/dre:436610%09red/dre:565117%09red
Ether lipid metabolism	KEGG PATHWAY	dre00565	10	39	0.00437065	0.0199801	CI01000117_00405703_00420672|CI01000053_05296599_05301528|CI01000005_01641148_01646936|CI01000020_01447228_01456657|CI01000117_00444731_00465189|CI01000053_05267143_05269915|CI01000053_05253537_05256485|CI01000168_01110611_01115503|Novel02101|CI01000033_00523275_00559791	dre:100332039|dre:571738|dre:406739|dre:322605|dre:100332039|dre:571738|dre:571738|dre:641423|dre:100148818|dre:559124|	100332039|571738|406739|322605|100332039|571738|571738|641423|100148818|559124|	http://www.genome.jp/kegg-bin/show_pathway?dre00565/dre:406739%09red/dre:100332039%09red/dre:322605%09red/dre:641423%09red/dre:571738%09red/dre:559124%09red/dre:100148818%09red
beta-Alanine metabolism	KEGG PATHWAY	dre00410	9	33	0.00479374	0.0211586	CI01000347_01897661_01909316|CI01000027_02460101_02470648|CI01000315_00973185_00985720|CI01000304_00167148_00268194|CI01000041_00424049_00434384|CI01000036_01850532_01860056|CI01000069_01052717_01076129|CI01000029_06015438_06024591|CI01000004_05490354_05581387	dre:322660|dre:100144569|dre:436647|dre:334197|dre:323653|dre:100000859|dre:378968|dre:553401|dre:405829|	322660|100144569|436647|334197|323653|100000859|378968|553401|405829|	http://www.genome.jp/kegg-bin/show_pathway?dre00410/dre:405829%09red/dre:100144569%09red/dre:100000859%09red/dre:323653%09red/dre:334197%09red/dre:378968%09red/dre:436647%09red/dre:322660%09red/dre:553401%09red
Phenylalanine, tyrosine and tryptophan biosynthesis	KEGG PATHWAY	dre00400	4	6	0.00553	0.0235947	CI01000013_08080409_08086491|CI01000013_03493064_03499971|CI01000072_04329947_04337502|CI01000020_01647763_01658875	dre:561410|dre:406688|dre:337166|dre:378962|	561410|406688|337166|378962|	http://www.genome.jp/kegg-bin/show_pathway?dre00400/dre:561410%09red/dre:406688%09red/dre:378962%09red/dre:337166%09red
Propanoate metabolism	KEGG PATHWAY	dre00640	8	28	0.00609817	0.0251503	CI01000029_06015438_06024591|CI01000059_01463769_01531967|CI01000315_00973185_00985720|CI01000036_01850532_01860056|CI01000069_01052717_01076129|CI01000075_00548373_00566336|CI01000127_01683907_01690815|CI01000071_01149617_01177048	dre:553401|dre:559403|dre:436647|dre:100000859|dre:378968|dre:560020|dre:436747|dre:556236|	553401|559403|436647|100000859|378968|560020|436747|556236|	http://www.genome.jp/kegg-bin/show_pathway?dre00640/dre:556236%09red/dre:100000859%09red/dre:436747%09red/dre:378968%09red/dre:436647%09red/dre:560020%09red/dre:553401%09red/dre:559403%09red
Biosynthesis of unsaturated fatty acids	KEGG PATHWAY	dre01040	7	22	0.00628758	0.0251503	CI01000346_01520841_01539115|CI01000029_06015438_06024591|CI01000131_00456911_00474451|CI01000181_00625945_00634539|CI01000127_02089452_02099016|CI01000018_03883336_03887135|CI01000017_01626938_01638001	dre:406421|dre:553401|dre:449662|dre:326954|dre:140615|dre:431754|dre:678614|	406421|553401|449662|326954|140615|431754|678614|	http://www.genome.jp/kegg-bin/show_pathway?dre01040/dre:431754%09red/dre:449662%09red/dre:406421%09red/dre:326954%09red/dre:553401%09red/dre:678614%09red/dre:140615%09red
Arachidonic acid metabolism	KEGG PATHWAY	dre00590	11	49	0.00672702	0.0260927	CI01000013_08229647_08258878|CI01000053_05296599_05301528|CI01000005_01641148_01646936|CI01000325_04637289_04640703|CI01000325_04620854_04626734|CI01000053_05267143_05269915|CI01000325_04646437_04650931|CI01000053_05253537_05256485|CI01000168_01110611_01115503|CI01000000_03864153_03869858|Novel02101	dre:792041|dre:571738|dre:406739|dre:393592|dre:393108|dre:571738|dre:100034366|dre:571738|dre:641423|dre:798788|dre:100148818|	792041|571738|406739|393592|393108|571738|100034366|571738|641423|798788|100148818|	http://www.genome.jp/kegg-bin/show_pathway?dre00590/dre:798788%09red/dre:406739%09red/dre:100148818%09red/dre:393592%09red/dre:100034366%09red/dre:792041%09red/dre:641423%09red/dre:571738%09red/dre:393108%09red
Glutathione metabolism	KEGG PATHWAY	dre00480	11	50	0.00763652	0.0287492	CI01000347_01941265_01944365|CI01000000_05465020_05466303|CI01000338_00703034_00706340|CI01000029_06238355_06240993|CI01000030_02155901_02157314|CI01000006_10152518_10154866|CI01000020_04868249_04868956|CI01000086_02381193_02384764|CI01000000_03864153_03869858|CI01000153_00141544_00150518|CI01000005_06400507_06403709	dre:563972|dre:723997|dre:393493|dre:406736|dre:352928|dre:393556|dre:431762|dre:406278|dre:798788|dre:100535773|dre:406703|	563972|723997|393493|406736|352928|393556|431762|406278|798788|100535773|406703|	http://www.genome.jp/kegg-bin/show_pathway?dre00480/dre:798788%09red/dre:406703%09red/dre:393493%09red/dre:431762%09red/dre:393556%09red/dre:406736%09red/dre:406278%09red/dre:352928%09red/dre:723997%09red/dre:563972%09red/dre:100535773%09red
Glycerophospholipid metabolism	KEGG PATHWAY	dre00564	17	97	0.00803525	0.0293861	CI01000006_00375127_00380820|CI01000115_00737736_00741345|CI01000216_00420960_00445152|CI01000053_05296599_05301528|CI01000005_01641148_01646936|CI01000169_00481622_00484161|CI01000020_01447228_01456657|CI01000053_05267143_05269915|CI01000189_02804072_02818815|CI01000338_00230859_00245194|CI01000030_09169745_09175576|CI01000053_05253537_05256485|CI01000168_01110611_01115503|CI01000033_00523275_00…	dre:555725|dre:793137|dre:393421|dre:571738|dre:406739|dre:767699|dre:322605|dre:571738|dre:799099|dre:567414|dre:325181|dre:571738|dre:641423|dre:559124|dre:558422|dre:100148818|dre:767699|	555725|793137|393421|571738|406739|767699|322605|571738|799099|567414|325181|571738|641423|559124|558422|100148818|767699|	http://www.genome.jp/kegg-bin/show_pathway?dre00564/dre:322605%09red/dre:767699%09red/dre:571738%09red/dre:100148818%09red/dre:393421%09red/dre:558422%09red/dre:325181%09red/dre:567414%09red/dre:559124%09red/dre:799099%09red/dre:641423%09red/dre:406739%09red/dre:793137%09red/dre:555725%09red
Pantothenate and CoA biosynthesis	KEGG PATHWAY	dre00770	5	13	0.0109639	0.0389829	CI01000347_01897661_01909316|CI01000063_00737387_00744421|CI01000004_05490354_05581387|CI01000020_01733587_01741541|CI01000027_02460101_02470648	dre:322660|dre:565059|dre:405829|dre:337412|dre:100144569|	322660|565059|405829|337412|100144569|	http://www.genome.jp/kegg-bin/show_pathway?dre00770/dre:322660%09red/dre:405829%09red/dre:337412%09red/dre:100144569%09red/dre:565059%09red
Primary bile acid biosynthesis	KEGG PATHWAY	dre00120	6	19	0.0115329	0.0398974	CI01000370_00067012_00068544|CI01000004_01332533_01345585|CI01000069_04089580_04103908|CI01147030_00000142_00003935|CI01000324_00501596_00515991|CI01000156_00066954_00070665	dre:445281|dre:393839|dre:327462|dre:393105|dre:553543|dre:393105|	445281|393839|327462|393105|553543|393105|	http://www.genome.jp/kegg-bin/show_pathway?dre00120/dre:393839%09red/dre:445281%09red/dre:553543%09red/dre:393105%09red/dre:327462%09red
Drug metabolism - other enzymes	KEGG PATHWAY	dre00983	9	40	0.013458	0.0453321	CI01000347_01897661_01909316|CI01000027_02460101_02470648|CI01000187_00827789_00833429|CI01000080_04872381_04880724|CI01000013_05638498_05647534|CI01000036_00501725_00508857|CI01000057_02416295_02420310|CI01000062_03511363_03532823|CI01000004_05490354_05581387	dre:322660|dre:100144569|dre:447928|dre:393113|dre:566132|dre:406731|dre:402979|dre:560486|dre:405829|	322660|100144569|447928|393113|566132|406731|402979|560486|405829|	http://www.genome.jp/kegg-bin/show_pathway?dre00983/dre:405829%09red/dre:566132%09red/dre:560486%09red/dre:406731%09red/dre:402979%09red/dre:447928%09red/dre:393113%09red/dre:322660%09red/dre:100144569%09red

## Sheet: 3 dpi
Up
#Term	Database	ID	Input number	Background number	P-Value	Corrected P-Value	Input	KEGG_ID/KO	Entrez_ID	Hyperlink
Lysosome	KEGG PATHWAY	dre04142	15	144	3.65e-08	2.55e-06	CI01000013_10892125_10899628|CI01000057_05664038_05668068|CI01000027_07954714_07957187|CI01000027_07947743_07951397|CI01000306_06289571_06299875|CI01000013_06425832_06432737|CI01000189_03105976_03111686|CI01000005_01909422_01922476|CI01000027_01832797_01839912|CI01000344_01208746_01214936|CI01000068_00816340_00821508|CI01000027_07981813_07992141|CI01000340_17122774_17130168|CI01000027_07962587_07…	dre:541416|dre:678623|dre:337572|dre:550475|dre:541519|dre:65225|dre:798347|dre:140811|dre:100000399|dre:100000085|dre:560778|dre:554157|dre:321818|dre:337572|dre:406625|	541416|678623|337572|550475|541519|65225|798347|140811|100000399|100000085|560778|554157|321818|337572|406625|	http://www.genome.jp/kegg-bin/show_pathway?dre04142/dre:321818%09red/dre:541416%09red/dre:541519%09red/dre:65225%09red/dre:550475%09red/dre:560778%09red/dre:100000399%09red/dre:554157%09red/dre:406625%09red/dre:140811%09red/dre:100000085%09red/dre:337572%09red/dre:798347%09red/dre:678623%09red
Phagosome	KEGG PATHWAY	dre04145	15	164	1.76e-07	6.17e-06	CI01000027_07954714_07957187|CI01000059_04516712_04524200|CI01000300_00474917_00476427|CI01000319_05828294_05834113|CI01000012_05810254_05833540|CI01000027_00078634_00087807|CI01000046_03794654_03799486|CI01000312_00562199_00564611|CI01000353_01246521_01258462|CI01000319_05796587_05803719|CI01000213_00007223_00012614|Novel01405|CI01000027_07981813_07992141|CI01000050_02328316_02331115|CI01000027_…	dre:337572|dre:378966|dre:57935|dre:368771|dre:100535241|dre:100333043|dre:57935|dre:359839|dre:571584|dre:368771|dre:100286774|dre:393557|dre:554157|dre:641421|dre:337572|	337572|378966|57935|368771|100535241|100333043|57935|359839|571584|368771|100286774|393557|554157|641421|337572|	http://www.genome.jp/kegg-bin/show_pathway?dre04145/dre:359839%09red/dre:57935%09red/dre:571584%09red/dre:100535241%09red/dre:100333043%09red/dre:554157%09red/dre:393557%09red/dre:368771%09red/dre:378966%09red/dre:641421%09red/dre:337572%09red/dre:100286774%09red
Proteasome	KEGG PATHWAY	dre03050	7	56	6.26e-05	0.00145968	CI01000319_05812788_05816097|CI01000340_15433393_15440042|CI01000018_00057982_00063287|CI01000319_05808908_05812498|CI01000319_05816948_05819499|CI01000161_01396868_01401498|CI01000319_05804236_05806955	dre:64280|dre:436820|dre:30648|dre:64279|dre:550488|dre:30647|dre:64281|	64280|436820|30648|64279|550488|30647|64281|	http://www.genome.jp/kegg-bin/show_pathway?dre03050/dre:550488%09red/dre:30648%09red/dre:30647%09red/dre:64279%09red/dre:64280%09red/dre:64281%09red/dre:436820%09red
Down
#Term	Database	ID	Input number	Background number	P-Value	Corrected P-Value	Input	KEGG_ID/KO	Entrez_ID	Hyperlink
Steroid biosynthesis	KEGG PATHWAY	dre00100	11	22	5.5865e-09	5.75409e-07	CI01017527_00000311_00000963|CI01000006_12569291_12581457|CI01000051_01926867_01942055|CI01000043_04746456_04753978|CI01000006_04989318_04992332|CI01000027_02950348_02954214|CI01000300_07721516_07724293|CI01000009_10376105_10382009|CI01000057_04703416_04711776|CI01000110_03769078_03777682|CI01000319_00143560_00150809	dre:565117|dre:565117|dre:494102|dre:378446|dre:447891|dre:799528|dre:406662|dre:795400|dre:793309|dre:550369|dre:414331|	565117|565117|494102|378446|447891|799528|406662|795400|793309|550369|414331|	http://www.genome.jp/kegg-bin/show_pathway?dre00100/dre:793309%09red/dre:447891%09red/dre:795400%09red/dre:378446%09red/dre:406662%09red/dre:550369%09red/dre:799528%09red/dre:565117%09red/dre:414331%09red/dre:494102%09red
PPAR signaling pathway	KEGG PATHWAY	dre03320	12	68	1.39695e-05	0.000719429	CI01000176_00144075_00155699|CI01000030_00937645_00942188|CI01000339_01860747_01871902|CI01000054_01358110_01360645|CI01000340_19267148_19271146|CI01000127_02089452_02099016|CI01000018_00029420_00038887|CI01000039_08052093_08053571|CI01000330_01985764_01994458|CI01000340_17113868_17121061|CI01000049_00139220_00150293|CI01000304_00695426_00725459	dre:553512|dre:30354|dre:334561|dre:171478|dre:378727|dre:140615|dre:406473|dre:30355|dre:494096|dre:445125|dre:100136866|dre:568835|	553512|30354|334561|171478|378727|140615|406473|30355|494096|445125|100136866|568835|	http://www.genome.jp/kegg-bin/show_pathway?dre03320/dre:30355%09red/dre:30354%09red/dre:378727%09red/dre:445125%09red/dre:100136866%09red/dre:568835%09red/dre:406473%09red/dre:140615%09red/dre:171478%09red/dre:494096%09red/dre:334561%09red/dre:553512%09red
Pyruvate metabolism	KEGG PATHWAY	dre00620	9	45	7.15838e-05	0.00245771	CI01000059_01463769_01531967|CI01000340_19267148_19271146|CI01000018_00029420_00038887|CI01000075_00548373_00566336|CI01000127_01683907_01690815|CI01000300_07162898_07167511|CI01000083_00262501_00267096|CI01000346_00960295_01003933|CI01000346_01065160_01155776	dre:559403|dre:378727|dre:406473|dre:560020|dre:436747|dre:402985|dre:114551|dre:58068|dre:58068|	559403|378727|406473|560020|436747|402985|114551|58068|58068|	http://www.genome.jp/kegg-bin/show_pathway?dre00620/dre:58068%09red/dre:436747%09red/dre:406473%09red/dre:402985%09red/dre:378727%09red/dre:114551%09red/dre:560020%09red/dre:559403%09red
Glycolysis / Gluconeogenesis	KEGG PATHWAY	dre00010	9	74	0.00187204	0.0380158	CI01000047_02575122_02577946|CI01000016_08881761_08888177|CI01000047_02581276_02587652|CI01000340_19267148_19271146|CI01000018_00029420_00038887|CI01000075_00548373_00566336|CI01000127_01683907_01690815|CI01000083_00262501_00267096|CI01000110_03116235_03118931	dre:563180|dre:317743|dre:445118|dre:378727|dre:406473|dre:560020|dre:436747|dre:114551|dre:321664|	563180|317743|445118|378727|406473|560020|436747|114551|321664|	http://www.genome.jp/kegg-bin/show_pathway?dre00010/dre:563180%09red/dre:317743%09red/dre:445118%09red/dre:436747%09red/dre:406473%09red/dre:378727%09red/dre:321664%09red/dre:114551%09red/dre:560020%09red
Starch and sucrose metabolism	KEGG PATHWAY	dre00500	7	47	0.002126	0.0380158	CI01000047_02575122_02577946|CI01000047_02581276_02587652|CI01000004_05113181_05116553|CI01000012_04966772_04976751|Novel01705|Novel01706|CI01000301_01028010_01037868	dre:563180|dre:445118|dre:406539|dre:493916|dre:100148922|dre:100148922|dre:555748|	563180|445118|406539|493916|100148922|100148922|555748|	http://www.genome.jp/kegg-bin/show_pathway?dre00500/dre:563180%09red/dre:406539%09red/dre:445118%09red/dre:493916%09red/dre:100148922%09red/dre:555748%09red
Metabolic pathways	KEGG PATHWAY	dre01100	64	1269	0.00221451	0.0380158	CI01000047_02575122_02577946|CI01000059_01463769_01531967|CI01000043_04746456_04753978|CI01000006_04989318_04992332|CI01000057_04703416_04711776|CI01000189_02804072_02818815|CI01000049_00139220_00150293|CI01000301_01028010_01037868|CI01000339_07572558_07577420|CI01000009_10376105_10382009|CI01000057_03847471_03851892|CI01000310_00513998_00524767|CI01180000_05307085_05313251|CI01000004_11215878_11…	dre:563180|dre:559403|dre:378446|dre:447891|dre:793309|dre:799099|dre:100136866|dre:555748|dre:544666|dre:795400|dre:796865|dre:402827|dre:334195|dre:558422|dre:414331|dre:100331020|dre:322660|dre:559054|dre:494102|dre:553347|dre:322228|dre:406539|dre:334561|dre:493916|dre:406473|dre:560020|dre:406662|dre:79378|dre:571738|dre:553969|dre:58068|dre:321664|dre:58068|dre:565117|dre:317743|dre:266799|…	563180|559403|378446|447891|793309|799099|100136866|555748|544666|795400|796865|402827|334195|558422|414331|100331020|322660|559054|494102|553347|322228|406539|334561|493916|406473|560020|406662|79378|571738|553969|58068|321664|58068|565117|317743|266799|406739|378727|394142|571738|100148922|100148922|402979|436747|394170|393714|322229|336473|436604|445118|321892|565117|334082|799528|561372|37896…	http://www.genome.jp/kegg-bin/show_pathway?dre01100/dre:796865%09red/dre:334561%09red/dre:100136866%09red/dre:266799%09red/dre:334082%09red/dre:321892%09red/dre:561410%09red/dre:393860%09red/dre:402827%09red/dre:799528%09red/dre:394142%09red/dre:378962%09red/dre:555748%09red/dre:563180%09red/dre:447891%09red/dre:561372%09red/dre:79378%09red/dre:393714%09red/dre:378446%09red/dre:58068%09red/dre:39…
Herpes simplex infection	KEGG PATHWAY	dre05168	15	182	0.00278165	0.0409299	Novel01060|CI01000181_00330804_00357644|CI01000063_03808559_03820963|CI01000345_00736993_00752689|Novel01058|Novel01059|CI01000118_00519523_00546014|CI01158956_00000114_00000473|CI01000363_00306637_00334632|CI01000080_02810515_02831498|CI01000319_02211556_02214522|CI01000306_11107383_11122980|Novel02180|CI01000304_10137324_10147067|CI01000181_00174917_00242327	dre:321046|dre:321046|dre:553347|dre:406204|dre:30491|dre:565074|dre:140633|dre:321046|dre:140633|dre:565774|dre:100885851|dre:58107|dre:565074|dre:563926|dre:321046|	321046|321046|553347|406204|30491|565074|140633|321046|140633|565774|100885851|58107|565074|563926|321046|	http://www.genome.jp/kegg-bin/show_pathway?dre05168/dre:140633%09red/dre:565074%09red/dre:321046%09red/dre:553347%09red/dre:58107%09red/dre:100885851%09red/dre:30491%09red/dre:563926%09red/dre:406204%09red/dre:565774%09red

## Sheet: 5 dpi
Up
#Term	Database	ID	Input number	Background number	P-Value	Corrected P-Value	Input	KEGG_ID/KO	Entrez_ID	Hyperlink
Glutathione metabolism	KEGG PATHWAY	dre00480	8	50	2.75325e-05	0.00234026	CI01000347_01941265_01944365|CI01000021_01307370_01312008|CI01000020_04870746_04871405|CI01000052_01734596_01736734|CI01000052_01724348_01731400|CI01000005_05919567_05933578|CI01000006_04455069_04463903|CI01000012_12138610_12140673	dre:563972|dre:570579|dre:449784|dre:571365|dre:324366|dre:326857|dre:80872|dre:436894|	563972|570579|449784|571365|324366|326857|80872|436894|	http://www.genome.jp/kegg-bin/show_pathway?dre00480/dre:563972%09red/dre:570579%09red/dre:436894%09red/dre:326857%09red/dre:449784%09red/dre:571365%09red/dre:324366%09red/dre:80872%09red
Drug metabolism - cytochrome P450	KEGG PATHWAY	dre00982	5	39	0.00225054	0.0641702	CI01000052_01734596_01736734|CI01000020_04870746_04871405|CI01000012_12138610_12140673|CI01000052_01724348_01731400|CI01000347_01941265_01944365	dre:571365|dre:449784|dre:436894|dre:324366|dre:563972|	571365|449784|436894|324366|563972|	http://www.genome.jp/kegg-bin/show_pathway?dre00982/dre:563972%09red/dre:436894%09red/dre:449784%09red/dre:571365%09red/dre:324366%09red
ECM-receptor interaction	KEGG PATHWAY	dre04512	7	80	0.00241415	0.0641702	CI01000034_02010544_02026521|CI01000021_03640760_03747887|CI01000047_04479638_04501854|CI01000306_07716780_07727777|CI01000054_02529145_02537881|CI01000060_00281612_00291567|CI01000306_07745638_07782809	dre:337158|dre:321243|dre:325675|dre:567771|dre:336471|dre:561901|dre:569755|	337158|321243|325675|567771|336471|561901|569755|	http://www.genome.jp/kegg-bin/show_pathway?dre04512/dre:337158%09red/dre:569755%09red/dre:561901%09red/dre:567771%09red/dre:336471%09red/dre:325675%09red/dre:321243%09red
Metabolism of xenobiotics by cytochrome P450	KEGG PATHWAY	dre00980	5	42	0.00301977	0.0641702	CI01000052_01734596_01736734|CI01000020_04870746_04871405|CI01000012_12138610_12140673|CI01000052_01724348_01731400|CI01000347_01941265_01944365	dre:571365|dre:449784|dre:436894|dre:324366|dre:563972|	571365|449784|436894|324366|563972|	http://www.genome.jp/kegg-bin/show_pathway?dre00980/dre:563972%09red/dre:436894%09red/dre:449784%09red/dre:571365%09red/dre:324366%09red
Focal adhesion	KEGG PATHWAY	dre04510	13	251	0.00408575	0.0694578	CI01000001_05902661_05905496|CI01180000_07713320_07727939|CI01000034_02010544_02026521|CI01000306_07716780_07727777|CI01000047_04479638_04501854|CI01000021_03640760_03747887|CI01000054_02529145_02537881|CI01000001_11906787_11948732|CI01000060_00281612_00291567|CI01000337_01241893_01258738|CI01000034_01234426_01238796|CI01000193_00608421_00612140|CI01000306_07745638_07782809	dre:562529|dre:541374|dre:337158|dre:567771|dre:325675|dre:321243|dre:336471|dre:394174|dre:561901|dre:399546|dre:796490|dre:450006|dre:569755|	562529|541374|337158|567771|325675|321243|336471|394174|561901|399546|796490|450006|569755|	http://www.genome.jp/kegg-bin/show_pathway?dre04510/dre:562529%09red/dre:796490%09red/dre:394174%09red/dre:569755%09red/dre:561901%09red/dre:399546%09red/dre:567771%09red/dre:336471%09red/dre:337158%09red/dre:450006%09red/dre:325675%09red/dre:321243%09red/dre:541374%09red
Arachidonic acid metabolism	KEGG PATHWAY	dre00590	5	49	0.00552499	0.0782707	Novel02206|CI01180000_05566677_05569815|CI01000090_01139147_01144211|CI01160407_00001396_00005788|CI01000000_05715062_05715540	dre:567204|dre:567204|dre:100037390|dre:100037390|dre:100330001|	567204|567204|100037390|100037390|100330001|	http://www.genome.jp/kegg-bin/show_pathway?dre00590/dre:100330001%09red/dre:567204%09red/dre:100037390%09red
Starch and sucrose metabolism	KEGG PATHWAY	dre00500	4	47	0.0224349	0.272424	CI01112128_00000441_00000847|CI01000271_00070585_00084314|CI01112001_00000096_00002852|CI01000312_00395776_00407820	dre:100148922|dre:100148922|dre:100148922|dre:403051|	100148922|100148922|100148922|403051|	http://www.genome.jp/kegg-bin/show_pathway?dre00500/dre:100148922%09red/dre:403051%09red
Galactose metabolism	KEGG PATHWAY	dre00052	3	35	0.0457793	0.486405	CI01112128_00000441_00000847|CI01000271_00070585_00084314|CI01112001_00000096_00002852	dre:100148922|dre:100148922|dre:100148922|	100148922|100148922|100148922|	http://www.genome.jp/kegg-bin/show_pathway?dre00052/dre:100148922%09red
Down
#Term	Database	ID	Input number	Background number	P-Value	Corrected P-Value	Input	KEGG_ID/KO	Entrez_ID	Hyperlink
Herpes simplex infection	KEGG PATHWAY	dre05168	19	182	7.72497e-06	0.000757047	CI01000118_00519523_00546014|CI01000181_00330804_00357644|CI01000010_00491341_00497973|Novel01405|CI01000319_05746833_05748261|CI01000330_01209985_01218019|CI01000009_11875722_11882183|CI01000029_08007965_08016092|CI01000322_00114516_00119522|CI01000319_05742834_05745945|CI01000311_00670851_00672918|CI01180000_01758634_01764277|CI01000004_01605140_01622364|CI01000047_03501347_03512538|CI01000044_…	dre:140633|dre:321046|dre:100536255|dre:393557|dre:368771|dre:393650|dre:368481|dre:560745|dre:692289|dre:368771|dre:323099|dre:503703|dre:30280|dre:564854|dre:566604|dre:100885851|dre:565759|dre:100001092|dre:368771|	140633|321046|100536255|393557|368771|393650|368481|560745|692289|368771|323099|503703|30280|564854|566604|100885851|565759|100001092|368771|	http://www.genome.jp/kegg-bin/show_pathway?dre05168/dre:140633%09red/dre:368481%09red/dre:393650%09red/dre:323099%09red/dre:503703%09red/dre:393557%09red/dre:321046%09red/dre:564854%09red/dre:692289%09red/dre:566604%09red/dre:30280%09red/dre:100885851%09red/dre:368771%09red/dre:565759%09red/dre:100001092%09red/dre:560745%09red/dre:100536255%09red
RIG-I-like receptor signaling pathway	KEGG PATHWAY	dre04622	9	59	0.000162047	0.0057264	CI01000300_03901275_03902800|CI01000335_00007223_00011713|CI01000330_01209985_01218019|CI01000322_00114516_00119522|CI01000311_00670851_00672918|CI01000108_00679192_00708926|CI01000047_03501347_03512538|CI01000112_00810157_00821637|CI01000034_05419465_05426380	dre:100002946|dre:557810|dre:393650|dre:692289|dre:323099|dre:565759|dre:564854|dre:393144|dre:100148871|	100002946|557810|393650|692289|323099|565759|564854|393144|100148871|	http://www.genome.jp/kegg-bin/show_pathway?dre04622/dre:393650%09red/dre:557810%09red/dre:100002946%09red/dre:564854%09red/dre:323099%09red/dre:565759%09red/dre:393144%09red/dre:100148871%09red/dre:692289%09red
Jak-STAT signaling pathway	KEGG PATHWAY	dre04630	13	122	0.000175298	0.0057264	CI01000001_05483661_05484398|CI01000340_04685622_04711254|CI01000339_06917949_06919576|CI01000009_11875722_11882183|CI01000340_10252718_10253859|CI01000009_11835682_11873220|CI01000319_02211556_02214522|CI01000016_05381573_05383796|CI01000001_05502863_05504638|CI01000360_00078236_00088584|CI01000039_07498583_07505779|CI01000069_00403871_00404476|CI01000004_01605140_01622364	dre:114401|dre:567241|dre:555717|dre:368481|dre:767678|dre:368519|dre:100885851|dre:570404|dre:114401|dre:406513|dre:368326|dre:445073|dre:30280|	114401|567241|555717|368481|767678|368519|100885851|570404|114401|406513|368326|445073|30280|	http://www.genome.jp/kegg-bin/show_pathway?dre04630/dre:368326%09red/dre:567241%09red/dre:555717%09red/dre:767678%09red/dre:368519%09red/dre:114401%09red/dre:570404%09red/dre:406513%09red/dre:30280%09red/dre:100885851%09red/dre:368481%09red/dre:445073%09red
Cytosolic DNA-sensing pathway	KEGG PATHWAY	dre04623	7	39	0.000363453	0.0089046	CI01000012_10934571_10937915|CI01000330_01209985_01218019|CI01000322_00114516_00119522|CI01000311_00670851_00672918|CI01000047_03501347_03512538|CI01000027_04860802_04872130|CI01000319_02211556_02214522	dre:557043|dre:393650|dre:692289|dre:323099|dre:564854|dre:58119|dre:100885851|	557043|393650|692289|323099|564854|58119|100885851|	http://www.genome.jp/kegg-bin/show_pathway?dre04623/dre:393650%09red/dre:564854%09red/dre:323099%09red/dre:100885851%09red/dre:557043%09red/dre:58119%09red/dre:692289%09red
Toll-like receptor signaling pathway	KEGG PATHWAY	dre04620	11	103	0.0005371	0.00951948	CI01000300_03901275_03902800|CI01000335_00007223_00011713|CI01000330_01209985_01218019|CI01000009_11875722_11882183|CI01000027_07947743_07951397|CI01000029_07514095_07516740|CI01000322_00114516_00119522|CI01000311_00670851_00672918|CI01000047_03501347_03512538|CI01000319_02211556_02214522|CI01000039_04065787_04066284	dre:100002946|dre:557810|dre:393650|dre:368481|dre:550475|dre:403138|dre:692289|dre:323099|dre:564854|dre:100885851|dre:798892|	100002946|557810|393650|368481|550475|403138|692289|323099|564854|100885851|798892|	http://www.genome.jp/kegg-bin/show_pathway?dre04620/dre:393650%09red/dre:403138%09red/dre:798892%09red/dre:550475%09red/dre:100002946%09red/dre:564854%09red/dre:323099%09red/dre:557810%09red/dre:100885851%09red/dre:368481%09red/dre:692289%09red
p53 signaling pathway	KEGG PATHWAY	dre04115	9	73	0.000671142	0.00951948	CI01000026_02722558_02725907|CI01000026_02413193_02426439|CI01000059_00513674_00528840|Novel01429|CI01000008_02492407_02497767|CI01000304_06222605_06223109|CI01000186_00422121_00422913|CI01000044_00113112_00118687|CI01000030_07868597_07886123	dre:324098|dre:100136840|dre:58025|dre:100330864|dre:266794|dre:751765|dre:100151416|dre:566604|dre:558619|	324098|100136840|58025|100330864|266794|751765|100151416|566604|558619|	http://www.genome.jp/kegg-bin/show_pathway?dre04115/dre:100330864%09red/dre:266794%09red/dre:751765%09red/dre:58025%09red/dre:566604%09red/dre:324098%09red/dre:558619%09red/dre:100151416%09red/dre:100136840%09red
Cytokine-cytokine receptor interaction	KEGG PATHWAY	dre04060	14	161	0.000679963	0.00951948	CI01000300_03901275_03902800|CI01000010_00491341_00497973|CI01000004_12390372_12391923|CI01000339_06917949_06919576|CI01000117_00391551_00393018|CI01000012_09001061_09005079|CI01000340_04685622_04711254|CI01000036_00947110_00948159|CI01000001_12058281_12060612|CI01000325_02591867_02600477|CI01000319_02211556_02214522|CI01000016_05381573_05383796|CI01000039_04065787_04066284|CI01000013_09828630_09…	dre:100002946|dre:100536255|dre:553366|dre:555717|dre:407674|dre:352944|dre:567241|dre:114447|dre:678622|dre:386856|dre:100885851|dre:570404|dre:798892|dre:493781|	100002946|100536255|553366|555717|407674|352944|567241|114447|678622|386856|100885851|570404|798892|493781|	http://www.genome.jp/kegg-bin/show_pathway?dre04060/dre:567241%09red/dre:555717%09red/dre:553366%09red/dre:100002946%09red/dre:798892%09red/dre:570404%09red/dre:352944%09red/dre:493781%09red/dre:114447%09red/dre:407674%09red/dre:100885851%09red/dre:386856%09red/dre:678622%09red/dre:100536255%09red
