# Supplementary material for: Multi-Omics Sequencing Provides Insights Into Age-Dependent Susceptibility of Grass Carp (Ctenopharyngodon idellus) to Reovirus
Source: Front Immunol. 2021 Jun 17;12:694965. doi: 10.3389/fimmu.2021.694965 (PMC8247658; doi:10.3389/fimmu.2021.694965)
Supplement: Supplementary file 11 [file Table_7.xlsx]

## Sheet: Sheet1
Index	Compounds	Class	S1-3a	S1-3b	S1-3c	S1-1a	S1-1b	S1-1c	S1-0a	S1-0b	S1-0c	S3-1a	S3-1b	S3-1c	S3-0a	S3-0b	S3-0c	S1-5a	S1-5b	S1-5c	S3-5a	S3-5b	S3-5c	S3-3a	S3-3b	S3-3c	mix01	mix02	mix03
Cmhp003	CAR C3:0	Carnitine	901060	683140	658220	846460	529910	662310	2269800	2004600	1952100	1066500	1217800	1091900	1289000	1540400	1380500	976350	622220	663670	3302200	2829900	2919700	2405400	2496400	2642300	1620200	1775600	1746500
Cmhp010	CAR C6:0	Carnitine	80309	61066	48810	69310	40477	46136	89161	37820	67850	196030	188770	177350	189380	229660	186810	68530	62609	54832	184170	197720	208170	145310	155920	161170	150040	135790	158160
Cmhp011	CAR C6:0 Isomer1	Carnitine	66131	75650	60651	64230	44199	50568	67505	38572	36790	194120	153910	175040	210400	245060	177200	104600	82120	74826	216500	194350	186340	143910	163930	157080	134020	113010	140620
Cmhp012	CAR C6:0 Isomer 2	Carnitine	101980	103500	76495	95847	62450	70330	118290	74543	78137	224650	228200	199180	224360	291400	249930	116830	87319	93206	263020	244690	250090	198220	204240	184420	172830	155750	174930
Cmhp013	CAR C4:DC	Carnitine	152650	121270	65375	142880	97815	97731	307230	239120	213750	72927	94641	125380	131310	139900	105830	81842	79318	50421	132640	73586	109330	160560	127230	103890	123360	120010	135530
Cmhp014	CAR C5-OH(3)	Carnitine	171490	133560	100860	143450	142390	131710	405040	344100	271690	100920	143810	113370	147050	148960	145930	113220	74838	78946	136860	126670	162650	111020	135600	126920	146720	142560	140540
Cmhp015	CAR ph-C1	Carnitine	14679	10426	11790	26565	13814	16291	26647	23766	14958	319100	271850	238390	163200	160030	147320	14707	6071.1	7700.9	288760	248910	265750	303400	334430	327470	185310	157670	146390
Cmhp020	CAR C6-OH(3)	Carnitine	55134	39038	33928	25713	15383	20061	86948	79438	87080	82066	60045	65697	41157	81947	49705	20567	22414	24148	72965	60223	82359	109220	90552	93976	59844	61006	71057
Cmhp023	CAR C8:1	Carnitine	92116	53804	48620	50312	20054	30922	37663	27795	30471	9	9	9	9	9	9	54111	58330	60967	9	9	9	9	9	9	25032	31517	24896
Cmhp025	CAR C8:0	Carnitine	17042	12085	16192	19081	19209	15531	20257	21361	20583	27556	41443	23669	14396	23539	20375	21006	12995	19264	30557	29420	36268	27654	28391	24356	28094	25499	24780
Cmhp034	CAR C8-OH	Carnitine	35620	18244	23770	19035	9627.7	16234	20316	17045	16556	54177	43100	31983	28253	31377	26214	26540	18147	16928	30257	38535	38647	43492	43110	50779	44177	37800	22876
Cmhp048	CAR C10-OH	Carnitine	23837	22550	17271	15308	10638	12299	15251	12145	10308	25075	24701	20636	14439	15814	10354	20134	13831	20251	30624	27271	29491	32281	32653	40538	24386	25783	23619
Cmhp053	CAR C12:0	Carnitine	22160	10241	16478	18166	15104	17727	11854	9909.4	10651	66674	53673	63161	12548	12490	12690	14468	14096	12789	89431	78136	97116	45590	47053	48686	37328	38548	37994
Cmhp057	CAR C12:1-OH	Carnitine	9	9	9	9	9	9	377260	345590	321240	9	9	9	9	9	9	9	9	9	9	9	9	9	9	9	47925	47714	50735
Cmhp066	CAR C14:0	Carnitine	127170	97271	101630	119530	65896	75472	74656	67909	50108	301350	303260	275860	44257	53505	44251	96148	72585	81419	219690	184400	219250	214900	225840	221840	162920	136550	152190
Cmhp074	CAR C14-OH(3)	Carnitine	27414	24009	21701	10979	7364.3	9161.7	8058.3	7509.1	4763.7	34365	38666	39426	10475	9125.2	9045.4	17199	18181	11000	35279	32595	32911	43311	37713	45495	24788	21544	20157
Cmhp077	CAR C16:1	Carnitine	62387	45700	47919	53088	34460	45902	28785	25426	30393	169800	179590	185250	28368	24663	30409	49870	37551	29677	119670	112330	131780	122490	131470	103480	70704	81526	68451
Cmhp083	CAR C17:1	Carnitine	30983	21007	24589	32407	22661	26440	20815	17513	22210	12984	13537	15581	4324.3	8802.1	9586.7	17061	11047	13029	11093	9085.4	16726	7936.3	8746.5	9231.4	35231	18442	16882
Cmhp087	CAR C15:DC*	Carnitine	41555	26043	22480	9	9	9	9	9	9	85260	78387	70571	9	9	9	9	9	9	72486	55793	70520	65940	67813	74521	53924	38118	38060
Cmhp088	CAR C16-OH(3)	Carnitine	23467	26831	25779	18614	35243	26453	31166	32080	56236	30290	22638	38836	37732	23283	101870	25675	31848	23561	18420	21437	15341	16612	24435	31348	26929	32616	34025
Cmhp091	CAR C18:2	Carnitine	70905	60028	51149	48606	25352	35410	34157	30934	27721	59325	55937	44148	9665.8	13883	11990	53748	25081	33330	57260	50634	61552	45086	42096	34686	43007	44387	43245
Cmhp092	CAR C18:1	Carnitine	347680	309910	245120	269210	187650	189500	141420	141020	133450	844860	725730	652770	106320	121730	119850	281420	183490	184890	497430	538100	643490	453670	440200	530600	324020	301240	350740
Cmhp101	CAR C17:1:DC*	Carnitine	35201	33180	21191	8988.8	6691.5	8307.4	7544.6	9441.5	6017.4	54125	56945	54504	6386.3	5636.1	6583.6	21659	18082	16448	37264	32829	34019	48437	50249	53262	30468	25805	30944
Cmhp102	CAR C18:1-OH(3)	Carnitine	46293	27389	30748	13796	7744.1	7580.1	9321.1	7855.6	6743.2	60638	59254	40237	8256.9	5870	7867.3	25134	18704	17576	43776	35591	45348	57159	47623	42356	38147	24807	25906
Cmhp106	CAR ph-C14	Carnitine	49541	29366	30609	41295	25353	40236	54088	38656	37299	62047	59451	52142	21447	28302	16716	19797	16783	17428	90213	93264	85372	106500	107760	104590	61925	44931	47302
Cmhp113	CAR C21:2	Carnitine	281290	228710	222290	286480	205820	246550	214740	168600	191110	123200	117970	121020	103940	138030	112040	143620	113620	96920	92671	83006	87595	54940	53226	53564	139800	147520	162620
Cmhp115	CAR C21:1	Carnitine	12466	10027	6298.6	12134	13242	12978	22299	19489	20851	16770	20488	16316	8664.1	13383	10187	4220.3	8636.2	5308.8	7125.1	8845.8	9677.1	8412.1	10890	9888.1	24685	16687	13672
Cmhp122	CAR C22:2	Carnitine	82125	82140	64171	74204	71124	80035	90378	94674	76075	135710	120150	129590	109080	108630	97435	89661	76590	65008	102250	90858	104310	51565	59373	41166	72161	88546	88618
Cmhp123	CAR C22:1	Carnitine	43103	40905	42830	102180	86769	100620	207690	215320	206650	243960	238830	267950	166510	182710	167640	38242	34632	36930	157260	180740	167690	133810	135900	128140	289210	190860	167300
Cmhp127	CAR C22:2-OH(3)	Carnitine	23738	19627	15681	46504	34384	42191	102290	89468	82210	96467	112870	107070	89850	88684	81465	24605	18533	21006	84348	86695	91665	70741	72150	66284	115030	78273	84585
Cmmn0098	N2-Acetyl-L-ornithine	Amino Acid metabolomics	497420	417840	411440	655000	594710	600300	543790	518610	518290	238880	237590	232890	377260	427210	397940	506250	448090	443410	566700	518940	499530	652770	652220	624790	504900	448590	489350
Cmmn0476	2-C-Methyl-D-erythritol 2,4-cyclodiphosphate	Organic Acid And Its Derivatives	6854200	5592000	6400500	6439800	4701200	6229500	4889700	4556500	4743700	8380600	8411400	7960400	10058000	8965900	9998800	4555700	3454500	2040900	6561800	5370100	5844600	4709700	5431000	4819600	6534900	6488600	6969200
Cmmn0580	N-Acetyl-alpha-D-glucosamine 1-phosphate	Organic Acid And Its Derivatives	215460	206070	181230	334030	197050	195150	505990	282340	449420	199300	127960	143290	144480	89227	154510	148760	105750	62479	149550	105360	108890	143830	130060	149910	213660	197950	135100
Cmmn3558	No-nedioic acid	Lipids_Fatty Acids	117040	107360	114920	125040	114990	110150	158670	148810	155840	128810	136550	138080	119950	128270	115460	132100	132390	129150	168230	150280	162170	127290	126350	132630	132400	125680	138110
Cmmn4724	Adrenic Acid	Lipids_Fatty Acids	273870	256210	277690	180190	180060	168100	343200	163330	180900	184030	202970	183430	157790	165230	214210	231410	178660	200290	209490	191980	206490	183130	155040	182230	259200	215990	205060
Cmmn9011	Pinolenic Acid	Lipids_Fatty Acids	142010	125850	116420	143900	91459	123180	316180	300260	314690	242990	239120	207920	172590	198120	152170	98227	74224	75407	131660	155960	177200	123030	122580	113310	154480	184030	182680
Cmmn9102	2-hydroxyhexadecanoic acid	Lipids_Fatty Acids	163230	120470	130850	187380	115870	149740	227680	173860	167860	1221800	1092700	1048900	290900	391880	315200	108110	94644	85403	558230	495180	566080	746920	727720	778540	590700	419660	486830
Cmmn9289	Stearic acid	Lipids_Fatty Acids	9811.1	6924.7	6486.2	17274	9683	19413	14703	9998.7	7424.5	10319	11402	7352.8	7908.5	8393.7	9541	10805	9332.2	13704	9034.2	10838	8556.5	6011	3790.4	4455.5	12760	16876	10529
Cmmn9325	3-hydroxy-hexadecanoic acid	Lipids_Fatty Acids	3875.9	4592.2	4336.2	2476.3	3345.8	3454.2	3584.3	3064.4	2841	3901.3	3470.8	3061.5	4863.6	3654.9	3365.5	2708.5	3596.5	4073.8	4531.1	3238.5	4095.6	3540.7	5064	3834.5	3267.8	3216.8	4653
Cmmn9713	Palmitic acid	Lipids_Fatty Acids	89453000	88428000	90633000	88150000	90959000	90595000	98482000	83364000	86053000	86963000	80863000	84395000	73218000	72902000	71930000	86110000	84263000	86993000	83959000	80630000	80911000	62358000	63935000	61372000	91010000	88673000	82340000
Cmmn9750	2-Hexyldecanoic acid	Lipids_Fatty Acids	58430	62369	35173	58099	48630	74891	76763	55648	42491	75875	42593	61877	45045	35953	33450	56193	78625	51037	35686	39516	44403	25126	29075	21189	62117	73496	33914
Cmzn001	LysoPE 16:1	Lipids_Glycerophospholipids	219250	172110	161530	513080	328310	396280	142100	129150	125280	711020	664190	803400	86872	70135	56790	253030	200140	209660	440520	407830	454360	325250	395060	344800	508790	345900	335130
Cmzn002	LysoPE 16:1 (2n isomer)	Lipids_Glycerophospholipids	233530	186680	163840	505720	316240	415810	139590	124750	135520	707430	691290	791620	80979	62852	61279	262350	184690	180670	454770	426810	470780	323430	387340	371900	544200	355820	335290
Cmzn003	LysoPE 16:0	Lipids_Glycerophospholipids	20709000	17350000	17023000	36871000	30694000	34888000	71727000	68931000	71363000	79493000	80491000	83367000	51192000	57711000	52694000	18180000	13857000	14387000	56367000	52746000	57370000	46230000	49254000	46194000	90452000	63425000	56679000
Cmzn004	LysoPE 16:0 (2n isomer)	Lipids_Glycerophospholipids	19927000	16802000	16598000	37318000	30156000	36421000	71817000	66664000	69222000	79288000	75373000	82145000	50743000	55761000	52406000	17808000	13934000	15221000	55120000	52233000	57111000	45873000	49524000	46291000	88057000	63306000	55098000
Cmzn006	LysoPE 18:3 (2n isomer)	Lipids_Glycerophospholipids	146710	106350	81197	229030	136330	164980	1124300	905720	923240	1913900	1879900	1710700	1470900	1677400	1489600	121200	61785	80049	1276700	1347600	1441900	1711200	1732300	1685200	1220300	1014300	1157200
Cmzn007	LysoPE 18:2	Lipids_Glycerophospholipids	56797	37361	39122	109260	67550	86845	29335	31149	27185	288470	285720	326240	32258	20171	13659	53728	38118	41770	158680	140490	181490	93365	130540	90710	101360	92118	87572
Cmzn008	LysoPE 18:2 (2n isomer)	Lipids_Glycerophospholipids	280140	270040	197590	707610	669130	671060	7422200	6439900	6450200	4442600	4606300	4545900	3641300	4366900	3684500	405370	315260	398420	2575800	2687100	3268900	3883200	3641100	3791500	2919600	3187600	3459700
Cmzn009	LysoPE 18:1	Lipids_Glycerophospholipids	78788	63850	60417	162720	111890	130120	15689	4999.5	3712.9	83043	100950	122420	35195	32822	5760.7	100130	87981	73697	89763	98635	62063	72928	29268	26928	156410	61841	100900
Cmzn010	LysoPE 18:1 (2n isomer)	Lipids_Glycerophospholipids	148230	108940	81830	309960	176920	223430	1310100	1129300	1099500	2226800	1768100	2212200	945750	957320	1338000	141420	93861	97467	1123100	1020400	1024300	1027700	1548600	1235400	1687400	1100200	1275400
Cmzn011	LysoPE 18:0	Lipids_Glycerophospholipids	11016000	10607000	12045000	27099000	24971000	29344000	52574000	53868000	54069000	60024000	61004000	66729000	45783000	49494000	47646000	11458000	10695000	10965000	42961000	43482000	45163000	37402000	39993000	37014000	56061000	49370000	44509000
Cmzn012	LysoPE 18:0 (2n isomer)	Lipids_Glycerophospholipids	11452000	10554000	12103000	27727000	24873000	29797000	54217000	52479000	56106000	61309000	59661000	63865000	45514000	47405000	48324000	11996000	10692000	11162000	42956000	42280000	45904000	36647000	39190000	36890000	56443000	47535000	45436000
Cmzn013	LysoPE 20:5	Lipids_Glycerophospholipids	390220	315920	346570	924530	534910	710710	1085500	1028700	910470	1795300	1873100	1791300	887600	1104700	1001400	483850	367340	346070	1320900	1299000	1471800	857140	863250	787370	673430	970060	1355900
Cmzn014	LysoPE 20:5(2n isomer1)	Lipids_Glycerophospholipids	398480	303880	278780	930580	550810	713180	1133900	933030	920860	1899400	1847300	1804700	931230	1120700	985630	499180	361010	351790	1352600	1325700	1449800	870530	891450	830810	686800	997150	1272000
Cmzn015	LysoPE 20:4	Lipids_Glycerophospholipids	6191300	4906000	4150300	12132000	8702500	10623000	11184000	10556000	9351600	36341000	36114000	36321000	19206000	23542000	21086000	6855400	5414500	5190500	25466000	25596000	28074000	17401000	17636000	16662000	10501000	17226000	21448000
Cmzn016	LysoPE 20:4(2n isomer1)	Lipids_Glycerophospholipids	6276700	4949400	4331900	12634000	8628200	10650000	10621000	10090000	9276300	36329000	36490000	36947000	19783000	23309000	20697000	6831700	5407400	5274600	25533000	25711000	27560000	17594000	17530000	16703000	10736000	16779000	21568000
Cmzn017	LysoPE 20:3	Lipids_Glycerophospholipids	203840	151760	117770	526650	379130	332400	642950	555760	552250	5662500	5949000	5730100	3964100	4614500	4185900	216560	166420	158890	3794900	4047300	4140500	2806400	2671700	2411100	1359500	2120900	2711700
Cmzn018	LysoPE 20:3(2n isomer1)	Lipids_Glycerophospholipids	208040	163410	129890	528550	399830	471830	653450	585050	636650	5776500	5991600	5719900	4123500	4635300	4186700	208430	170570	178320	3831900	4098200	4404900	2750800	2690000	2430800	1370500	2130200	2710900
Cmzn020	LysoPE 20:2	Lipids_Glycerophospholipids	17744	9165.2	2067.1	67249	36943	49484	753130	573270	563660	1097200	1216200	1324100	1103500	1202800	1130900	23364	15932	18896	830450	941230	1111300	798310	794370	747810	607570	713440	642870
Cmzn021	LysoPE 22:6	Lipids_Glycerophospholipids	13109000	14362000	13149000	18236000	15996000	14714000	11887000	7740900	9934200	13203000	12907000	12506000	6654000	8145400	7255300	11771000	9253500	8367700	9111300	9789500	10640000	5039600	5141400	4841400	8511500	10860000	15541000
Cmzn022	LysoPE 22:6 (2n isomer1)	Lipids_Glycerophospholipids	14710000	9976200	10208000	17805000	10991000	14916000	8306700	7674300	6741000	13516000	13180000	12582000	6645100	8057700	7322600	11588000	9513500	8306600	9001500	10179000	10578000	5494000	5392500	4684000	6252100	10791000	16845000
Cmzn023	LysoPE 22:5(2n isomer1)	Lipids_Glycerophospholipids	5251900	4347000	3660100	7984700	4884400	6428900	3370200	3094400	2911600	17632000	17880000	19438000	10821000	13529000	11382000	4400800	3623700	3164500	12973000	12731000	14076000	5153400	5527800	4630200	4674200	8165600	10696000
Cmzn024	LysoPE 22:5(2n isomer2)	Lipids_Glycerophospholipids	5238400	3977600	3722900	7960000	4845200	6611700	3483500	3191400	2973200	18850000	17677000	19274000	10680000	13190000	11320000	4238300	3473200	3011700	13075000	12667000	13674000	5406100	5417400	4730300	4832400	8054400	10488000
Cmzn025	LysoPE 22:5(2n isomer3)	Lipids_Glycerophospholipids	5270400	4201900	3828300	7961600	4772100	6387200	3456200	3127300	2790000	18289000	18244000	18716000	9920900	13100000	11618000	4318600	3502000	3121000	12704000	12357000	14378000	5170400	5462300	4906400	4669900	8455300	10715000
Cmzn027	LysoPE 22:4(2n isomer1)	Lipids_Glycerophospholipids	17189	16413	10211	27861	18865	27173	9531.8	11683	5349.3	232440	245730	234190	149700	166840	157000	15492	9109.2	8016.7	133910	147220	148390	75946	73676	67983	57333	80744	104220
Cmzn037	PI 18:1	Lipids_Glycerophospholipids	92546	74032	53736	177750	84915	126400	294820	237680	256750	199930	187150	207200	136280	167180	147300	115390	59286	72219	102820	105000	122370	53481	54112	42085	119160	142450	136280
Cmzp002	LysoPC 14:0 (2n isomer)	Lipids_Glycerophospholipids	7439600	5510100	4492100	17511000	12474000	13419000	39973000	34528000	34768000	40383000	40274000	41470000	23744000	28713000	23659000	6671500	4702900	5575200	25056000	21489000	24634000	12274000	12855000	12179000	21504000	21794000	23472000
Cmzp003	LysoPC 16:1	Lipids_Glycerophospholipids	3384000	2442600	1945000	5070100	3072800	4006700	6523600	5595100	4888300	4665200	4792200	5112000	1881900	2640400	2716600	2768600	1688400	1786700	2162200	2792800	3250900	1436200	1552600	1030800	2620000	3078700	3964000
Cmzp004	LysoPC 16:1 (2n isomer)	Lipids_Glycerophospholipids	28131000	20805000	16394000	46377000	32184000	34274000	92535000	75494000	74799000	179510000	174140000	179240000	111100000	131310000	111240000	24251000	14971000	16783000	116280000	104110000	113550000	85557000	90412000	86406000	99594000	88887000	88261000
Cmzp005	LysoPC 16:0	Lipids_Glycerophospholipids	83327000	84512000	81133000	79849000	83443000	81002000	89023000	89357000	91218000	69960000	61046000	62400000	75595000	59860000	44607000	82130000	82372000	85514000	79023000	82471000	85512000	88755000	91342000	78304000	112990000	91422000	89703000
Cmzp006	LysoPC 16:0 (2n isomer)	Lipids_Glycerophospholipids	183310000	179230000	163100000	210920000	197620000	197260000	233340000	228720000	232870000	225200000	230600000	231870000	229320000	230310000	222280000	180110000	161810000	175970000	224600000	222660000	223500000	205740000	207200000	211280000	250440000	235420000	219210000
Cmzp007	LysoPC 18:3 (2n isomer1)	Lipids_Glycerophospholipids	375630	272660	278470	924800	392790	681280	1251300	1408700	1092000	14491000	16204000	14581000	9989300	12239000	10883000	214270	158750	191080	9020100	7428400	9041300	8474900	9071900	8959400	5760800	6094800	7451900
Cmzp008	LysoPC 18:3 (2n isomer2)	Lipids_Glycerophospholipids	263870	187750	184940	896110	517680	591230	1132200	1155000	931660	13827000	14153000	14532000	10334000	11925000	10623000	209210	165360	160220	8454700	8056500	8262300	8648200	9134600	8511100	6373200	6650600	7275700
Cmzp010	LysoPC 18:2	Lipids_Glycerophospholipids	3345700	2662900	1616900	8633500	7906300	7214400	37713000	35685000	36314000	41493000	42737000	44851000	34109000	39028000	37085000	4954400	3056300	4132700	27414000	25684000	27699000	27770000	28380000	27489000	24589000	24920000	29426000
Cmzp011	LysoPC 18:2 (2n isomer)	Lipids_Glycerophospholipids	3351900	2818400	1939600	9032500	7777800	7337300	39826000	34672000	34852000	42977000	43780000	44813000	35189000	40112000	38652000	5185100	3303800	4503200	27968000	25728000	27698000	27546000	30240000	27944000	23824000	25652000	30986000
Cmzp012	LysoPC 18:1	Lipids_Glycerophospholipids	4130100	3750400	2752700	8429800	11897000	9776700	36361000	36666000	35460000	45262000	48606000	50953000	48613000	46739000	48342000	7032000	5199000	6553900	51526000	55161000	55229000	63473000	61029000	64284000	19203000	36269000	50451000
Cmzp013	LysoPC 18:1 (2n isomer)	Lipids_Glycerophospholipids	4012500	2830600	2733900	8205300	12167000	9997200	39251000	32443000	35302000	41718000	46834000	44405000	48430000	43750000	48507000	7114900	5265300	6559300	55770000	52927000	54113000	61330000	59882000	61795000	17964000	35240000	48736000
Cmzp014	LysoPC 18:0	Lipids_Glycerophospholipids	11030000	8958600	7939600	27715000	21552000	23812000	98834000	92268000	92648000	100290000	100250000	107110000	88520000	94230000	93117000	10706000	7691400	8732200	82053000	83215000	85290000	61578000	59466000	57905000	75938000	87966000	79604000
Cmzp015	LysoPC 18:0 (2n isomer)	Lipids_Glycerophospholipids	10809000	9172300	8205500	27803000	21439000	24201000	97988000	91891000	89009000	99276000	98661000	94350000	87965000	93822000	87782000	10916000	7437800	8508900	91132000	86038000	85698000	62221000	62967000	59223000	75485000	90375000	79798000
Cmzp016	LysoPC 20:5 (2n isomer)	Lipids_Glycerophospholipids	2705800	2161000	1440400	5302000	3293300	4432100	7002600	5574600	5326400	13829000	14571000	14521000	7588200	8404200	8251400	2896000	1957200	1930800	10102000	10130000	11352000	6192100	6876400	6020300	3813200	6017600	8100600
Cmzp017	LysoPC 20:5	Lipids_Glycerophospholipids	2772100	2206600	1469700	5026700	3543000	4141500	7099900	5576300	5853200	13681000	13958000	13514000	7058000	9129300	8240100	2914300	1921400	1880000	9982700	10153000	10844000	6708300	6224800	6007400	3987400	6092400	8430500
Cmzp018	LysoPC 20:4	Lipids_Glycerophospholipids	14008000	11653000	9012700	26813000	18267000	20076000	34259000	30066000	29654000	45353000	81244000	80194000	64563000	73084000	68366000	14126000	9352000	10761000	69069000	59418000	57029000	48609000	49202000	51405000	38195000	47654000	51047000
Cmzp019	LysoPC 20:4 (2n isomer)	Lipids_Glycerophospholipids	9439400	7886200	6068700	18051000	11867000	13911000	20741000	17382000	16506000	45086000	48620000	44564000	32969000	37858000	32325000	10568000	6862400	6327600	41446000	42346000	43426000	28970000	32435000	30843000	18178000	27899000	36688000
Cmzp023	LysoPC 20:2	Lipids_Glycerophospholipids	468740	350950	254700	1403300	1253500	1087000	8489500	7249000	6863500	19934000	19445000	18875000	13835000	16792000	14776000	593760	405500	584580	11129000	10568000	10960000	10057000	9754700	9406200	8804900	8791800	8441200
Cmzp024	LysoPC 20:2 (2n isomer2)	Lipids_Glycerophospholipids	694840	570770	414180	2151400	1978700	1745400	18315000	14993000	15335000	28637000	27996000	26949000	21633000	24137000	21232000	972230	657930	1001400	14438000	14176000	15395000	14665000	15559000	14236000	14214000	12992000	12071000
Cmzp025	LysoPC 20:1	Lipids_Glycerophospholipids	121270	79643	68810	317840	305190	286580	4023800	3340400	3658300	8683900	9509600	9647300	6106300	7228400	7095100	120770	81822	151050	6946600	6691000	7924200	4133400	4061900	3910300	4915200	4627100	4700200
Cmzp026	LysoPC 20:1 (2n isomer)	Lipids_Glycerophospholipids	89911	67701	70191	328240	318470	261330	4304900	3234500	3545500	9524200	9548400	9548600	5708300	6737700	6673600	128180	85463	156550	6613700	6616800	7426200	4296500	4556500	4216800	5364500	4677900	4777700
Cmzp027	LysoPC 22:6	Lipids_Glycerophospholipids	56549000	47532000	43535000	74247000	50515000	60647000	78148000	73517000	69870000	55635000	56745000	55171000	43634000	52142000	46770000	50125000	37499000	38400000	47057000	39093000	41518000	28120000	29859000	29472000	44410000	55552000	57554000
Cmzp028	LysoPC 22:6 (2n isomer)	Lipids_Glycerophospholipids	25290000	26162000	18676000	25654000	23351000	30898000	40719000	26120000	21239000	25983000	23815000	26648000	17075000	20138000	21266000	27384000	20301000	18299000	23517000	24614000	27071000	16221000	17171000	16594000	18448000	22002000	35454000
Cmzp029	LysoPC 22:5	Lipids_Glycerophospholipids	10236000	7171500	5848300	14355000	9083800	11832000	16342000	13871000	14109000	32921000	33168000	34035000	21306000	26924000	24206000	7014900	4888300	4857200	26153000	25229000	28463000	12520000	13300000	12394000	12290000	17164000	22546000
Cmzp030	LysoPC 22:5 (2n isomer1)	Lipids_Glycerophospholipids	9932500	6739000	6190900	13755000	9251000	11196000	16350000	13883000	13239000	31854000	32818000	32922000	21423000	25958000	25657000	7422100	5301500	4876700	26117000	24982000	27846000	12384000	13060000	12707000	12344000	17065000	23038000
Cmzp031	LysoPC 22:5 (2n isomer2)	Lipids_Glycerophospholipids	9809200	7307300	6033800	14892000	9032100	11958000	16811000	13915000	12460000	32899000	32856000	32732000	20313000	27125000	24268000	7175500	5225900	5135400	25737000	25030000	27905000	12893000	12727000	12123000	12320000	16972000	22252000
Cmzp032	LysoPC 22:5 (2n isomer3)	Lipids_Glycerophospholipids	9668000	7338200	5781500	14747000	8873800	11110000	16056000	13008000	12635000	31983000	32832000	33526000	21376000	25308000	23235000	7233300	4907000	4669800	25038000	24839000	27184000	12837000	12663000	11947000	12110000	17013000	22804000
Cmzp033	LysoPC 22:4	Lipids_Glycerophospholipids	53224	42252	18748	93653	48446	75838	150370	103880	122070	980670	872310	871880	748170	857330	664400	35362	15677	21093	390290	344810	388910	250610	305870	277930	529280	335150	235890
Cmzp034	LysoPC 22:4 (2n isomer1)	Lipids_Glycerophospholipids	55782	44679	28806	86560	45080	72058	150270	75175	113140	998420	859050	865640	736450	867250	721030	32542	18948	21688	354050	354800	385310	259120	275600	254240	513850	362860	241510
Cmzp055	MAG (16:1)	Lipids_others	14293	10730	15591	17800	12908	12691	22002	20112	23242	14969	14769	11049	12622	11157	9720.6	12124	13370	10630	11255	9114.4	10387	11793	8944.9	11595	37441	20650	14816
MEDN004	L-Cystine	Amino Acid metabolomics	14870	12996	15970	9980.3	13923	17347	28756	30998	28841	22252	23385	27636	18209	22689	27889	20506	23233	27372	17309	17474	13506	68679	58343	59310	24662	20178	24300
MEDN005	L-Threonine	Amino Acid metabolomics	894050	921310	745570	863650	824620	821180	1081000	1004900	1190100	506190	565120	421700	720770	742440	719320	1093200	1098600	981380	877570	1001400	881520	1026600	949310	881120	982500	840280	812380
MEDN010	L-Citrulline	Amino Acid metabolomics	305520	286740	274300	542640	388060	436010	948550	717280	753020	341880	325560	361840	658970	537870	487650	208950	158050	197250	268640	230160	255260	236950	242990	166200	375130	395730	405610
MEDN011	L-Glutamic Acid	Amino Acid metabolomics	23952000	21220000	21076000	21448000	19259000	21047000	31916000	31037000	30382000	37947000	36978000	35361000	29339000	31359000	30673000	23726000	19857000	22666000	39166000	40418000	39335000	39003000	36409000	34916000	32795000	32717000	32376000
MEDN013	L-Isoleucine	Amino Acid metabolomics	93571	87688	79954	85162	67299	76028	114880	117620	120940	100980	95532	90535	133800	127480	121160	103740	107640	76360	207730	214490	223720	228200	204260	205980	159550	154220	136120
MEDN017	L-Pyroglutamic Acid	Amino Acid metabolomics	16652	22242	16392	12336	11749	8522.6	45554	67481	92665	29466	31300	33376	19790	11785	35553	20513	28905	1641.5	71273	65967	70881	121220	138970	116510	39905	57382	38596
MEDN019	L-Tryptophan	Amino Acid metabolomics	1206200	812550	773080	1062900	576440	792240	1697300	1629900	1301600	1603700	1471900	1042600	2324700	2649500	2333400	1065800	760840	746130	2538000	2091900	2559500	2350300	2455200	2442400	2941200	1420700	1419500
MEDN027	3-N-Methyl-L-Histidine	Amino Acid metabolomics	36985	31375	33049	92465	53649	80891	36846	23415	23935	244340	212340	264120	25104	45760	34191	47815	41846	53038	191780	268240	209660	153630	176980	161730	100040	134090	111380
MEDN028	4-Hydroxy-L-Glutamic Acid	Amino Acid metabolomics	222110	173680	118800	311150	196830	246740	321610	234190	263860	93121	82736	64986	38467	26666	25480	82349	63224	76236	51849	63130	50230	73248	76970	63706	138900	131090	125950
MEDN039	Glutathione Reducedform	Amino Acid metabolomics	609590	598380	580510	639280	401510	418010	356510	265210	359120	1093900	1100900	822590	1001100	1067300	1066400	529580	437820	134100	883640	827610	1044100	603820	658220	486210	866830	759790	842830
MEDN042	L-Asparagine Anhydrous	Amino Acid metabolomics	79637	70557	86039	68089	69181	76660	68023	53560	62825	60170	54255	53663	35789	50094	41721	65316	45656	72179	108100	101250	87335	103640	97231	89966	75096	80039	66509
MEDN056	N-Acetyl-L-Leucine	Amino Acid metabolomics	29682	31646	38890	56470	37493	50307	183190	143230	132170	101300	99546	96740	353170	444850	374620	80387	73019	58398	122220	97918	107930	153600	143850	150260	148530	129600	139500
MEDN057	N-Acetyl-L-Tyrosine	Amino Acid metabolomics	10623	6931.2	5730	16011	6462.7	3191.4	55642	47836	39258	40418	38890	34020	38080	59976	50612	7522	3360	14296	34260	24758	26899	23617	34199	34081	30319	27263	33821
MEDN058	N-Acetylneuraminic Acid	Amino Acid metabolomics	436580	342790	343410	479730	386510	396940	511870	441600	422950	559080	506850	496320	658980	719950	584690	395190	274820	476460	295770	272720	285430	410950	354540	419480	456460	431270	447320
MEDN059	N-Glycyl-L-Leucine	Amino Acid metabolomics	43042	35082	26503	35669	27623	20960	82173	74849	60026	37901	49298	37606	50314	73299	47860	34183	22113	23821	52782	37867	64676	23972	28375	33655	51544	50511	46106
MEDN068	S-(5-Adenosy)-L-Homocysteine	Amino Acid metabolomics	640650	489910	482440	1024000	625750	793230	1516900	1432100	1135000	1123300	1069600	841550	598330	602720	670620	594870	376240	9	873400	846590	834850	1146600	1136800	935220	826750	861570	813550
MEDN086	Terephthalic Acid	Benzene and substituted derivatives	1290400	892700	1082800	1236000	1246700	1258500	1113000	1097700	1059900	1028700	1272100	1191500	1334800	1150100	1214800	1069100	1090300	1223000	1026400	1095200	1144900	1160700	1055900	1146700	1012200	1104200	830360
MEDN106	Taurochenodesoxycholic Acid	Bile Acids	73212	50240	63630	53039	42258	46112	120560	82479	70223	245140	232250	228030	148450	176250	160080	144500	115820	102130	283340	290440	325360	231550	207690	213990	154900	160090	156720
MEDN112	Glycocholic Acid	Bile Acids	107480	119870	125270	90514	69760	90352	123820	84655	82308	93334	85602	100520	91779	92001	102330	90409	83308	87409	84023	91872	84959	100730	103720	106620	106810	86101	106170
MEDN122	Inositol	Carbohydrate metabolomics	205950	219530	233160	229290	207970	262140	474770	461500	445090	330670	310460	327090	263540	277520	315670	178740	165780	163120	427900	403030	394700	296000	310210	256860	278380	319680	257340
MEDN138	1-Methylhistidine	Amino Acid metabolomics	34545	26825	20354	50497	25368	35041	21013	14894	17999	116730	142280	183820	13715	26662	20984	48021	39797	52502	156810	141390	123390	75323	109070	94675	57608	81109	69924
MEDN140	2,6-Dihydroxypurine	Nucleotide metabolomics	605270	451650	567980	604120	576450	304040	4820200	4861700	4516100	876310	881870	573630	1701500	1650200	1695900	459710	414600	50898	321960	450960	410850	1653200	1681000	1391100	1151600	1445900	1233100
MEDN143	3'-Aenylic Acid	Nucleotide metabolomics	5379900	4218500	4460200	6614400	3662000	4348200	11610000	9899600	9356600	2897900	3152900	3026700	1690600	2229800	1951300	4037800	2223200	2091000	2371100	2100600	2355000	5332200	5442800	6409700	4725400	4573200	4985200
MEDN146	5-Hydroxymethyluracil	Nucleotide metabolomics	875240	1134900	971790	1138400	1361200	1114200	978960	787260	737970	826060	751840	959600	820020	867740	741730	1169000	1042200	890460	773120	989450	719470	767990	813500	845570	550260	594540	620920
MEDN152	Adenosine 5'-Diphosphate	Nucleotide metabolomics	1658000	1115600	918100	2145100	1128700	1450700	1114900	1126700	1023700	8002000	9417900	8693300	3564400	4600900	3000600	1566000	798470	505100	7422700	8612000	9473000	7166900	8121100	6495600	1759100	3960000	4119500
MEDN153	Adenosine 5'-Monophosphate	Nucleotide metabolomics	584870	562600	537560	1199700	677970	854220	1041700	940530	1172900	1941300	1765800	1726300	1507100	1304100	1344700	836080	631130	9	2083400	2132500	2111100	2626700	2825000	2713100	1585000	1437900	1645400
MEDN156	Cytidine-5-Monophosphate	Nucleotide metabolomics	127380	123930	103390	114780	103660	101490	324910	247980	199780	95726	42506	39406	27506	89923	63244	54236	44931	15650	43041	50599	34877	73247	105680	114880	112890	125520	72312
MEDN158	Deoxyguanosine	Nucleotide metabolomics	235070	137710	143050	200430	120160	152700	243770	190810	237610	441350	440700	422780	1697200	2173200	2036400	138500	104160	113660	1263300	1052000	1232600	819960	844340	958460	688240	685130	730950
MEDN159	Flavin Adenine Dinucleotide	Nucleotide metabolomics	300200	220010	194630	421940	231130	321620	458430	395550	379010	389940	403330	368480	314320	347530	270340	238310	177300	170600	343190	331860	375910	312990	307680	306910	290610	314950	315530
MEDN160	Guanosine	Nucleotide metabolomics	33723000	25168000	25248000	29633000	22105000	26982000	21751000	22709000	20610000	57294000	45514000	53215000	24884000	29220000	23373000	24229000	19693000	17492000	54290000	57707000	49890000	73557000	77164000	74043000	49285000	46766000	41618000
MEDN161	Guanosine 3',5'-Cyclic Monophosphate	Nucleotide metabolomics	117930	93114	99828	120020	57652	73124	233920	173360	154030	43369	38279	26174	29883	15627	19038	72997	61484	44518	41734	58293	32965	19903	18403	24574	65221	92430	67343
MEDN162	Guanosine Monophosphate	Nucleotide metabolomics	313570	221020	161010	260680	202610	229260	360970	294060	278970	723030	651730	577880	602130	411860	512330	229040	181970	222540	4740400	5801500	6065800	1624000	1676900	1299800	1185800	1204300	1565400
MEDN163	Hypoxanthine	Nucleotide metabolomics	1348000	1273000	1013200	878350	612310	725810	6796200	7042200	7666500	2352800	2479700	1890800	5040100	4285300	5342700	1476100	1370400	9	950590	943160	834720	2655600	2487700	2477300	2865100	2582000	2766000
MEDN165	Inosine 5'-Monophosphate	Nucleotide metabolomics	2280900	1709900	1659800	2850200	1855600	2309500	1835600	1933200	2252500	3091700	2811000	3283300	3083200	3196000	3091000	2383600	2043000	9	8983200	10048000	9370100	2847400	3282700	3114200	3109700	3570700	3816000
MEDN170	Uridine 5’-Diphosphate	Nucleotide metabolomics	362540	220000	181820	320060	183430	305610	262350	251130	222440	1202100	1284400	1350100	622760	736410	604160	236330	164030	635.43	967990	938520	1083900	938820	966380	787810	322730	579880	916310
MEDN171	Uridine	Nucleotide metabolomics	261500	262790	196110	318260	216820	242310	1059200	976020	1158500	819680	781770	713520	1022900	955500	1015400	183350	134810	141720	779850	819400	799820	820750	926070	985730	806610	764500	817810
MEDN173	Uridine 5'-Diphospho-N-Acetylgalactosamine	Nucleotide metabolomics	3585900	3377000	3087900	6685800	4865100	4798600	5059400	4946800	4863900	3352800	3305100	3279500	3535400	3238000	3951300	3500100	2961500	9	3673500	3576500	4006700	3647000	3465000	3397000	4197900	3920900	4228700
MEDN198	Citric Acid	Amino Acid metabolomics	3655400	2057400	1688500	3845800	2021000	2771900	1099500	667620	588390	14639000	15982000	16583000	11045000	12816000	7752900	4365200	1014300	56795	11993000	11256000	11805000	7215700	8927900	8370500	4291000	8678800	3766700
MEDN200	L-Malic Acid	Amino Acid metabolomics	2761400	2870100	3036900	1648800	1808700	1771700	5611000	2971400	3237600	3990600	3871600	3508700	3209000	4493400	3575900	1752700	1343900	489570	3089000	2636700	2888700	2649600	2889800	3102900	3946700	2412700	3527800
MEDN202	A-Ketoglutaric Acid	Amino Acid metabolomics	572930	717150	818220	453250	333660	411220	744950	418650	449110	617120	563100	537370	437920	368240	428000	530580	478120	423080	550690	361590	548030	486430	382930	341100	767390	417330	702500
MEDN206	Citramalic Acid	Amino Acid metabolomics	65227	32501	68016	93466	51824	64937	100360	75039	94957	71673	95491	71165	101350	111760	84666	126380	127710	9484	105770	83861	75569	118800	128230	130320	65373	79277	81273
MEDN209	Tryptamine	Tryptamine, Choline, pigment	38933	30024	31931	42568	36012	45506	58993	55772	60532	76777	66695	68672	102080	125750	109950	63106	50097	50075	121180	111910	114770	99005	102640	107550	40669	85334	68454
MEDN210	1,5-Anhydro-D-Glucitol	Carbohydrate metabolomics	161120	199340	303960	59941	125260	96287	202360	146820	110940	144200	81572	61411	113540	98493	99531	60972	150220	5368.9	110370	77781	168230	156830	120640	136480	158930	105450	128100
MEDN214	L-Arabitol	Carbohydrate metabolomics	567970	642930	747010	334720	302820	238980	489280	307500	277700	361790	407030	345440	307700	159070	340090	392520	355920	308270	443140	491980	326230	308940	206390	363000	641580	351760	357870
MEDN220	D-Glucose	Carbohydrate metabolomics	492910	447800	465260	390060	395890	496040	570120	563090	579790	455000	455480	367210	535140	588360	592360	393040	406360	401100	238550	199180	241960	362090	472970	388300	372650	415850	443510
MEDN221	D-Mannose	Carbohydrate metabolomics	606000	606720	556540	546880	548080	600800	793460	852930	1032700	634550	582170	496080	784060	765340	717220	615220	522620	653090	294750	261460	298780	560160	554800	613950	624070	530830	653200
MEDN227	D-Glucose 6-Phosphate	Carbohydrate metabolomics	21204000	18415000	15346000	23118000	16626000	19070000	14695000	12486000	13423000	30504000	29312000	29967000	35865000	37471000	34130000	14787000	13945000	11955000	17391000	19026000	20134000	13310000	14245000	15085000	19062000	18574000	19563000
MEDN237	D-Glucoronic Acid	Carbohydrate metabolomics	34299	36709	51368	95443	59772	65468	115000	110700	93399	53207	56599	57423	85072	65302	82519	42535	40205	58720	20289	30075	21853	27505	36382	24487	45341	51776	42096
MEDN244	Orotic Acid	CoOthersEnzyme Factor & vitamin	75246	62792	73797	91513	59949	70965	2126400	1675700	1337300	133450	115460	113620	75545	82277	40088	124640	101340	4908	54581	34404	42581	25282	33647	40908	392990	233240	277750
MEDN245	Pantothenate	CoOthersEnzyme Factor & vitamin	883380	619420	655450	929300	597750	786420	1290500	1176400	1153700	1875900	2052500	1868100	1089200	1281400	1159200	866480	595900	845140	2453800	1892900	2291600	1947800	2107900	2012200	1351800	1409000	1394700
MEDN280	2-Aminoethanesulfonic Acid	Organic Acid And Its Derivatives	85326000	76968000	77119000	86094000	78460000	72788000	87980000	84190000	80422000	100230000	96301000	94892000	89521000	89692000	88870000	72621000	69493000	76370000	100670000	99831000	102600000	104890000	100890000	99088000	93259000	89478000	95317000
MEDN283	2-Hydroxybutanoic Acid	Organic Acid And Its Derivatives	155380	104510	97044	187650	109240	116310	586750	518480	522440	381450	348840	302620	769270	889500	777730	309680	240890	242500	148300	127250	200480	423890	441160	470750	396480	343330	269190
MEDN284	2-Hydroxyisocaproic Acid	Organic Acid And Its Derivatives	551760	471760	557460	258690	255330	239130	591780	295720	265960	310600	326320	280350	329070	332640	259360	227230	264330	289260	312590	341510	334280	313980	336250	317390	511360	245680	306360
MEDN285	2-Methylsuccinic Acid	Organic Acid And Its Derivatives	17260000	12836000	12253000	18035000	11090000	13919000	1172700	779700	787970	43943000	43870000	43237000	4173500	4825400	3946800	9857500	7863500	7371300	2983100	2251300	2860900	23004000	23464000	23754000	17758000	14570000	16672000
MEDN304	Cinnamic Acid	Organic Acid And Its Derivatives	19391	17306	9412.5	11706	12148	12068	20536	21529	17810	18565	15170	11017	23802	34891	27035	23343	17029	13993	42628	29989	39343	42616	46509	43703	23145	31043	19287
MEDN305	Creatine	Organic Acid And Its Derivatives	599260	739190	679290	548160	679330	621990	1113900	1128000	981320	876420	733120	784850	1004900	813340	962760	898240	753260	852740	673750	674970	587570	902580	686830	674560	935490	905730	761310
MEDN314	Glutaric Acid	Organic Acid And Its Derivatives	18430000	13703000	13185000	19627000	11574000	15205000	1167500	816110	876920	49031000	42261000	43663000	4375200	4790000	4130800	10424000	7940600	7861700	3017000	2683600	2972500	23980000	24712000	23178000	18237000	15768000	16569000
MEDN316	Guanidinoethyl Sulfonate	Organic Acid And Its Derivatives	8503.7	7157.5	10452	9837	19148	11971	23745	23096	18322	26114	19472	31145	27794	21134	22506	7138.5	3265.3	1359.7	18353	12743	18690	23225	24587	27173	25668	17861	8461.5
MEDN317	Hippuric Acid	Amino Acid metabolomics	51062	35443	39666	81849	52891	68931	36919	32598	29431	213870	208570	176940	225030	282640	224950	46724	31927	34485	52155	42250	49732	248180	217270	249810	129470	124920	122890
MEDN318	Homogentisic Acid	Organic Acid And Its Derivatives	196260	211130	175510	103820	91969	62300	250200	116280	128340	105220	71824	102800	105150	110580	117210	129580	93610	113060	90869	135420	125510	95722	107700	90263	185310	138090	115440
MEDN321	Kinic Acid	Organic Acid And Its Derivatives	367840	219830	167590	333690	208200	179800	92002	94624	70493	1885500	1749400	1395300	1216400	1365300	1025200	450430	294470	14484	1269200	1343000	1327500	1378200	1003700	874690	440510	954230	631030
MEDN323	Kynurenic Acid	Organic Acid And Its Derivatives	287280	295830	266710	167860	160310	168020	404220	169660	183360	163540	165020	157310	218580	178210	190400	180550	145060	140630	179880	202250	189870	193450	195080	200510	333350	176670	180380
MEDN324	L-3-Phenyllactic Acid	Organic Acid And Its Derivatives	697470	775460	713690	388810	379590	441680	762520	376170	369660	434870	439270	432860	458280	435520	395190	384000	378520	384600	386620	415640	458180	442930	361710	442400	697800	393880	402160
MEDN325	L-Lactic Acid	Organic Acid And Its Derivatives	106800	67829	104420	74899	67581	68175	448020	322730	328420	377960	388100	350620	872900	855050	835800	121020	105260	117400	127420	117720	133830	425050	419750	453520	369930	308210	315560
MEDN335	Methylmalonic Acid	Organic Acid And Its Derivatives	5773200	4806700	4118800	4326300	2507500	2986500	8344400	4414200	5098800	8786400	7278300	6843200	10950000	12459000	10859000	3118800	2717300	6242200	5429600	4174300	5520300	6093100	6954600	7660400	6860600	5278200	6273900
MEDN336	N'-Formylkynurenine	Organic Acid And Its Derivatives	8461.3	7837.8	4247.7	8316.6	5801.5	4327.6	15548	13006	12057	25144	18181	18867	29956	37174	28208	7631.2	9162.5	7058	36134	36203	38593	24723	36939	29858	11824	18902	22700
MEDN338	Phenyllactate (Pla)	Organic Acid And Its Derivatives	496150	460430	598590	222430	293080	227840	593850	272950	249880	263160	240020	256060	285980	249080	234490	245240	291170	294350	309350	308920	306110	258660	321930	333070	518740	251040	292280
MEDN339	Phenylpyruvic Acid	Organic Acid And Its Derivatives	14217000	14322000	15441000	7671000	6624200	6860500	15630000	6431600	6212200	7125800	7585700	7843000	7503400	8134200	6810200	8417900	8001600	8304500	8116200	7628100	7958900	7813200	7667900	7767700	14593000	6961300	8177000
MEDN344	Subericacid	Organic Acid And Its Derivatives	32866	24844	30746	46231	40802	35072	45121	42208	43566	40441	42761	42399	35939	34019	37827	40701	31476	42866	45663	45705	40742	39997	28616	39224	28669	43363	44148
MEDN350	(±)15-HETE [(±)15-hydroxy-5Z,8Z,11Z,13E-eicosatetraenoic acid]	Oxidized lipid	22669	19743	16513	38569	23366	31224	21968	21959	20319	58232	57278	66309	8980.5	7864.4	7719.2	25820	23131	20100	41534	30962	42617	20770	20596	19446	23228	28331	30921
MEDN351	12-Hete	Lipids_Fatty Acids	1038200	779420	726420	1443400	833760	1167700	2590600	2241300	2133700	1977300	2005100	1724200	786440	966150	828540	1084700	894940	858670	2072600	1883300	2210300	2046100	2097800	1944200	1432600	1504300	1598000
MEDN352	O-Phosphorylethanolamine	Lipids_Glycerophospholipids	14611000	13882000	13926000	15974000	14451000	16115000	10296000	9844300	10434000	11247000	11396000	11548000	11819000	10840000	11311000	15279000	13628000	16274000	11517000	12844000	11870000	10663000	11243000	10926000	12639000	11851000	12518000
MEDN368	Lysope 14:0	Lipids_Glycerophospholipids	125850	98860	86417	268400	202560	244480	976950	882150	866920	1252800	1256100	1300800	611760	760510	649370	106890	73086	85489	627710	603500	640690	538770	600670	573970	890190	655310	672950
MEDN373	LipoxinA4 [5S,6R,15S-trihydroxy-7E,9E,11Z,13E-eicosatetraenoic acid]	Oxidized lipid	22228	14415	13683	80339	46486	62092	16931	11517	12465	16768	18439	16216	9	9	9	22975	16615	15869	45899	42589	39413	4291.4	4465.3	5897.3	21764	19848	24251
MEDN376	9,10-DiHOME [(±)9,10-dihydroxy-12Z-octadecenoic acid]	Oxidized lipid	155370	142780	145850	171790	151940	166060	191740	173510	182480	128130	126730	120740	150190	144450	146250	171530	164110	162230	125200	112370	115100	118360	119960	124950	120280	157630	130750
MEDN378	γ-Linolenic Acid(C18:3N6)	Lipids_Fatty Acids	70018	68176	51057	70167	47145	66289	189220	173170	163670	134820	136490	122440	81578	114770	96798	57012	41443	40946	92980	78244	91420	69220	68762	61969	86930	96736	89175
MEDN380	Palmitoleic Acid (C16:1)	Lipids_Fatty Acids	17122000	16044000	15504000	19967000	14998000	18457000	25057000	21816000	21248000	29591000	27445000	28615000	16757000	19168000	17691000	14695000	12744000	12124000	24157000	23377000	24756000	15387000	14527000	14442000	17890000	20015000	19875000
MEDN381	Hexadecanoic Acid (C16:0)	Lipids_Fatty Acids	92782000	91303000	92743000	91070000	92088000	93564000	101210000	86177000	87356000	90209000	83416000	87311000	74730000	74599000	74359000	87704000	86968000	88595000	85580000	83090000	83058000	64088000	64799000	62262000	94502000	92108000	84683000
MEDN383	Linoleic Acid (C18:2N6C)	Lipids_Fatty Acids	30279000	29107000	29885000	28491000	30793000	30565000	46760000	41794000	41442000	28404000	26583000	26930000	25755000	25145000	25122000	27514000	27412000	28232000	22953000	21650000	22009000	20639000	21535000	21651000	23202000	27791000	29235000
MEDN385	Dodecanoic Acid(C12:0)	Lipids_Fatty Acids	28712	21606	23061	29567	33534	34647	33046	46132	45225	41534	36653	34102	38933	35765	59225	37177	40954	35293	37136	39144	39596	34155	37699	42874	24572	29439	28628
MEDN388	Elaidic Acid (C18:1N9T)	Lipids_Fatty Acids	319990	296380	268460	323890	281700	330540	421760	359370	370780	351520	342640	354150	242070	264600	250920	287280	262300	249410	310030	301380	304540	199780	207440	202190	248060	317100	311260
MEDN390	EPA [5Z,8Z,11Z,14Z,17Z-eicosapentaenoic acid]	Oxidized lipid	31106000	27604000	24575000	31509000	25279000	30455000	44513000	41511000	40573000	25790000	24882000	25198000	13632000	16594000	14272000	25465000	20621000	20390000	19669000	17636000	19425000	10053000	10360000	9748700	21916000	25346000	24692000
MEDN391	DHA [4Z,7Z,10Z,13Z,16Z,19Z-docosahexaenoic acid]	Oxidized lipid	4032600	3879100	4091400	4184800	4116600	4384900	4674700	4479700	4383400	3208200	2949700	3056700	2418200	2585400	2355900	3984800	3689500	3722200	2922400	2917300	2878100	2387100	2519100	2489600	3278800	3876300	3889100
MEDN394	Cis-11,14-Eicosadienoic Acid (C20:2)	Lipids_Fatty Acids	16013	10802	12932	20114	12776	14169	20135	14716	11817	22882	17628	20333	28411	15146	15172	7609.7	6783.5	6840.8	15680	19560	20177	11027	12487	11263	19517	11210	14208
MEDN395	Cis-11,14,17-Eicosatrienoic Acid (C20:3)	Lipids_Fatty Acids	41243	51697	48687	37895	53666	50639	35968	44381	49751	51870	55636	50755	72775	61711	71535	62462	68668	66107	58478	62119	61785	82563	73416	76793	42141	58304	59829
MEDN398	AA [5Z,8Z,11Z,14Z-eicosatetraenoic acid]	Oxidized lipid	692320	618410	548310	713540	565070	676210	1027800	958810	905560	552890	549720	549210	304670	367280	308770	571590	447400	454420	412110	376010	428310	209790	230640	199580	478710	574650	552360
MEDN400	Α-Linolenic Acid(C18:3N3)	Lipids_Fatty Acids	94105	90339	74332	79521	52052	72047	232500	216370	203420	199040	181350	186950	133820	174700	145030	75291	56951	56247	130250	122090	132870	105720	104110	99451	110730	135840	130360
MEDN413	Ethylmalonate	Organic Acid And Its Derivatives	113420	78666	87360	108780	58862	101040	8095.5	7175.3	6966.2	312280	303160	274590	30176	27223	19076	54583	50766	49047	19046	20889	12482	148030	143690	152880	98170	94077	96961
MEDN419	Uridine 5-Monophosphate	Nucleotide metabolomics	16065000	11175000	10691000	15263000	9722200	9863600	22551000	20983000	22192000	6213700	5110900	5237100	4119500	4736000	4118600	7328400	6524400	3848800	3171500	4317000	3994700	12653000	12292000	11782000	9759300	9689600	10459000
MEDN431	2-(Dimethylamino)Guanosine	Nucleotide metabolomics	16317	19244	22821	9234	7583.7	9523.1	28272	13610	15188	12378	9416	10188	14959	6768.3	9574.2	12440	10923	14674	14713	17970	15635	15425	12700	12022	21881	15411	19574
MEDN434	Β-Pseudouridine	Nucleotide metabolomics	24698	13370	18442	28913	14653	37331	52838	110310	87413	54805	59374	94266	77815	123400	96581	16693	16008	3602.5	82824	66345	59014	89467	91915	106850	67542	64380	74076
MEDN439	N-Acetylthreonine	Amino Acid metabolomics	40885	28870	20631	61764	41426	57542	51364	73712	60108	84814	86773	93103	55768	62763	58305	68372	55237	29680	77190	60032	62710	90615	101360	81388	84009	56233	70084
MEDN444	Hypoxanthine-9-β-D-Arabinofuranoside	Nucleotide metabolomics	108660000	83690000	85019000	104890000	82748000	94734000	119180000	110640000	109020000	140370000	112800000	151100000	109670000	133890000	104220000	85659000	68228000	55571000	118580000	110360000	118910000	125290000	139910000	138410000	124830000	131740000	119450000
MEDN452	2'-Deoxycytidine-5'-Monophosphate	Nucleotide metabolomics	299780	227110	197720	337640	211870	256170	201480	166370	190370	370350	350890	371210	228190	278170	227430	283970	157450	9813.1	338180	320590	383120	235020	271150	245590	210560	290920	346540
MEDN455	Guanine	Nucleotide metabolomics	15587	13342	7866	7456.8	7193.1	11859	45894	28708	33302	20789	12428	15034	42893	36711	27885	19508	14272	1163.2	37819	33134	37828	42287	66529	50406	19596	23722	33323
MEDN463	D-Fructose 6-Phosphate-Disodium Salt	Carbohydrate metabolomics	10996000	9297100	8905300	11522000	8393900	9492900	8257200	7236100	7179100	14201000	14074000	14875000	16178000	17190000	16373000	7718000	6464700	5833200	9814700	8573900	9017300	6469200	7043400	7092500	10615000	10276000	11140000
MEDN469	Citraconic Acid	Organic Acid And Its Derivatives	52220	45046	45633	31846	9	9	9	9	9	201990	190140	149580	463840	480110	420250	29553	33254	9	9	9	9	32026	28289	9	104000	98263	115840
MEDN478	Aminomalonic Acid	Organic Acid And Its Derivatives	170170	180530	191660	156290	141920	202080	265780	178270	151310	303970	295370	306400	413600	507490	442680	156300	137910	235630	190390	187160	259690	270800	280020	305060	256280	186830	283650
MEDN480	Dl-Glyceraldehyde3-Phosphate	Organic Acid And Its Derivatives	4754100	4903600	4094900	3870600	3262800	3721000	2100600	2864700	2514300	12816000	11015000	16031000	7196300	8217200	7660500	2049200	3601500	50351	10524000	12908000	14354000	17040000	22802000	18623000	4820900	7951900	9855900
MEDN485	D-Fructose-1,6-Biphosphate-Trisodium Salt	Carbohydrate metabolomics	1526700	1451300	1356400	1287100	1047200	1233800	1101400	1016700	1006200	6209900	6199300	7166000	4734500	4861500	4621800	910300	1095400	14284	5931300	5209200	4858800	10984000	13614000	10400000	2654600	4074000	5715100
MEDN490	Fumaric Acid	Amino Acid metabolomics	154580	124970	107890	111540	88405	71662	229290	211400	174570	176900	154610	193280	270650	214930	173670	139270	77173	9	99839	69270	91529	268420	199620	212640	176220	174490	178940
MEDN491	9-HOTrE [9S-hydroxy-10E,12Z,15Z-octadecatrienoic acid]	Oxidized lipid	9303	11983	7700.7	12385	13154	8938.4	16666	13697	12271	28752	22993	29528	8355.1	8930.2	10451	13398	10504	12384	16461	15815	19533	18425	21416	16512	15722	14224	15649
MEDN494	8,15-Dihete	Lipids_Fatty Acids	2679000	2921400	3044500	3288300	2633200	3150100	3611100	3530200	3512300	4840900	4814100	4803300	3558200	4259100	3793000	3063600	2811500	2706400	4479800	4392200	4561400	3159500	3404200	3197800	2931000	3791500	3977900
MEDN496	N-Acetylmethionine	Amino Acid metabolomics	16012	11051	10797	15530	5507.2	10319	23856	22098	17335	35721	34187	41880	32395	41838	33611	24050	14054	20793	53209	40927	56210	96258	98129	104130	45260	31256	40413
MEDN498	Ribulose-5-Phosphate	Carbohydrate metabolomics	4648300	3963500	3731700	4495800	3326400	3704200	7634900	7437300	6757600	8713100	8794500	7048500	9347200	9129600	8843900	3827300	3196500	2803500	12187000	10816000	11251000	11202000	10828000	10760000	7916400	7934100	8693500
MEDN499	Argininosuccinic acid	Organic Acid And Its Derivatives	2361300	1970400	1785300	3470100	2294400	2723000	1378300	1254500	1290700	2036300	1900100	2257900	2750400	2928700	2974700	2307400	1947900	1382000	1215100	1237200	1361200	1556900	1762100	1832100	1921400	2003200	1916600
MEDN502	2-Deoxyribose 1-Phosphate	Carbohydrate metabolomics	2914900	2093900	2708800	1823500	1403200	1455100	3361500	2816700	2630300	3344200	3155100	3399700	3556900	3242100	2678100	1869300	1785700	843320	2980700	2605300	2758300	3914800	4148600	4069000	3476100	2713000	2782700
MEDN506	N-Acetylglucosamine 1-Phosphate	Carbohydrate metabolomics	2565800	2270300	2058400	3431000	2269800	2768200	3968900	3625000	3998800	2392200	2590800	2182800	2215600	2294800	2196600	1269200	1139800	957450	2361100	2070000	2305600	2381600	2362500	2277600	2631000	2687500	2454100
MEDN528	(3-Methoxy-4-hydroxyphenyl)ethylene glycol sulfate	Organic Acid And Its Derivatives	12618	17322	9700	3640.2	3583.8	4711	33021	31330	28552	13217	8049.9	4385.4	28715	39643	33471	17631	16168	20699	7611.3	5798.4	5202.3	8831.3	10525	3116.7	19277	14661	16371
MEDN530	Pimelic acid	Organic Acid And Its Derivatives	44497	50944	41619	78657	53523	57638	73472	70718	65404	80036	69655	69986	43610	42846	37196	61144	52490	49815	76902	68769	69592	64894	62623	58438	59359	64231	61119
MEDN531	D-Glucarate	Carbohydrate metabolomics	13280	5133.2	12831	15742	12007	12370	22934	29621	25239	21434	39868	27673	26852	22967	23339	9185.9	8356.9	6254.7	19016	15515	27303	20950	24784	24979	19525	20669	23553
MEDN533	Xanthosine	Nucleotide metabolomics	51126	52005	70247	111430	70459	47285	1299900	1050200	1003800	2084400	1961000	1391600	1725100	1867800	1803700	170600	189050	151650	692590	497950	630960	489840	479890	448690	845600	736190	972800
MEDN536	estrone 3-sulfate	Hormones	5638.9	4062.2	3756.5	9507.2	4937.5	5559.9	7314.9	5299.7	5501.5	22806	18760	16281	4700.7	6237.6	4581	2679	2969.6	2863.7	19347	14988	16930	6698.8	4846	7787.4	7948.7	9977.4	5749.4
MEDN537	ADP-ribose	Nucleotide metabolomics	4572300	3736200	3749100	8270600	6319300	6670100	446910	491360	508790	2512200	2332700	2437000	795030	527170	628950	6657200	6862300	5578800	1310100	1189500	1288900	77326	108580	107590	2539300	1956200	1783500
MEDN538	UDP-glucose	Nucleotide metabolomics	18607000	17526000	15564000	21988000	17851000	21761000	12648000	16895000	18128000	25006000	21337000	22902000	21936000	20347000	20582000	15639000	13823000	10263000	23697000	23163000	22301000	19471000	21175000	19303000	18700000	17389000	22705000
MEDN553	2-Methylbenzoic acid	Benzene and substituted derivatives	214310	158540	172030	101380	77576	77540	1052800	911360	1097100	353620	295000	251260	682520	693430	737290	223540	187200	178650	105700	132460	125020	327190	316440	355110	465830	405030	393480
MEDN554	2-(4-Hydroxyphenyl)ethanol	Benzene and substituted derivatives	244210	253830	243730	396630	363850	354430	276600	372470	334960	363220	321220	344280	392840	364280	330660	389210	297360	376570	363110	303730	356910	352270	297460	354760	317150	309320	337970
MEDN555	Hydroxyphenyllactic acid	Carbohydrate metabolomics	317870	273120	257100	138320	161590	143800	283780	112080	77080	100480	147740	150400	159550	120040	96477	137220	132030	149490	159600	109120	108850	145610	171380	133160	276400	118500	156200
MEDN561	N-Acetylaspartylglutamic acid	Amino Acid metabolomics	320490	206010	193670	358130	273650	261030	242560	210130	167280	448480	425210	442700	445070	469690	510510	275520	151230	9	564540	532530	604850	513740	505960	411120	353320	387420	484240
MEDN563	DL-Benzylsuccinic acid	Organic Acid And Its Derivatives	65077	61524	40158	13154	24719	33437	11125	18604	24289	59831	17604	19592	36248	198450	47181	74098	33474	48892	17663	49725	94069	17473	29665	21195	19606	11410	13096
MEDN569	DL-o-Tyrosine	Amino Acid metabolomics	1244400	1017700	910090	1272000	977740	1008600	1970400	2040100	2121500	1610200	1772700	1468500	1395100	1583700	1647200	1213400	1037900	1044700	2175700	2201600	2210200	2454900	2440100	2249100	2174500	1556700	1687200
MEDN571	3-Methoxybenzenepropanoic acid	Carbohydrate metabolomics	7261.5	6698	8736.4	7611.5	6474.8	5915.3	9035.1	6533.7	6625.7	12943	11342	11911	8227	7842.5	9163.2	8702.3	6719.7	10293	14114	15097	15363	9209	4936.5	7342.9	10492	10147	10310
MEDN573	GDP-L-fucose	Nucleotide metabolomics	848150	860250	666250	1171800	661560	837590	636470	653700	682470	1364600	1238100	1358100	887420	982270	887700	930890	675530	367250	1478200	1466200	1622200	1592000	1666500	1848400	1203100	1156500	1019500
MEDN579	N-lactoyl-phenylalanine	Amino Acid metabolomics	9834.8	8669.8	6085.7	8483.1	4062.9	6445.1	69090	66415	61057	40316	35091	31274	149900	192560	174000	18102	15444	11450	18432	17811	23279	90250	90798	91913	63269	54283	50516
MEDN581	Imidazoleacetic acid	Organic Acid And Its Derivatives	5581400	5228600	5582600	3020300	2998400	2897600	5938800	2669500	2897500	2553700	3146200	3114700	2631100	2744700	2796800	2865700	2812400	3639900	3205600	3091800	3190000	3164400	3014100	3032700	5687300	3359600	3074800
MEDN587	N-Acetylvaline	Amino Acid metabolomics	215420	279250	286430	191430	136340	131920	270290	150250	112890	125630	169820	177200	147700	115220	94065	122680	161800	188590	165040	118910	152910	145820	126140	123690	237810	159840	165320
MEDN593	D-(+)-Malic acid	Amino Acid metabolomics	2722200	1830700	1592400	986460	1153300	992140	2445300	2086700	1830700	2604200	2008000	2235100	2624600	2892900	2353200	1257600	1188400	208010	1864600	1098000	2226900	2051000	2496700	1957000	2992800	1966400	1617900
MEDN602	deoxyguanosine 5'-monophosphate (dGMP)	Nucleotide metabolomics	1996300	1710900	1018100	3318900	1830100	2373500	3371500	2472300	2880300	5531300	4656100	4895400	4949500	3775700	3803800	2373400	1853600	2276600	6269500	6352300	6108300	7925800	8426800	7882000	5124500	4315800	6638200
MEDN604	Tetradecanedioic acid	Lipids_Fatty Acids	38820	31919	41142	34101	34336	40391	39151	43790	39033	38967	38639	35999	38779	32736	36797	35490	32294	34693	34544	34975	35442	37386	36968	37999	37186	39013	40264
MEDN615	Carbamoyl phosphate	Organic Acid And Its Derivatives	12551000	12179000	11062000	13692000	12855000	12535000	10293000	9402000	8603000	10639000	10335000	11098000	11567000	11265000	11710000	10901000	12247000	12532000	12214000	11329000	12244000	10102000	10603000	11623000	11459000	10600000	10861000
MEDN616	O-Acetyl-L-serine	Amino Acid metabolomics	20584	21930	26044	16650	21648	18182	22808	27457	28352	26107	23880	20473	26609	16729	21171	24129	19082	23255	26714	25661	27837	26267	26052	28930	24515	21596	21395
MEDN624	5'-Adenylyl sulfate (APS)	Nucleotide metabolomics	2734100	2014900	1441400	3498100	1690700	2265100	1799700	1759000	1594800	13794000	13287000	12420000	6066800	6511100	4937400	3029700	1882100	669240	11662000	12684000	13505000	10359000	12860000	9412400	3101800	5876400	8315900
MEDN641	Ribose 1-phosphate	Carbohydrate metabolomics	1995100	1606900	1346500	2020400	1275900	1657200	3286200	2986600	3017100	3701000	3559900	3289100	3764900	4037600	4089100	1626900	1298700	1239700	5040600	4546900	4821000	4466400	4665000	4052700	3516800	3153600	3440900
MEDN651	Succinic anhydride	Organic Acid And Its Derivatives	8687800	5992400	5902300	9618900	6225900	8266400	10360000	8068300	8269900	9020800	8597300	8771100	7982200	9215600	7752300	5333600	4748800	2946100	6249400	6205200	5209700	6117600	6805800	6958300	7857800	8946600	7384200
MEDN656	Indoleacetaldehyde	Indole And Its Derivatives	329420	266760	286190	533800	319910	416240	626470	598040	603520	665260	704460	668900	928010	1132000	1026800	596160	467640	386970	1077900	1095400	1102600	1047700	1051100	1086900	417490	824430	735400
MEDN657	D-Xylulose 5-phosphate	Carbohydrate metabolomics	8376000	7093200	5897200	8309900	5896200	6565600	14415000	14328000	13071000	15998000	17293000	15467000	19893000	19846000	20346000	7190400	6129600	5052300	18369000	16729000	19005000	19479000	18577000	18943000	15580000	14840000	15861000
MEDN658	Hexadecanedioic acid	Lipids_Fatty Acids	63007	63676	55179	50513	53300	60476	77630	68651	66776	78182	77396	68199	75360	65862	71533	53980	64123	58394	64202	67523	66445	70742	68566	68886	55871	69131	64916
MEDN659	Pyrophosphate	Organic Acid And Its Derivatives	1838200	1357200	1181900	1954100	1559400	1703500	2643700	2473000	2373100	2637600	2743100	2454400	2737700	2662100	2714000	1759100	1381000	1186100	3513800	2621600	3352500	4098200	4317600	4171200	2644800	2783900	2846900
MEDN662	Gamma-Glu-Leu	Organic Acid And Its Derivatives	648750	432620	423190	561590	332800	464640	1103400	925490	908210	1294400	1204800	1196400	1151700	1393700	1216200	971440	713280	691180	3378900	2741800	3241800	2248500	2437800	2431300	1485700	1330200	1338300
MEDN669	5-oxoETE [5-oxo-6E,8Z,11Z,14Z-eicosatetraenoic acid]	Oxidized lipid	54760	46617	41981	115560	67066	92421	42562	32275	35619	178610	161860	187270	14882	12365	10500	64193	54245	44966	105470	102730	113230	54832	52502	56700	65246	73099	72489
MEDN673	Isopropyl myristate	Fatty acyls	58839	51654	56381	52600	57842	60104	60408	58839	58555	61672	57714	57821	64069	58748	60712	60367	58213	62570	56980	61662	57866	64103	68030	62789	57266	57657	57401
MEDN689	2,5-Furandicarboxylicacid	Organic Acid And Its Derivatives	174170	236960	301290	296850	365090	261660	337320	317920	333620	235890	267680	309800	233800	246530	227570	508050	397030	254480	401790	306810	345700	323910	248540	328620	370140	317880	489370
MEDN694	2-nonanol	Alcohol	131760	99004	91589	79452	82753	94973	111850	120820	113230	102850	120770	120820	141650	170070	146460	95777	103040	88899	90325	88197	104270	119220	133860	116940	117030	104920	121310
MEDN713	6-Phosphogluconic Acid Trisodium Salt	Carbohydrate metabolomics	174230	149800	145710	139770	101970	181770	275680	204630	175690	226090	215890	197370	339640	339850	377850	132460	115540	31628	1267900	1106400	1156200	314940	306950	359460	226190	309870	409570
MEDN724	Aspirin	Organic Acid And Its Derivatives	318860	286570	434900	423870	339750	318500	573250	296220	417740	341540	242850	386390	159510	181320	179640	436680	167950	9	292940	347470	285550	212910	205510	214100	255750	271490	265540
MEDN727	Methyl hexadecanoate	Fatty acyls	37951	39943	38026	48178	45096	41768	40250	46379	56095	46665	43188	40395	46227	48005	42296	45432	42952	49826	44788	41733	46048	42588	46537	47646	39743	40846	41484
MEDN731	4-tert-Octylphenol	Phenols And Its Derivatives	342920	357710	375890	361290	357450	399100	378870	430190	411240	342820	326200	356260	368420	340050	399490	382670	367410	373250	350370	333090	336680	337590	343450	360880	353980	343420	359220
MEDN732	RICINOLEIC ACID	Fatty acyls	22562	16908	20109	22031	18671	20891	42520	36209	33532	22564	22214	23868	18385	21714	23913	28473	25609	26334	25442	24114	25870	27051	19502	21227	19530	25922	29495
MEDN733	PHENYL-BETA-D-GLUCOPYRANOSIDE	Carbohydrate metabolomics	904230	889480	897700	886660	920750	920380	1035000	835290	858570	919440	827740	873760	723200	728770	717620	868180	863600	885130	859200	838870	830010	608300	617670	599710	921080	911980	854730
MEDN734	Cis-3-Hexenylacetate	Fatty acyls	43712000	38692000	32920000	41473000	38772000	41399000	55398000	52454000	41593000	48061000	44337000	46025000	63887000	66735000	60041000	42632000	42063000	41593000	29777000	37970000	37434000	49544000	48595000	49867000	48147000	48226000	47370000
MEDN741	Methanesulfonic acid	Others	352390	388090	305600	522610	380150	417510	473080	414750	439610	1869700	1578700	1624700	734910	792700	710280	482700	426430	264320	942460	732190	895140	3242800	3423600	3422700	1233900	1144500	1259300
MEDN743	2-Nonanone	Aldehydes, ketones, esters	45981000	39406000	39025000	43909000	38411000	38364000	57730000	54733000	52192000	48393000	42039000	46269000	60095000	64054000	58690000	45258000	44456000	43370000	37540000	35602000	36500000	45951000	50451000	47201000	47041000	46921000	45955000
MEDN747	2,4-Di-tert-butylphenol	Phenols And Its Derivatives	30098	29503	33272	36448	32654	33733	28174	36902	38090	28551	31074	31138	28564	33542	34171	30979	30558	36958	30609	26497	33565	31716	34919	32728	32368	32125	29641
MEDN748	Methylparaben	Benzene and substituted derivatives	18931	17050	19563	16163	14657	15758	14782	12321	15345	18693	17711	22070	24096	22680	12724	21046	16119	24375	23628	20041	21465	12397	18569	18406	22313	19877	21915
MEDN750	(±)12-HEPE [(±)-12-hydroxy-5Z,8Z,10E,14Z,17Z-eicosapentaenoic acid]	Oxidized lipid	336560	258650	259760	565710	363050	472750	710840	583790	569120	365110	351750	295800	113180	151300	116450	342190	258160	253950	364340	315470	360670	357200	363190	363770	318110	341940	354180
MEDN751	(±)12-HETE [(±)12-hydroxy-5Z,8Z,10E,14Z-eicosatetraenoic acid]	Oxidized lipid	1707600	1328100	1249500	2521300	1597400	2016300	4099400	3570500	3504400	3270500	3123000	2795800	1239300	1473700	1317600	1785400	1381600	1329300	3306700	2833600	3421200	3221200	3137600	3200500	2308000	2540600	2647400
MEDN753	(±)16-HETE [(±)16-hydroxy-5Z,8Z,11Z,14Z-eicosatetraenoic acid]	Oxidized lipid	10158	7127.5	6525.4	14257	8361	13829	23429	18962	20018	19954	20345	15371	7269.7	8461.3	9965	6923.3	7965.7	7400.7	20982	19739	21710	22891	18065	20537	10359	11627	16198
MEDN756	(±)18-HEPE [(±)-18-hydroxy-5Z,8Z,11Z,14Z,16E-eicosapentaenoic acid]	Oxidized lipid	270750	202770	172510	393700	290150	341450	542200	455510	454830	274350	261320	221660	72186	87863	70496	255020	198860	171240	269740	224500	284370	240850	244880	241760	231920	254540	301800
MEDN758	(±)4-HDHA [(±)4-hydroxy-5E,7Z,10Z,13Z,16Z,19Z-docosahexaenoic acid]	Oxidized lipid	90574	65019	63246	121340	69915	98353	89598	75869	75183	90653	75300	82207	11703	8674.5	8447.2	75424	61469	61558	62801	63733	63923	38572	45014	46944	55647	63811	69435
MEDN759	(±)5-HEPE [(±)-5-hydroxy-6E,8Z,11Z,14Z,17Z-eicosapentaenoic acid]	Oxidized lipid	41738	33004	30291	113120	70899	84478	81678	65353	71980	35471	30491	29983	4841.8	8885	7678	32825	26692	24381	23979	17616	22163	22340	20895	20962	31418	38201	37741
MEDN760	(±)5-HETE [(±)5-hydroxy-6E,8Z,11Z,14Z-eicosatetraenoic acid]	Oxidized lipid	273980	195020	196510	509520	345750	450630	434810	389440	376670	480610	453860	502880	92359	105960	100880	249420	197190	201070	338350	290160	358020	275470	281120	273810	268570	320230	305410
MEDN761	(±)7-HDHA [(±)7-hydroxy-4Z,8E,10Z,13Z,16Z,19Z-docosahexaenoic acid]	Oxidized lipid	16016	16967	18345	28851	21806	27269	31921	29494	28243	24765	22376	22877	3716.1	3603	3139.8	19732	14534	16964	20690	18203	20443	15539	11675	14869	15236	16597	18344
MEDN763	(±)9-HETE [(±)-9-hydroxy-5Z,7E,11Z,14Z-eicosatetraenoic acid]	Oxidized lipid	69360	57993	47566	99496	62138	80947	133970	115360	105720	131460	138500	141740	43044	46855	46194	75081	56509	41520	132670	110640	138700	123300	116890	102210	90077	101030	103400
MEDN765	11,12-EET [(±)11,(12)-epoxy-5Z,8Z,14Z-eicosatrienoic acid]	Oxidized lipid	259160	206110	189970	450640	254320	337430	293120	239990	244400	1073500	1020800	987570	192550	194460	179340	261700	184590	190710	975860	873210	954830	423990	477680	468800	388420	444660	483420
MEDN768	13-oxoODE [13-oxo-9Z,11E-octadecadienoic acid]	Oxidized lipid	92325	74729	71639	152910	106220	138880	97563	90934	92235	233870	196920	229540	48353	47190	42853	91063	83463	78669	142090	109420	135920	95423	107940	95566	95090	115020	130900
MEDN769	14(S)-HDHA [14S-hydroxy-4Z,7Z,10Z,12E,16Z,19Z-docosahexaenoic acid]	Oxidized lipid	86596	64071	62941	272800	155610	211300	282410	224470	234630	86003	82755	81911	13155	15750	9899.2	70108	64855	56614	75757	58046	68823	49617	54775	55774	93319	93836	102150
MEDN771	15-oxoETE [15-oxo-5Z,8Z,11Z,13E-eicosatetraenoic acid]	Oxidized lipid	236420	197180	182370	468940	315530	443860	197270	174720	163990	985070	877040	1099800	80794	63221	57279	319930	235580	243860	568630	480650	572290	300080	337330	322650	329680	382230	395660
MEDN776	5(S),15(S)-DiHETE [5S,15S-dihydroxy-6E,8Z,10Z,13E-eicosatetraenoic acid]	Oxidized lipid	15214	13327	14242	57791	33040	45135	33774	31370	31833	9998.3	9363	6622.6	9	9	9	4075.7	4862	5149.8	8063.5	7521.4	7862.4	9	9	9	12272	13130	16409
MEDN778	5,6-EET [(±)5,6-epoxy-8Z,11Z,14Z-eicosatrienoic acid]	Oxidized lipid	23035	19384	18245	30967	19406	25532	25508	20931	22450	38819	31673	32836	5265.5	4264.7	2856.5	18088	17404	13295	13970	13814	17552	12350	10511	12736	25945	20608	14515
MEDN779	5-HETrE [5S-hydroxy-6E,8Z,11Z-eicosatrienoic acid]	Oxidized lipid	21084	14189	13615	36748	23428	27982	27449	22081	19055	93808	86597	94041	17117	17435	17369	12701	8859.8	10279	61930	53141	61115	36906	34911	33367	30099	39061	35649
MEDN782	8,9-EET [(±)8,9-epoxy-5Z,11Z,14Z-eicosatrienoic acid]	Oxidized lipid	18657	11978	18344	24842	21343	31169	29615	24801	29234	111670	94916	126600	17996	16877	14449	24393	18206	16931	58544	51478	60805	33746	39590	36044	33289	43375	41095
MEDN784	9-oxoODE [9-oxo-10E,12Z-octadecadienoic acid]	Oxidized lipid	156060	151190	143690	218420	202490	236530	190050	169920	186980	328680	293030	323850	186950	181270	193330	209990	191630	206080	268600	282080	288980	246650	245730	255650	156060	206420	258370
MEDN791	PGD1 [9α,15S-dihydroxy-11-oxo-prost-13E-en-1-oic acid]	Oxidized lipid	12794	10685	8443.2	21151	12496	14548	22276	15119	17228	83514	78411	64894	21443	26329	22738	7042.4	5787.7	5023.3	47968	47048	51409	23356	26655	30179	24991	35859	28304
MEDN792	PGE1 [9-oxo-11α,15S-dihydroxy-prost-13E-en-1-oic acid]	Oxidized lipid	50803	34308	31382	65606	48362	48457	69121	63122	64113	245210	254560	225460	75036	93233	74784	27293	23276	22028	161570	143570	166100	89745	85622	76657	79422	105010	94282
MEDN793	PGE2 [9-oxo-11α,15S-dihydroxy-prosta-5Z,13E-dien-1-oic acid]	Oxidized lipid	410200	281140	255940	514920	303370	401720	477620	402430	392260	1917200	1988700	1708500	615390	702670	624090	234670	193920	177960	1394200	1270100	1458500	744420	787070	800980	790220	767820	779620
MEDN808	Myoinositol	Carbohydrate metabolomics	186370	179240	202030	254340	257130	209080	476820	434890	403190	269900	333100	332990	226630	225100	289650	159000	145880	158720	354160	384670	394490	296590	270920	286630	331420	337080	333430
MEDN818	N-acetyl-beta-alanine	Amino Acid metabolomics	226440	165720	111760	193050	141300	138430	230750	223770	209490	321410	349570	315420	319450	366890	403130	144550	127640	78552	537810	449620	465120	669350	755580	650800	293320	331200	346400
MEDN821	Scyllo inositol	Alcohol	158880	155430	167900	170450	189050	158150	284880	331510	281100	250350	195840	212370	216580	193900	206360	107500	130750	135700	273550	258110	261090	178290	212910	195930	204670	179040	232910
MEDN822	Cysteine glutathione disulfide	Amino Acid metabolomics	486710	372660	357520	322800	272860	280710	703190	540770	500300	1078000	921550	859970	690610	733550	762120	447780	429170	1126000	1437600	1164100	1289900	1510300	1616500	2070300	1147200	752270	932230
MEDN832	D-Glucosamine 6-Phosphate	Carbohydrate metabolomics	3590400	3246300	2413200	2351800	2888100	2498600	2808000	2222400	1910800	1992000	1409400	1728200	1068700	1632800	900970	2407700	2078700	3237800	802040	1314900	1224300	362410	376420	503830	1890700	1542200	1444300
MEDN844	Stachyose	Carbohydrate metabolomics	23732	23854	23514	15446	28830	19546	18971	16605	18978	26123	26399	17704	27949	33041	32054	18900	17784	32104	10001	16035	6878	13518	11757	12876	21288	18062	14126
MEDN854	Mono-Methyl Glutarate	Organic Acid And Its Derivatives	146950	100330	144840	148180	137060	143670	104190	145820	143520	119900	145670	129240	156810	143550	116680	121420	115250	164890	152730	141720	133960	130040	165030	128130	66467	49703	62400
MEDN862	Phenylpyruvate	Benzene and substituted derivatives	39076000	39418000	43156000	19299000	19456000	21526000	43167000	20490000	20451000	20695000	22841000	22693000	21105000	19816000	20268000	23025000	21857000	25363000	24967000	23116000	24229000	20574000	22473000	21916000	37972000	21078000	25014000
MEDP002	D-Homocysteine	Amino Acid metabolomics	38299	43530	51190	64644	46932	43823	91789	67702	90123	81320	64128	65725	87687	66562	57718	69974	51186	34641	96133	79906	94529	116200	116240	97912	68571	70360	52329
MEDP006	Glycine	Amino Acid metabolomics	908020	790550	779400	851190	845170	765990	1047400	1022700	1064100	1137900	1296900	1022600	1043300	991500	1063700	825490	816240	803270	1588300	1575200	1468400	1240400	1299000	1278900	1296800	1040400	1083900
MEDP009	L-Tyrosine	Amino Acid metabolomics	32554000	24719000	23232000	31668000	20077000	20130000	51088000	44489000	45957000	42045000	41499000	36894000	38749000	45387000	39250000	30266000	25035000	23477000	49154000	43038000	48591000	48010000	55099000	51823000	44422000	40336000	38896000
MEDP010	L-Arginine	Amino Acid metabolomics	5104400	4532100	4243300	5729700	5211300	5423400	5852200	5522200	5230700	1922600	2732700	2131800	3917900	4720100	4388100	5480000	5124700	4836100	5065600	5188100	5370700	6275600	6524700	6220200	4965000	4425400	4542500
MEDP011	L-Lysine	Amino Acid metabolomics	36429000	35051000	36627000	41780000	31140000	34992000	31979000	23087000	25418000	34489000	34037000	38549000	18326000	10290000	9955000	31553000	28433000	27653000	21488000	17412000	21929000	26736000	25365000	23990000	43525000	28661000	20325000
MEDP012	L-Ornithine	Amino Acid metabolomics	75894	74050	110930	39575	78738	81062	121760	141470	88659	64921	130410	79421	84375	71039	69686	48156	71205	35437	98840	138370	124250	96259	119900	114650	87463	117910	74434
MEDP013	L-Alanine	Amino Acid metabolomics	10446000	9271600	9452000	9433100	8385600	8185400	16242000	14593000	14214000	11543000	12398000	11596000	16438000	16897000	16344000	11983000	10126000	10423000	15151000	14892000	13976000	16594000	16517000	16527000	14839000	13017000	13295000
MEDP014	L-Aspartic Acid	Amino Acid metabolomics	24288000	22869000	21460000	28368000	23848000	22042000	12967000	11729000	12267000	20111000	20323000	20810000	14655000	14357000	14625000	20223000	16473000	17871000	28727000	27959000	27127000	20269000	21235000	20059000	23097000	20707000	19891000
MEDP017	L-Histidine	Amino Acid metabolomics	25879000	23527000	23360000	28624000	24766000	26728000	50575000	50130000	49757000	31314000	30731000	28958000	38069000	37107000	36806000	24772000	22617000	23255000	39393000	37352000	39918000	38876000	39800000	40122000	38248000	34661000	34868000
MEDP019	L-Leucine	Amino Acid metabolomics	104740000	86848000	83062000	94063000	70005000	85063000	125730000	120700000	114800000	112960000	98510000	109090000	115810000	130740000	112760000	104070000	85995000	90207000	120740000	131040000	124670000	121610000	128200000	131180000	120360000	110320000	111830000
MEDP020	L-Methionine	Amino Acid metabolomics	9194000	7442200	7039000	7436900	4648400	5018800	11394000	9093500	8802300	6624500	7554800	5616900	7750000	7578700	7367200	7517100	6850200	6002200	17076000	12940000	15500000	18383000	19927000	17293000	9915500	9590000	10374000
MEDP021	L-Phenylalanine	Amino Acid metabolomics	59385000	54246000	60185000	61789000	51181000	54536000	60306000	63268000	63257000	59921000	60059000	59248000	62905000	61344000	65688000	60580000	57338000	56792000	61277000	60182000	63906000	69357000	61255000	59499000	60253000	60340000	59832000
MEDP022	L-Proline	Amino Acid metabolomics	43231000	37769000	34274000	61398000	50377000	54018000	71607000	61681000	63896000	57360000	53162000	52274000	55730000	57345000	53079000	37333000	31028000	32983000	60314000	56528000	58479000	54233000	56866000	53882000	54691000	52083000	50565000
MEDP024	L-Serine	Amino Acid metabolomics	14904000	13464000	13112000	12106000	10868000	10656000	13227000	12363000	12440000	9011100	9506100	9207700	12353000	12873000	12761000	15188000	15460000	13917000	16702000	16482000	16201000	17985000	18815000	17095000	14633000	13802000	14601000
MEDP026	L-Valine	Amino Acid metabolomics	38166000	32722000	30670000	34599000	25865000	29484000	52218000	48700000	47317000	37083000	38994000	35285000	52749000	54484000	50341000	40658000	35043000	32967000	68435000	60242000	65742000	64685000	69147000	62283000	52713000	48663000	50651000
MEDP028	(5-L-Glutamyl)-L-Amino Acid	Amino Acid metabolomics	79568	85354	54961	69634	64225	65049	127000	83534	109580	185490	201760	129630	161420	174450	145300	91206	88987	83845	240150	198970	260660	133540	159050	138810	137930	144930	147350
MEDP035	5-Hydroxy-L-Tryptophan	Amino Acid metabolomics	16063	14654	11786	57305	34861	44679	16744	19269	15682	172530	153380	170100	24607	28775	26694	51940	20805	37254	229760	172990	218120	125140	108550	139790	76584	82432	76679
MEDP036	5-Oxoproline	Amino Acid metabolomics	134780	123050	106540	174700	164240	89537	232840	190800	168250	275890	204340	241380	204600	45076	178810	176020	183700	144230	327820	313010	478540	266680	224900	323700	196630	180870	239560
MEDP039	Betaine	Tryptamine, Choline, pigment	13932000	12338000	10986000	17088000	11742000	14794000	22709000	20064000	19171000	48176000	50930000	47978000	35858000	40711000	38575000	11763000	10324000	9485100	67279000	59138000	62764000	48261000	57159000	54390000	41077000	38901000	40542000
MEDP043	Glutathione Oxidized	Amino Acid metabolomics	2074000	1778300	1390300	2640500	1549200	2420800	551700	390200	401970	4719400	4343000	5221100	2162000	3456100	3149200	2385100	1875200	1449500	4836900	4993000	5401100	2100500	3386500	2012800	1813800	2819200	3482200
MEDP047	Histamine	Amines	976510	1068900	918800	1284300	1147700	1036500	1377100	1130400	1028400	1286100	1489000	1121200	1544800	1812800	1429100	623480	488470	614390	1592600	1081900	2058600	1249000	1200200	1302600	1191300	976050	1145200
MEDP051	L-Cystathionine	Amino Acid metabolomics	879350	725830	775000	1591400	1264700	1381000	6460800	6894200	7007700	10639000	12253000	12325000	25189000	24909000	27030000	3533300	3691700	3300400	4443600	5137300	4789000	11871000	11819000	11920000	10956000	9599300	9536900
MEDP052	L-Cysteine	Amino Acid metabolomics	58550	61947	40146	31524	33510	36094	73439	72207	77435	73207	82132	62817	90356	94424	82415	50248	41938	51141	88072	68630	95922	147530	139200	141490	93722	79027	76798
MEDP054	L-Glutamine	Amino Acid metabolomics	31405000	31691000	25564000	31077000	24912000	28931000	27325000	20084000	23966000	32296000	28391000	33139000	15087000	8819600	10547000	25421000	22597000	20649000	19271000	14867000	17541000	23884000	22649000	22980000	35696000	25650000	18355000
MEDP056	L-Homocystine	Amino Acid metabolomics	27676	47573	47418	25232	18656	23908	74435	48310	88826	25190	51414	22472	39219	27877	38539	29372	29057	24368	53259	58170	52452	32420	75853	49883	40432	30769	53799
MEDP059	L-Theanine	Amino Acid metabolomics	570060	410740	486690	586760	487560	390110	608240	542480	485150	296120	399290	250980	443420	441600	423960	505500	410660	472180	607380	647730	738280	868350	879270	851620	535100	572320	477160
MEDP060	Methionine Sulfoxide	Amino Acid metabolomics	361410	302550	296640	464850	415750	462970	179190	154810	188320	520640	504420	475700	252280	261010	288960	458660	393730	343480	522450	592380	501850	468490	388570	362030	326630	428450	508350
MEDP061	N,N-Dimethylglycine	Amino Acid metabolomics	2913700	2425300	1963800	3133300	2611400	2913000	2978200	2741400	2737500	3041200	2931600	2484300	1395500	1560500	1174800	2102200	1737400	1868300	2986500	2721800	2745200	3265200	3498300	3209700	2323200	2739200	2534800
MEDP062	N6-Acetyl-L-Lysine	Amino Acid metabolomics	313190	341160	132000	83982	72603	78327	82517	76625	39961	75706	101460	56054	149340	153630	131350	444420	467710	387090	300330	333580	174960	456970	468880	341350	249430	309800	156360
MEDP063	N-Acetylaspartate	Amino Acid metabolomics	912610	799800	716780	1859900	1333300	1395200	1117400	951910	1002100	1339800	1180700	1297300	1026400	1123600	864020	604420	695540	607360	1045800	1054100	1176100	1113800	1105700	1017400	1122700	1095500	1141700
MEDP067	N-Acetylmannosamine	Amino Acid metabolomics	308390	254970	198510	204880	193090	208170	441560	370160	312420	315400	276640	261490	387010	332900	285300	237530	213680	175080	232470	275620	256710	212560	275590	279250	280300	294710	286600
MEDP075	Nα-Acetyl-L-Arginine	Amino Acid metabolomics	44486	29199	26774	102420	82265	122160	107230	107770	105200	67192	50829	62611	56886	60004	49121	51914	42399	41685	44373	30193	51388	45230	40009	42433	54507	49966	37744
MEDP078	Phe-Phe	Amino Acid metabolomics	66265	56517	66794	43163	19971	33725	64637	53937	49283	40701	32696	36520	38548	46765	36666	34453	38546	34614	45137	44592	49742	35871	46357	38497	61674	26889	43675
MEDP080	S-Adenosyl-L-Methionine	Amino Acid metabolomics	46905	29749	44245	54601	45949	35393	48098	31070	37633	74148	71629	65187	74821	75865	69066	56174	36181	47753	51789	44632	45872	54365	61628	72735	79650	51285	60388
MEDP082	S-Sulfo-L-Cysteine	Amino Acid metabolomics	26437	22049	16600	13074	18804	27006	54381	55191	58178	29297	30790	20819	99208	111300	115440	34581	24783	20616	20524	20094	18739	44965	44449	52562	40526	39125	50035
MEDP083	Trans-4-Hydroxy-L-Proline	Amino Acid metabolomics	85885000	73492000	70441000	76788000	59013000	62771000	104720000	99137000	95283000	92853000	85895000	86943000	97918000	107630000	97346000	86298000	71057000	76366000	105980000	109300000	100470000	103150000	106810000	110390000	102440000	92611000	96889000
MEDP086	Urea	Amino Acid metabolomics	23655	39648	55722	43679	46806	40708	199430	227800	213950	154080	198520	156110	184870	236310	227930	27661	40367	37797	206780	122940	171640	190050	196800	250660	118060	126830	128870
MEDP089	N-Acetylhistamine	Amines	15654	21661	14993	16349	24642	14326	156840	95146	105820	22414	21155	16256	27133	52761	11158	9536.3	10887	8848.9	9487	13702	19686	4394.7	38285	27144	19077	31864	29912
MEDP101	P-Coumaric Acid	Benzene and substituted derivatives	203500	96475	162370	164080	103830	157730	347550	274570	291250	218500	257710	201480	279580	292840	194600	140810	167750	125800	289610	242090	266570	362270	390120	371860	307930	283790	231250
MEDP115	1,4-Dihydro-1-Methyl-4-Oxo-3-Pyridinecarboxamide	Pyridine And Pyridine Derivatives	213260	200600	177690	249840	170160	191630	119440	141280	135200	426610	484200	386440	220680	196840	227760	144680	133510	154550	424590	513590	514060	897190	657940	639820	252340	389450	377370
MEDP123	Acetylcholine Chloride	Tryptamine, Choline, pigment	359040	332060	291780	738410	492860	543890	794290	658880	714940	707120	812540	683330	706120	800920	777410	367540	314950	313880	784090	734020	813370	870950	859690	919720	705750	748200	653580
MEDP125	Choline	Tryptamine, Choline, pigment	147120	122510	94111	206470	141750	169610	379820	336390	353320	206900	214690	185420	169820	194510	178180	153080	78078	110050	119890	123550	148040	159910	162000	150730	220370	205150	191450
MEDP128	Diethanolamine	Amines	974690	1061600	1021100	864680	842770	856500	893140	904910	871230	696720	684840	635570	995460	969050	948930	1184000	1067800	1092200	1239000	1236200	1161200	1173800	1272700	1240500	1051400	940670	985820
MEDP129	Phenethylamine	Amines	100730	118710	121300	104890	123810	110520	121370	120360	114180	126100	104030	97545	131260	154840	127160	119450	137230	139820	122570	121790	112670	101740	124400	98134	123590	89911	132910
MEDP143	Biotin	CoOthersEnzyme Factor & vitamin	99846	73112	84605	187060	111030	127860	95791	77838	81229	72522	71501	39180	41919	35114	32666	114250	82697	67446	36967	40172	46808	45332	44151	61083	71861	65614	74340
MEDP149	2'-Deoxyadenosine-5'-Monophosphate	Nucleotide metabolomics	814550	635980	653530	597950	356520	445870	1847400	1164300	1371300	669930	1010500	477690	1211900	1199400	921340	583260	408300	343460	2268500	1585600	1668200	815080	807710	888380	1078800	966480	1119900
MEDP150	2'-Deoxyinosine	Nucleotide metabolomics	105220	73729	89529	9626.4	8337.1	22141	32070	30002	33180	57384	38277	57390	31069	41772	31439	50949	55071	31182	28298	16068	30790	90725	91329	95206	41835	47964	52857
MEDP151	2-Hydroxy-6-Aminopurine	Nucleotide metabolomics	166070	182180	148960	211220	118670	144370	565030	383660	485270	277390	330230	268090	632950	552730	400770	270900	246670	180010	829300	644580	821930	726780	890020	1125100	357310	368580	511500
MEDP155	5-Methylcytosine	Nucleotide metabolomics	39938	17318	30533	37007	11393	17506	44865	46417	53854	79259	90403	60076	307020	418260	280190	23075	22582	24505	194720	192940	165120	127070	154980	134960	122860	121120	127820
MEDP156	5-Methyluridine	Nucleotide metabolomics	379660	310900	242900	456160	256020	305000	460020	446530	499610	449340	374080	347800	290170	327320	252250	325330	255960	254450	655500	607280	772860	678080	790060	700530	487710	448270	463100
MEDP157	7-Methylxanthine	Nucleotide metabolomics	6430.6	8705.4	6866.8	5727.4	4331.3	6559.9	8163.3	8117.2	6066	4538.7	9358	5129.3	3743.9	4835.3	11446	8068.9	6941.8	11152	9112	9092.1	9638.2	6153.6	8798.3	3603.7	8483.9	4523.4	4952.8
MEDP158	8-Hydroxyguanosine	Nucleotide metabolomics	45382	36599	30858	64226	53631	65480	47085	23927	36575	123580	116640	169920	54713	74057	45863	46238	40490	53555	132000	204510	169540	176030	210780	221380	85501	101370	181680
MEDP159	Adenine	Nucleotide metabolomics	1085200	934580	916260	1269400	1209200	1058900	1847100	1593000	1391000	1731300	1819700	1848000	1817600	1710200	1375800	1042100	1194500	864420	2205100	1876300	1917800	1331800	2285300	2046100	1060900	1686100	1727000
MEDP160	Adenosine	Nucleotide metabolomics	21599000	15720000	13725000	16628000	10189000	13312000	48838000	39602000	41050000	45394000	48057000	44902000	39611000	41648000	40893000	12080000	9893200	9566000	43699000	39629000	47997000	59153000	49282000	46509000	48016000	38102000	36921000
MEDP163	Cytidine	Nucleotide metabolomics	16739000	14343000	13891000	16804000	13931000	15120000	16387000	16372000	15522000	18900000	16972000	13402000	14638000	17907000	16122000	9024300	7983000	8530900	16572000	16468000	17427000	13105000	14327000	13705000	17845000	14310000	15285000
MEDP165	Cytosine	Nucleotide metabolomics	1906600	1757500	1533900	1914500	1390600	1950900	2063400	2122400	1841900	2628600	2189000	2274600	2471100	2710700	2500900	1203100	893390	966340	2190200	2216900	2666400	1689500	1813400	1970600	1957900	1703600	1906800
MEDP171	Inosine	Nucleotide metabolomics	130420000	120260000	132730000	115010000	111820000	148500000	116330000	135080000	118980000	151530000	99787000	169820000	110430000	153060000	121290000	138300000	98344000	132520000	108330000	150370000	125830000	127500000	100730000	147740000	125080000	108150000	109750000
MEDP174	Purine	Nucleotide metabolomics	33002	36670	37044	37202	44293	35818	40356	44753	45878	39601	40153	38515	39222	40081	45805	34976	27934	29546	51611	49946	44709	49411	63324	48491	36949	39194	47199
MEDP176	Thymidine	Nucleotide metabolomics	71727	62017	40499	39256	25026	18301	80406	51924	61162	69907	61360	41838	373850	517040	440860	24014	24498	17160	113690	103430	101640	251440	185090	202400	193890	124170	141260
MEDP177	Thymine	Nucleotide metabolomics	119600	85077	83962	103290	57708	56129	184560	157780	166930	186910	168820	172270	724260	741630	720740	88152	80010	70141	679310	474850	736240	389870	331720	343620	366150	278200	316720
MEDP178	Uracil	Nucleotide metabolomics	158950	179310	144290	160180	142690	148750	764380	457070	649280	501180	630550	389980	495620	905510	577020	92319	42664	46347	375640	414680	414530	338810	626750	631040	272840	521680	454920
MEDP185	Epinephrine	Hormones	462630	437850	442700	649990	540390	626230	471990	450670	498730	823550	776160	687410	810020	723270	783520	426550	399280	412160	689390	673250	677700	795670	771520	808280	702810	633520	657100
MEDP188	Norepinephrine	Hormones	32756	9	9	32549	9	9	57223	52349	48848	73424	40267	54803	69913	75137	76671	31256	9	9	52339	42699	43741	83745	72938	68273	59336	44883	49663
MEDP205	L-Carnitine	Carnitine	462550	416810	417290	448750	283570	435350	693350	636420	633860	648860	691800	623640	434270	511080	493190	428880	379860	433620	1106100	849870	1071000	1052600	1124000	1148500	750000	678190	765630
MEDP208	Succinic Acid	Amino Acid metabolomics	114310	138470	120420	124580	91879	98378	219150	165000	164280	196090	178380	188070	286580	310370	275600	115490	94707	75656	105830	94964	149270	131120	204660	143880	170690	176770	179180
MEDP212	N-Acetyl-5-Hydroxytryptamine	Tryptamine, Choline, pigment	34592	32181	30296	30377	20350	29626	81330	53383	58589	54676	65698	48172	37929	62098	66153	41977	31369	20386	100210	85814	110070	114380	115360	117320	55755	61162	65922
MEDP216	D-Arabitol	Carbohydrate metabolomics	496230	433070	624350	158630	316780	347380	400990	534640	267430	338180	327410	365470	389700	199290	374550	370160	466380	322210	441550	381560	414890	334160	439280	439740	454670	325770	377720
MEDP218	D-Mannitol	Carbohydrate metabolomics	1297100	3167300	1811900	943360	1322400	1263800	2763700	2776900	1200600	1160500	1899400	1275100	1378700	1263300	1169100	1343600	1223500	1139700	1598100	2107100	1490600	1165100	2232800	1565100	1563000	1763000	2155200
MEDP232	N-Acetyl-D-Glucosamine	Carbohydrate metabolomics	113350	105510	95489	116350	83302	84330	52238	40628	49802	106370	109420	70928	31188	63410	56187	68255	82728	77516	109700	73857	101740	90778	88211	88102	100350	126600	48525
MEDP242	Nicotinamide	CoOthersEnzyme Factor & vitamin	9158000	7676700	6843300	12567000	7516300	9235700	13537000	11933000	12228000	13213000	12746000	13055000	8000200	8048400	8103600	10767000	8050000	7933600	15518000	13611000	15873000	15441000	13725000	15986000	13113000	10314000	10005000
MEDP244	All-Trans-13,14-Dihydroretinol	CoOthersEnzyme Factor & vitamin	33786	28453	23987	65767	55385	63160	187170	184150	181370	81164	72540	77906	59243	98205	87500	44855	40170	39132	101320	109220	128850	85389	100300	81284	46397	101810	111850
MEDP246	Nicotinic Acid	CoOthersEnzyme Factor & vitamin	330790	375380	449050	203710	265530	162900	524160	360370	273870	196880	194200	236300	248970	191590	203420	178760	287260	254160	187970	222020	175600	173440	254610	249770	341100	187910	253290
MEDP250	Riboflavin	CoOthersEnzyme Factor & vitamin	239930	219130	185200	229790	155810	164530	423440	314480	352230	339780	348410	324950	438630	501610	374740	201890	150090	159000	598700	593030	643070	553390	572350	574740	424260	403050	390550
MEDP251	Trigonelline	CoOthersEnzyme Factor & vitamin	39207	18781	23215	10538	10436	7533.8	137560	116660	97859	41692	55226	55517	87489	119160	87486	32221	27125	38237	24442	2958.3	18731	49735	60569	57596	59137	51556	48189
MEDP275	Indole-3-Acetic Acid	Indole And Its Derivatives	348300	288530	319660	594060	455010	526650	768620	657600	701610	1137000	946510	1148000	1601600	1704000	1502900	713130	558670	616090	1861400	1718400	1923600	1740300	1764800	1720900	378560	1116200	1180700
MEDP276	Indole-3-Carboxaldehyde	Indole And Its Derivatives	37692	26694	32373	47038	32016	35711	22733	18447	8564	46393	30351	28841	16500	14628	14040	57702	39789	42787	33627	27112	30629	22038	33642	33488	33213	25540	27958
MEDP286	2-Aminoethanesulfinic Acid	Organic Acid And Its Derivatives	87357	74881	61932	136050	88918	107850	169900	245730	241970	68558	78678	69663	138210	112200	130180	70610	49463	36747	79379	77063	82856	97076	125590	98286	126160	93236	101900
MEDP295	4-Acetamidobutyric Acid	Organic Acid And Its Derivatives	963150	831160	774030	404210	459830	516420	728600	850530	340800	546740	520000	583720	460200	415440	521560	516200	517180	407220	450660	494870	457020	444890	444850	590000	778450	400120	664630
MEDP296	4-Guanidinobutyric Acid	Organic Acid And Its Derivatives	5574600	4941800	4374900	12336000	8415300	9348400	13826000	12401000	11803000	12875000	13217000	11544000	12290000	13405000	13742000	5332400	4205800	4853800	12783000	11262000	12079000	15240000	16147000	16653000	12149000	11334000	11099000
MEDP297	5-Aminovaleric Acid	Organic Acid And Its Derivatives	100160	43242	39364	121800	75337	103930	152690	166140	149940	151830	133170	149040	246490	248110	258040	23192	17835	18836	103530	94079	97733	147150	150730	187610	151860	116210	127330
MEDP298	6-Aminocaproic Acid	Organic Acid And Its Derivatives	6980400	5360500	4524500	7660400	4055900	5338200	15986000	12778000	11937000	10402000	9457000	8773800	14552000	15153000	13106000	8606500	5619600	5456600	19951000	16192000	17763000	19095000	18794000	20084000	12943000	12155000	12479000
MEDP299	7-Methyluric Acid	Organic Acid And Its Derivatives	109580	90185	77576	95600	127870	107820	101310	91880	73196	100690	96657	123640	106170	108180	99329	107590	106530	78530	118370	96740	79887	117090	91918	107640	109950	101930	113950
MEDP301	Azelaic Acid	Organic Acid And Its Derivatives	54693	56274	54213	80572	68174	56356	87371	75615	80053	62976	74524	67336	62313	57262	65444	68710	69395	69685	78027	62233	72971	64253	73581	63799	64012	69852	68541
MEDP305	Creatinine	Organic Acid And Its Derivatives	14488	17395	13593	31028	16689	14474	37304	27634	24975	28470	24874	25550	36594	36316	40362	18810	14196	12304	36501	39989	31240	22784	41723	26693	16192	21141	30065
MEDP308	Dodecanedioic Aicd	Organic Acid And Its Derivatives	16466	27510	26923	35253	20193	20430	20137	18891	19736	31476	25084	29636	15956	18895	21484	24139	27276	14430	18522	23475	18438	20612	24684	13676	23555	20387	26368
MEDP310	D-Pipecolinic Acid	Organic Acid And Its Derivatives	851190	883340	897200	983390	683750	776640	888730	802480	841370	990130	1070900	1137900	858660	676230	583610	766410	654860	656250	977350	986320	934100	1101800	1108000	1213100	1191300	807470	658410
MEDP313	Guanidineacetic Acid	Organic Acid And Its Derivatives	34402	29754	23945	82894	71302	75354	144550	115460	108110	92170	106100	131350	209580	212590	154640	20501	26748	16531	78710	68308	76248	137090	153600	134620	149900	117860	121610
MEDP316	Homovanillic Acid	Organic Acid And Its Derivatives	3377400	2314300	2261800	3475000	2016100	2011700	6297700	4668900	5582000	3779600	4039400	3272200	4459300	4474800	4284900	3090400	2362500	2139300	5934400	4176600	5161100	5723900	6304100	6110900	4863900	4993600	3714600
MEDP321	L-Dihydroorotic Acid	Organic Acid And Its Derivatives	7229800	5861600	5332000	8380300	6258300	6191300	11442000	9835200	11276000	9190300	10343000	8507300	9809400	9716200	10755000	5618500	6180700	4738200	8200800	9160300	9320300	11325000	13405000	12099000	11319000	8590600	8045500
MEDP322	L-Homoserine	Organic Acid And Its Derivatives	10763000	9830800	8255800	10863000	9071200	9216200	12281000	11014000	11638000	6981500	6672100	6411000	7713800	7815700	7519800	11015000	10256000	9839300	11370000	11472000	11422000	12003000	11842000	12188000	10479000	9972200	9539000
MEDP325	Maleic Acid	Organic Acid And Its Derivatives	2012100	1786300	1648900	3566500	2823200	2799400	4521300	4160600	4049700	2897000	2903900	2945800	2688100	2860400	2764400	1857800	1672700	1488300	3376200	3029200	2983500	3088600	3173400	3093700	3050100	2795800	2871400
MEDP336	Lysopc 14:0	Lipids_Glycerophospholipids	5416400	4341800	3569400	13127000	9201000	10645000	31807000	26347000	26482000	31223000	30314000	32179000	18078000	21219000	18075000	5012500	3559100	3870700	19196000	15674000	17915000	8799700	9200800	9038400	16731000	16580000	17752000
MEDP357	Urocanic Acid	Organic Acid And Its Derivatives	47026	55568	58219	48009	32843	17143	57953	36468	48622	242280	222760	258530	82730	99777	96915	61917	57379	48477	143580	109950	138080	25450	44906	36170	89228	81681	119580
MEDP361	4-Hydroxybenzaldehyde	Benzene and substituted derivatives	114600	146710	103800	126090	110450	83922	125670	99619	79447	134300	110580	145540	88357	92788	96571	113590	116740	117170	117620	96644	133120	117960	129400	94228	112250	96275	91215
MEDP367	γ-Aminobutyric Acid	Organic Acid And Its Derivatives	142430	147340	119860	210910	155350	188030	241520	244170	247200	188610	169530	177610	156770	200710	157010	93975	87858	72426	179500	165550	182640	206720	232400	229120	196520	176700	186750
MEDP368	Taurocholic Acid Sodium Salt Hydrate	Bile Acids	75309	47995	46298	40250	58161	47229	59243	56248	45436	49659	39825	41679	41514	49542	49366	39514	47919	44862	37880	50965	49039	45714	39732	48707	57598	44502	45727
MEDP373	N-Acetylglycine	Amino Acid metabolomics	26044000	23170000	22747000	33035000	25417000	28505000	36387000	36579000	33899000	84553000	83213000	76971000	64993000	67565000	64343000	22136000	16903000	18342000	102750000	99958000	98501000	85316000	87048000	82361000	74417000	66123000	71729000
MEDP374	Cyclic Amp	Nucleotide metabolomics	351450	352280	223340	517120	340060	421610	323910	255640	332280	453860	361500	445960	173190	302360	262070	280190	217470	165280	440100	482530	533210	264310	303730	372790	278340	335380	305280
MEDP375	Deoxyadenosine	Nucleotide metabolomics	731920	612230	591370	284050	201840	260870	856100	762350	803630	831070	750260	850590	551770	674560	552080	475150	351360	315960	1440000	1123100	1206100	2024700	1991600	1401000	1016200	993380	874340
MEDP378	N6-Succinyl Adenosine	Nucleotide metabolomics	729610	592650	516850	725340	435340	481170	1160500	944600	1001200	1721500	1743300	1508800	1707500	1966800	1607000	627480	463190	464400	1107300	1037800	1103400	1065700	1057600	1209900	1157200	1068800	1061300
MEDP381	7-Methylguanine	Nucleotide metabolomics	14833000	11558000	10030000	12056000	8574400	9400400	20611000	16066000	17106000	13214000	15613000	13513000	18226000	19983000	18677000	13845000	11479000	10025000	28002000	25545000	28648000	27815000	30753000	28973000	20418000	18445000	19285000
MEDP384	Isoxanthopterin	Pteridines and derivatives	151550	135740	108610	67744	62087	74806	131400	140800	72703	75546	89434	48875	66435	59774	76491	54546	54869	70713	37896	69940	59485	60502	58736	72960	82098	55268	71646
MEDP389	Pantetheine	CoOthersEnzyme Factor & vitamin	59842000	57104000	57394000	66123000	56748000	59430000	56813000	51478000	54427000	61719000	60159000	58400000	58119000	62574000	58384000	57460000	53569000	54346000	55606000	49335000	52919000	47129000	48338000	46870000	54537000	57519000	51993000
MEDP393	Pyridoxine 5'-Phosphate	CoOthersEnzyme Factor & vitamin	19492	17911	5498.3	17668	13268	12563	15124	18029	27208	44075	10847	28285	29531	27704	26055	20556	15525	14438	14158	8457.7	6175.6	31882	20571	23691	22786	12835	26765
MEDP395	L-Pipecolic Acid	Amino Acid metabolomics	266270	221540	145780	351230	191040	239020	222750	172400	171720	404760	535470	544490	383870	289960	300190	245900	130940	201920	609010	478940	603270	537400	543520	303340	346850	316440	335840
MEDP403	Deoxycytidine	Nucleotide metabolomics	873100	477150	484780	452440	343410	359390	786080	559320	657230	911730	1032500	724950	3345200	4341400	4704700	535130	384700	459700	2360100	1710400	2210700	1526100	1856700	1603200	1131100	1328300	1477700
MEDP404	Sarcosine	Amino Acid metabolomics	169190	139930	136760	191420	173560	165560	128750	173240	208630	84154	137580	116290	196630	144000	139390	155660	148560	182080	124670	156500	128000	177340	174690	139750	174080	151670	127550
MEDP405	3-Aminoisobutanoic Acid	Amino Acid metabolomics	151310	108400	92024	192730	122850	143020	289010	259770	231140	153000	180040	188340	114470	127230	148120	90375	102350	65210	153830	154170	161830	170480	194100	192560	181620	176890	149030
MEDP407	Vitamin A	CoOthersEnzyme Factor & vitamin	14828	14437	10758	17936	9755.2	15647	16270	16786	13890	19798	13050	14048	14849	12925	13855	12087	13923	15630	16904	15070	15441	11428	11313	8005.9	12070	15561	15256
MEDP413	Quinone	Benzene and substituted derivatives	712420	818010	786760	767140	741560	868170	757150	766960	730140	763310	780660	757820	911330	754640	799780	731330	762010	774990	680850	762320	754420	758320	788950	722500	718420	738080	686930
MEDP423	Phosphoric Acid	Organic Acid And Its Derivatives	30919000	25031000	23264000	36697000	28207000	25589000	42611000	39521000	39177000	45809000	45709000	47635000	42941000	45720000	47239000	27832000	26635000	22942000	51300000	41790000	50727000	56786000	55304000	54773000	44916000	42784000	43039000
MEDP428	Cholesterol	Lipids_others	519580	588180	565520	536080	480770	459940	566360	607070	527170	386870	416470	393670	393660	407370	405340	466620	443190	436650	375660	439640	382910	363050	387250	392940	555810	428110	408900
MEDP429	Punicic Acid	Lipids_Fatty Acids	1062900	1040100	1102400	1361100	1175000	1203000	1082500	1044600	1092300	1241900	1234500	1201400	929430	923940	1016000	1250700	1196000	1205900	1308600	1316000	1432500	1215000	1193400	1298000	903110	1131700	1365800
MEDP430	2-Aminoadipic Acid	Organic Acid And Its Derivatives	4743700	4166100	3753100	5584400	3934900	4985800	3925400	3555900	3404800	4766800	4889600	4412000	430840	477900	485430	7608900	6676900	6491900	3923800	3457400	3581200	4922700	5110000	5050000	4329000	3826200	4260800
MEDP431	Hordenine	Benzene and substituted derivatives	46528	45347	34961	58367	32197	29898	76959	69180	79821	55389	69280	50380	76105	92840	90992	52615	49835	42428	133390	109130	140090	127940	146950	136820	91891	78262	69308
MEDP435	6-Methylmercaptopurine	Nucleotide metabolomics	41216000	38244000	38076000	41274000	40914000	37939000	43118000	40500000	42604000	38170000	38994000	39250000	42763000	40174000	40919000	36936000	40491000	37926000	43227000	40262000	42439000	44383000	44324000	43464000	41597000	39991000	40085000
MEDP437	Ergothioneine	Organic Acid And Its Derivatives	2281400	1686100	1412400	1474400	1147800	1225800	3490400	2993100	2644400	982400	722200	956980	961350	1033600	1008700	1231600	924020	834150	1509200	1379000	1551600	973800	1035800	789080	2263500	1275200	1163500
MEDP442	Sn-Glycero-3-Phosphocholine	Tryptamine, Choline, pigment	69983000	64493000	61942000	71368000	55079000	64926000	67637000	66803000	64281000	42483000	41551000	43637000	26774000	27705000	25589000	57330000	46874000	47205000	37494000	34324000	36075000	14790000	14626000	12927000	43542000	43646000	44520000
MEDP453	Indole	Indole And Its Derivatives	68989	76827	64222	66474	66215	71618	64477	59545	72280	49618	75131	63408	57312	59317	55208	47930	63401	72642	54941	50015	58188	47080	63993	58415	59791	58064	65732
MEDP456	Piperidine	Benzene and substituted derivatives	731580	453880	407240	759060	307540	521930	1399300	991810	948600	916600	848860	723600	1266100	1242100	1323800	602340	554230	619280	1911700	1441000	1642100	1911800	1884300	1881000	1161400	1107500	1140700
MEDP457	5-Aminolevulinate	Organic Acid And Its Derivatives	48064	43861	27103	45500	49094	37637	86023	82059	65803	91057	62389	32754	85904	85160	87201	50795	48512	37425	121580	91553	90656	114700	136680	121900	93597	62109	55290
MEDP461	2-Methylguanosine	Nucleotide metabolomics	198750	160680	170290	185320	124470	170030	479430	363740	419120	299090	326240	270470	194110	182420	161540	145960	105160	133480	223130	148810	218020	260560	244350	233010	237200	246790	212610
MEDP494	Lysopc 15:0	Lipids_Glycerophospholipids	2333500	1822700	1418600	4306700	3189200	3436000	12539000	10627000	11026000	20767000	19809000	20485000	11779000	13414000	12514000	2541500	1790300	2156400	9347300	9047300	10013000	6825500	7662300	6811500	11871000	9576400	10441000
MEDP498	Lysopc 18:3	Lipids_Glycerophospholipids	15009000	14868000	14052000	22338000	20130000	21092000	29661000	29365000	29573000	24912000	26959000	26607000	25979000	26759000	26064000	15994000	13869000	15251000	27533000	26074000	26449000	24316000	24404000	25133000	30643000	28770000	26041000
MEDP504	Glucosamine	Carbohydrate metabolomics	1676200	1750300	1770900	2827500	1368100	1776600	1221800	804610	1043300	2175600	2345000	2079200	1352200	1495800	1076100	1489600	1347500	1105300	2186300	1867100	1825200	2084600	1319100	2241800	1947900	1688400	1746800
MEDP507	2-Hydroxycinnamic acid	Benzene and substituted derivatives	752760	657030	570390	731810	553670	629720	1446800	1215600	1234000	985110	1112900	858770	1281900	1193000	1163300	703230	667740	533860	1482400	1178100	1509700	1645900	1630700	1605400	1214300	1210600	937970
MEDP510	Acetyl-L-carnitine (CAR C2:0)	Carnitine	4880800	4270800	3950600	3540900	2131900	3780000	4501200	4101700	4453400	8078600	7985400	7977600	7972900	9282600	7764800	5711800	4334400	3981400	8531200	6206300	7240300	11183000	10989000	9511500	7308500	6407100	6985100
MEDP519	L-Norleucine	Amino Acid metabolomics	632750	512820	474850	546890	411940	438660	928500	877810	779380	677640	579150	753410	888340	972980	707680	584880	536610	581180	1242400	1074900	1095500	1271900	1226600	1204700	978770	708550	825880
MEDP523	DL-Carnitine	Carnitine	2084000	1842800	1627800	1941100	1564600	1693400	2698100	2201600	2435400	2728500	3098100	2569000	1803700	1940000	1768700	1938400	1561600	1602700	4118400	4072200	4502300	4300400	4366300	4399600	2767800	2705600	2690100
MEDP525	N-Acetyl-L-alanine	Amino Acid metabolomics	5500000	3945500	3682300	5327300	2914900	3573500	8125800	7418500	6866900	5437400	5639900	5408500	8092700	8535800	7917500	5499300	4105900	4746700	12299000	10306000	11635000	13208000	13187000	12656000	7816600	7618700	7588600
MEDP529	Indole-3-acetamide	Indole And Its Derivatives	9	9	9	9	9	9	9	9	9	126460	136040	138030	9	9	9	9	9	9	150970	130370	180170	116810	83262	96451	63867	52883	67646
MEDP530	15-deoxy-δ-12,14-PGJ2	Oxidized lipid	543250	515060	577050	331550	317380	298360	456920	480220	259340	303820	302020	312940	314220	318970	263400	320830	267230	337820	344070	320920	366800	338750	330850	367360	500600	316740	341200
MEDP537	PAF C-16	Lipids_others	13280000	10950000	9608600	33589000	25436000	27723000	104830000	99699000	101380000	71788000	105830000	113700000	96197000	100120000	97863000	11846000	8734300	9360900	91575000	88034000	92592000	69448000	70776000	65095000	129700000	97536000	85287000
MEDP538	LTD4 [5S-hydroxy-6R-(S-cysteinylglycinyl)-7E,9E,11Z,14Z-eicosatetraenoic acid]	Lipids_Fatty Acids	6265300	5516300	4505700	11333000	8786500	9764400	23900000	22004000	22244000	26481000	24849000	27158000	19534000	20980000	19814000	6273800	4637000	5399600	22784000	20767000	20435000	15050000	15337000	15067000	30361000	19876000	18654000
MEDP541	δ-Valerolactam	Pyridine And Pyridine Derivatives	841260	917820	902200	593650	461890	690250	958290	836580	524700	574620	575770	494470	582140	461910	613920	450740	609930	503120	558750	703390	626880	596980	454930	617150	825130	447080	535110
MEDP545	2-Pyrrolidinone	Benzene and substituted derivatives	784980	590930	518340	708790	458230	543010	1388500	1129900	1172400	904700	918090	857460	1298500	1352600	1296800	726560	668560	618020	1860300	1497600	1817700	1764900	1933300	1725800	1345000	1169300	1057700
MEDP550	18-Hydroxycorticosterone	Hormones	663720	463400	493760	853150	613210	656390	709930	577930	500320	986320	813480	754280	95645	83207	67320	497200	358620	275200	412360	427870	489550	338960	449470	369920	567170	365520	363580
MEDP551	N-METHYL (-)EPHEDRINE	Benzene and substituted derivatives	124510	98051	88762	210790	134220	179030	99778	83874	83096	539030	540350	454320	591100	705970	563050	103950	72683	84048	154310	103300	149610	601300	612130	593040	346360	307730	300190
MEDP574	Oleamide	Lipids_others	21050000	17317000	11137000	14093000	9098100	21482000	12787000	7102000	9565100	11072000	7103700	9838700	9353900	17808000	18672000	20332000	11016000	15077000	3774900	16376000	14024000	9893200	10639000	4811900	5742800	7914800	6875000
MEDP575	5-amino-1-[3,4-dihydroxy-5-(hydroxymethyl)oxolan-2-yl]imidazole-4-carboxamide	Nucleotide metabolomics	84505	60704	54567	103560	75879	76949	101230	100160	91165	92804	137430	114500	54495	55942	61816	23242	28861	24581	108160	84526	92114	91649	109470	118650	105710	83438	74877
MEDP577	Isobutyryl carnitine (CAR C4:0)	Carnitine	316790	162910	184470	265330	102070	167050	1227500	1030300	1034700	825480	836720	618700	1330800	1531700	1686200	581290	343930	354770	627220	505370	606840	984390	906870	913250	719890	766540	776020
MEDP578	alpha-Cadinene	Others	401680	351120	312700	450300	347530	424940	318100	302500	283600	426420	401910	401190	368090	431000	395350	400460	316940	321600	335550	319730	310610	242590	254110	250570	330320	358980	331580
MEDP583	Asp-Phe methyl ester	Others	926860	700800	619140	1111000	551770	644860	1871100	1483200	1395500	1901200	2051400	1624400	1353600	1931700	1462000	1201700	905200	988570	5333300	4651200	5587200	3405800	3507600	3534800	2390800	2139100	2289400
MEDP586	N-Acetylphenylalanine	Amino Acid metabolomics	218730	222970	203580	198490	170510	175450	424510	403500	288180	276840	268730	242990	369660	456220	368010	193370	186660	185350	228460	223240	209810	266680	276210	280330	332330	240390	241080
MEDP590	p-Mentha-1,3,8-triene	Others	701980	583120	631200	506610	879960	599950	742660	952690	1638400	665930	659770	1240800	1045200	788800	2758500	828880	661680	715810	512230	608240	552460	578420	581370	705380	870960	868690	833720
MEDP601	Spermidine	Amines	668800	394890	323710	996120	229510	629820	4531200	2734000	2474600	1855700	1711800	1471000	2364600	3499500	2418000	280760	139590	89969	4365600	3849100	4430100	3158100	3385000	3435300	4619600	3000700	2602400
MEDP603	Cuminaldehyde	Others	151220	140480	134070	160110	126210	116890	252700	227800	202330	210750	173680	180150	293320	278080	254790	183620	165190	130160	408750	361340	349870	443830	416190	436720	246000	238110	220250
MEDP606	2-(3,4-dimethoxyphenyl)ethanamine	Amines	10395000	7667300	7062800	9217800	6464300	6116700	16446000	13622000	15017000	12288000	12978000	11124000	14870000	14756000	13275000	9677900	7703700	6641900	18177000	13321000	17100000	17506000	20974000	18193000	15419000	13406000	14017000
MEDP611	N-Acetyl-L-Histidine	Organic Acid And Its Derivatives	16027000	15400000	14394000	36623000	31324000	32737000	31450000	30675000	28082000	31782000	30238000	29852000	20864000	21542000	20073000	12944000	12684000	12297000	15332000	13563000	14470000	18307000	20999000	18896000	25121000	22232000	22889000
MEDP618	2-Methylbutyroylcarnitine (CAR C5:0)	Carnitine	272080	173150	191240	112780	103320	111890	833200	670620	714810	206810	176710	170050	140530	196130	191330	401770	302670	285790	399780	358660	416020	442480	406010	467940	381270	309800	323620
MEDP627	Isonicotinic acid	Organic Acid And Its Derivatives	4069200	2743500	2963700	5626600	2866300	3262000	5466700	5057300	4730900	5287700	5345600	5162500	3243300	3707100	3404100	4214700	3442700	3468500	6539700	5593700	6460100	6666600	5982100	6259100	5453300	4764500	4673100
MEDP631	Dimethyl fumarate	Aldehydes, ketones, esters	222030	229030	228550	493680	170520	111040	309630	649610	586500	771600	264910	360900	696480	377160	225020	177650	145900	249620	345400	333190	429170	525170	650080	653040	400100	399290	205640
MEDP632	beta-Cubebene	Others	423580	364880	336290	493790	338140	420990	360190	297010	301010	448690	417220	423280	396730	443330	387850	427160	345990	339350	324950	327400	335060	272000	276320	259720	351600	369990	365220
MEDP656	Isoamyl butyrate	Fatty acyls	5765800	5166200	4434900	6619600	4329800	3722300	8116500	5016500	7591200	6372400	6400200	6336900	7276500	6655300	7889200	5190400	2852400	3363600	6810000	5248000	6969900	8804600	5594000	7235700	7475200	6514800	6655800
MEDP658	Ethyl dodecanoate	Fatty acyls	202270	193330	192910	355760	264880	273040	182110	174880	250130	296360	246250	220980	335740	275770	283550	267860	229300	257580	186280	244790	239990	252800	231310	219870	202630	242750	207910
MEDP659	Propylpropionate	Fatty acyls	2792500	2419000	2154200	2804700	2586400	2669700	2818200	2071400	1848200	2002700	2023200	2014800	2522900	2232000	1523700	2177400	2363200	2177800	1886900	2192800	2000400	2128600	2511400	2787100	3325300	2357300	2253700
MEDP662	1,2-Dichloroethane	Others	1474100	1319700	1220800	1838600	1041300	1233500	1308600	1551400	1782800	1717800	1641100	1130000	1460900	1332800	1465500	1022500	1324900	1042400	1362200	1359800	1323100	1370700	1626500	1694300	2169600	1773600	1478700
MEDP664	L- tyrosine methyl ester	Amino Acid metabolomics	123090	88866	81260	73280	47790	54429	293030	266440	267240	176960	157810	142610	123030	188660	135700	73036	86728	70252	288300	260550	228090	372980	338450	354080	176940	184630	178540
MEDP676	Butyl 3-methylbutanoate	Fatty acyls	2840000	1948900	2028600	2915200	1504600	2051500	3919300	2915200	3134300	3209400	3611800	4174700	2316300	2935900	3494400	1621100	1902600	1565200	3914800	3250000	3187700	4496400	3102400	3728000	3864900	2812300	2696700
MEDP677	Butylamine	Amines	181960	176080	172680	206560	198230	172830	236730	238260	209280	120500	178450	130980	152330	191120	151730	252720	272620	239350	225450	239940	230200	282500	272860	273610	211630	205060	224280
MEDP681	2,2,2-Trichloroethanol	Alcohol	21081000	17910000	17009000	23926000	17287000	20937000	17208000	15196000	15361000	22009000	19826000	19916000	19681000	20594000	19078000	20198000	16769000	17023000	16533000	14864000	16049000	13635000	14138000	13421000	17007000	18187000	17285000
MEDP685	Methylcysteine	Amino Acid metabolomics	2493900	1772400	1622600	2634600	2043500	2097800	3732400	3678500	3824700	3274500	3326600	3080700	3456800	3585900	3217200	2222400	1985200	1721600	4868000	4072600	4639000	4902900	5069400	5293000	3982100	3344800	2962600
MEDP691	Ethylparaben	Benzene and substituted derivatives	321570	268360	224390	339410	185440	218880	494820	394300	380790	545340	552060	550880	943880	1130900	1033400	225410	170190	154030	154250	124610	153770	1415800	1490300	1529400	685360	582700	570520
MEDP692	Triethylamine	Amines	87481	44975	71424	75708	44397	38867	55467	57450	58384	28795	49168	69682	43984	77734	58009	71443	82513	40498	94190	75515	129770	84403	97724	143280	74259	99532	106630
MEDP697	2,6-Di-tert-butyl-4-methylphenol	Benzene and substituted derivatives	72837	321710	175760	167670	93463	189360	949340	301340	717590	52103	220780	614200	85788	206260	239680	627680	327740	63878	337670	102000	577740	551800	54153	291470	86439	85593	103890
MEDP707	2-Pentadecanone	Aldehydes, ketones, esters	20905	19702	24058	27381	24579	24800	28815	22418	22762	18536	20297	22769	29849	20577	25483	21269	23129	21826	23876	21429	23767	23399	26949	19780	22429	16925	24471
MEDP709	Methyl dihydrojasmonate	Aldehydes, ketones, esters	140460	124300	130140	140390	145670	138270	159240	142130	135870	131200	129430	131440	130100	136330	149510	117560	119620	129760	127740	132200	137410	139650	131310	125580	149460	123940	123380
MEDP724	3,5-Dinitrosalicylic acid	Organic Acid And Its Derivatives	53069	49570	36175	80543	69845	58106	43946	42892	62285	59659	48932	55340	53467	70890	70466	60424	58703	58869	60429	45315	60039	64701	52163	48543	66160	65573	59877
MEDP729	Barbituric acid	Others	261980	344270	269900	240130	325590	198080	221130	258070	272540	162570	103060	159590	374480	165920	208030	219190	262850	288050	126490	93703	171930	201980	207960	155240	202520	165580	134490
MEDP742	Terpinolene	Others	49276	44120	39408	35602	43089	46830	42036	42481	37457	44855	48158	42465	49175	41485	39252	44145	43178	49753	37919	50466	42495	50606	47324	37577	45299	50067	39487
MEDP745	Creosol	Phenols And Its Derivatives	347450	307170	284150	407180	287980	330200	496070	435560	431390	580020	480840	527550	775690	885000	881090	335080	241510	212820	217050	165960	207850	990690	1088300	1105800	640310	619750	606830
MEDP746	gamma-Terpinene	Others	25608000	22344000	22338000	38990000	25300000	26135000	10761000	11985000	11834000	19317000	28054000	17699000	16149000	16526000	15452000	23466000	19194000	17494000	21793000	23645000	28246000	24192000	22495000	20744000	22424000	22420000	19735000
MEDP747	alpha-Terpinene	Others	138400	133010	111840	111640	106340	118550	120440	120410	113690	101170	102620	102860	110470	102640	98369	112070	111240	115030	84650	100950	95123	100450	103760	94614	142660	105890	91085
MEDP752	DL-Leucine	Amino Acid metabolomics	73409000	58101000	55095000	67205000	42388000	51695000	87815000	89600000	85169000	78884000	66720000	76208000	90305000	95348000	91033000	71651000	55134000	55539000	106840000	111880000	93966000	92942000	104890000	101920000	86165000	88692000	87031000
MEDP781	2-Undecanone	Aldehydes, ketones, esters	124160	137680	137490	81163	73358	86836	133900	115420	84361	92840	74839	53288	96167	89277	79120	84848	90193	93500	79832	74739	93168	81133	60427	82684	129970	63980	98047
MEDP783	10-UNDECENOIC ACID	Lipids_Fatty Acids	1741300	1380200	1303200	1892100	1531200	1524200	764470	685030	738890	1779400	1660400	1553600	950150	1011400	907930	1491400	1163100	1074800	1904700	1819900	1712700	1580600	1544800	1410700	1349000	1341100	1454400
MEDP784	Undecanal	Aldehydes, ketones, esters	33165	29816	35026	46521	33381	37323	32047	47691	47954	30841	32881	44610	29200	31013	17438	37379	36688	36988	28875	43325	30214	35898	24442	35386	27775	22387	31778
MEDP792	PYRROLIDINE	Others	57127	61085	73436	65790	36914	62622	93602	82632	84520	78220	59979	76540	82443	116240	127080	107220	89407	27297	119260	111240	111290	120910	116570	151590	80517	70697	74658
MEDP812	5-METHYLFURFURAL	Aldehydes, ketones, esters	259990	235970	294120	377490	437490	281560	325820	291130	367610	207690	186640	344220	309960	296310	297660	236340	355370	437150	277530	338480	253470	331690	228910	336460	446690	286500	265210
MEDP817	PROPYL HEXANOATE	Fatty acyls	2027200	1589700	1500300	2185900	1711000	1734600	2910600	2529600	2657700	2589100	2468400	2504400	2490900	2669800	2597800	1476900	1640900	1456200	2750400	2493100	2673800	2654500	3243800	3319900	2559100	2511700	2418700
MEDP818	1-PENTADECANOL	Alcohol	138430	154910	149180	214670	192920	174000	156890	121020	165750	167220	194070	185170	137980	166490	208650	169240	182000	198270	151670	160040	165870	170830	152530	162990	157680	182520	143960
MEDP821	6-Methylnicotinamide	Pyridine And Pyridine Derivatives	372000	283840	229580	351240	297340	358220	563770	450870	420790	769340	659930	766010	1258300	1882200	915040	279620	189070	275600	1054100	1328700	1154000	580280	1201700	1034300	618950	712160	746060
MEDP836	Dibutyl phthalate	Benzene and substituted derivatives	48684000	42952000	43435000	59157000	43257000	48108000	42211000	40025000	38930000	48927000	47064000	47809000	45361000	48138000	46005000	45861000	40252000	42287000	40494000	37577000	39495000	35260000	35499000	35653000	41283000	44570000	42092000
MEDP843	ETHYL ISOBUTYRATE	Fatty acyls	2763000	1431800	1652200	2163100	1474700	1835300	3031700	2425400	2380400	3318400	3970200	3113600	3320200	2938600	3999300	2012900	1598900	1175700	3169900	2863400	2801000	4353700	4767100	3899500	2691700	2987400	3045000
MEDP844	FURFURYL ALCOHOL	Alcohol	92479	112980	80235	110200	100450	67976	114410	90452	85563	67237	84396	78531	89456	85197	82538	100800	42982	85337	93341	64833	58674	88842	107300	89284	119410	71113	90010
MEDP845	1-Phenylethanol	Benzene and substituted derivatives	6770000	5422800	5026400	7636800	7012400	7089700	2946300	2733000	2733300	7522700	7669600	7157400	3780400	4377300	3915500	5964400	5378200	4266600	8721400	8049100	7976400	6654300	6519700	6488500	5007300	6289300	7182500
MEDP849	Nα-Acetyl-L-glutamine	Amino Acid metabolomics	53509	99301	65339	162930	138880	227390	306000	296220	307040	295170	350510	401740	432090	444480	490020	66160	144500	85004	277950	264810	271980	311670	231060	267860	316880	245390	216100
MEDP853	Choline chloride	Tryptamine, Choline, pigment	8677500	7201800	7952700	11943000	9723900	10783000	26039000	23388000	21680000	13529000	12745000	12263000	10313000	11936000	10338000	6777200	6545500	6073600	9682200	8334000	8800800	8480100	10569000	10633000	11097000	11241000	10669000
MEDP856	Isobutyl decanoate	Fatty acyls	185890	174900	187990	317960	223320	247640	153280	156110	183940	215810	232410	219270	253670	267390	217840	248790	191550	240110	195150	228870	222610	220350	220310	171340	183930	233210	222580
MEDP859	glycylphenylalanine	Amino Acid metabolomics	370600	316190	265640	377250	240410	279720	554040	638130	569900	151650	116790	148730	69797	124660	152200	271080	300970	246460	164470	86327	103500	44377	71359	81292	277890	250250	280140
MEDP860	L-Glutamic acid	Amino Acid metabolomics	67451000	69629000	68633000	72621000	64178000	64027000	82427000	81835000	81273000	96495000	99312000	91382000	84510000	85210000	92012000	64170000	64062000	61511000	106370000	100280000	104080000	98353000	101540000	92631000	88710000	86959000	88312000
MEDP863	proline betaine	Organic Acid And Its Derivatives	30185000	28985000	25821000	39534000	29543000	32951000	40679000	40701000	40322000	84172000	90429000	87437000	73790000	73760000	74107000	25824000	20729000	21186000	106150000	106070000	103700000	93620000	92211000	89437000	75344000	71994000	78933000
MEDP865	Bisphenol propane	Benzene and substituted derivatives	216210	212130	196640	381220	299680	286930	216380	201900	311370	288600	287270	279770	311170	322170	284120	308480	278620	318570	301950	273370	307390	311700	291420	279240	238620	296050	243860
MEDP868	N-methylalanine	Amino Acid metabolomics	1113300	876670	948420	1350900	940610	1117000	1290900	1133100	1271200	1239300	1257500	1245600	582430	663760	593860	813620	613490	597300	1163000	1141700	1254100	1318300	1372700	1423300	1139900	1062200	1141000
MEDP869	3-pentene-2-one	Aldehydes, ketones, esters	48025	58731	52635	46376	40918	66358	41496	51896	19283	50370	39326	44628	28733	40751	29722	47866	37975	21784	39953	24411	32367	31668	53326	34743	69684	41091	37041
MEDP872	Glycerophosphatidylcholine	Lipids_Glycerophospholipids	152480000	139200000	141780000	139000000	141730000	152530000	145120000	145090000	141170000	114510000	108860000	117390000	98803000	95097000	96816000	127530000	133390000	130420000	108410000	117750000	106860000	67282000	70950000	66905000	124470000	114900000	126010000
MEDP874	tryptophan betaine	Amino Acid metabolomics	9	9	9	9	9	9	9	9	9	174610	146990	126950	49417	51836	48501	9	9	9	498310	444310	509640	97781	82541	96185	133020	102780	113360
MEDP877	Cytidine 5'-Diphosphocholine	Nucleotide metabolomics	162200	138650	134700	420790	252500	282730	194850	146660	120390	170930	172510	161670	155410	158560	142610	66190	59209	80630	119170	110350	131040	197150	189430	173700	175310	167360	192660
MEDP878	N-Methyl-L-Glutamate	Amino Acid metabolomics	1678700	1489600	1373500	2187700	1657400	1733000	1429900	1485800	1372500	1968000	1964400	1709800	165580	178710	173870	2886000	2641200	2720300	1728400	1550600	1778000	1928800	1897400	2057600	1742400	1840800	1561500
MEDP879	N-Methyl-D-Aspartic Acid	Amino Acid metabolomics	259250	137850	135670	136560	81648	110640	274960	200540	156460	555900	599970	575280	308980	278000	290440	143660	82932	115670	433620	366920	337650	385330	450080	340500	330030	370120	240040
MEDP883	2,4-Dihydroxypteridine	Pteridines and derivatives	24914	20230	15539	26615	12320	15199	51672	30237	34958	27258	22868	22569	27507	32922	37026	21167	20548	13873	47009	36250	47646	46031	52483	52961	38426	25366	31891
MEDP886	N-Amidino-L-Aspartate	Amino Acid metabolomics	401800	331450	289070	795190	490550	747590	444800	425200	409720	571950	518690	650620	474130	624170	378270	314410	320530	240840	564210	499050	478160	413770	536600	600040	427920	502560	539720
MEDP890	Lumichrome	Others	101600	97042	109930	71022	61395	73096	115590	97742	65490	72946	72529	64566	77893	70716	73843	62316	62896	64170	73890	76519	78591	73169	83562	69149	107770	89191	86969
MEDP892	Catechol	Phenols And Its Derivatives	112340	162760	133790	132800	112540	144860	129590	128580	150590	137140	133480	139570	127560	178710	134070	145870	132950	160110	140270	138540	151000	148430	152110	149200	137890	124730	127990
MEDP894	3-Methoxytyramine	Phenols And Its Derivatives	53157	46427	38731	41784	31046	33294	53368	38192	59522	46481	49143	27657	48269	47787	37650	41368	55937	38873	52937	51970	41473	49464	49001	36561	34138	45171	60836
MEDP898	Pyridoxal	Pyridine And Pyridine Derivatives	119380	150650	84315	75763	76796	85029	184010	138430	86055	95990	109410	81956	137800	72061	121230	55661	31367	81223	86038	100820	63728	90276	94640	114820	106080	100170	107860
MEDP904	Oleate	Lipids_Fatty Acids	4846000	3990200	2640800	3392000	2071100	4965700	2988100	1687500	2256500	2918500	1642700	2560500	2129400	4214100	4448000	4790500	2480600	3413200	963140	3749700	3387800	2274900	2496200	1159000	1300800	1898600	1650700
MWS0359-N	Fifteen alkanic acid	Lipids_Fatty Acids	1055300	802900	966820	932960	872620	996330	1250100	1053900	930960	1347200	1027900	1149900	684440	752420	699350	1058800	1114300	988490	816360	882200	844740	548010	599710	486470	514640	656180	980600
MWS0402-N	trans-4-Hydroxy-D-proline	Amino Acid metabolomics	144660	99669	92807	128420	78669	72589	196880	200400	182660	135370	131710	122590	177240	205760	212510	168430	123640	107790	326380	256640	313940	301340	303140	306000	192210	190160	236210
MWS0555-N	Homo-Gamma-Linolenic Acid(C2-:3)	Lipids_Fatty Acids	27273000	25622000	24555000	30244000	26655000	31321000	45260000	36576000	36872000	33691000	32469000	33306000	24728000	26135000	24066000	22006000	19198000	18080000	24484000	24242000	24979000	17283000	18176000	17223000	23587000	28395000	27795000
MWS0755-N	cis-11,14,17-Eicosatrienoic Acid(C2-:3)	Bile Acids	9247400	8132800	7802200	11491000	8429000	10530000	13606000	9860600	10233000	21933000	19999000	21628000	15954000	16610000	15793000	6433800	5775800	5323500	16115000	15665000	16803000	9057500	9694900	8744900	11427000	13388000	12931000
MWS0965-N	24,25-Dihydrolanosterol	Lipids_others	28416	16560	12707	28839	7956.4	16131	30170	25405	21385	2969.3	2608	2263.6	1700.1	2093.7	1261.1	8219.9	5049	3747.3	2477.3	1007.5	1899	1416.8	1966.3	1169.4	7135.7	6711.8	5566.6
MWS0970-P	biliverdin	Tryptamine, Choline, pigment	7125	5476	5691.5	7992.1	3870.1	5842.5	10194	6464.9	5120.9	3372.8	3935.7	6070.6	9257.4	15717	10458	2535.8	1746.1	1206.8	185690	177380	250990	11618	13372	12346	30925	23556	33706
MWS1828-N	Bis (2-ethylhexyl) phthalate	Aldehydes, ketones, esters	49585	35638	52275	43087	78225	51139	58392	39869	39826	48766	49040	47513	67701	81205	54118	73746	83624	81830	64346	45269	80895	81833	88536	121000	74374	65025	47592
MWS1882-N	Iminodiacetic acid	Amines	1025700	815230	933780	993640	887360	921200	618550	436670	624750	951820	786110	929590	563070	654380	610530	840970	738170	809400	1236600	1336600	1307000	1000100	1113600	676560	890130	1032500	955750
MWS2383-N	2-hydroxystearate	Lipids_Fatty Acids	32469	25548	21989	45125	24907	40894	43020	34250	37091	116170	122540	127100	44705	55372	53002	29511	27025	26411	67629	60162	70935	75187	74378	72522	90585	71923	73665
Whmp0305	Oxypurinol	Nucleotide metabolomics	799690	701020	679970	840390	553130	581230	6248700	5511700	5421400	1254800	1179500	990680	2351000	2437900	2356400	797180	689410	578570	639840	577820	496870	1769100	2034400	1777300	2050600	1734600	1809200
Whmp0600	Allopurinol	Nucleotide metabolomics	37968000	31060000	25161000	40613000	25247000	31492000	44510000	38854000	39804000	55101000	38650000	49353000	40120000	47775000	44742000	22687000	19488000	22378000	45904000	46662000	49325000	61924000	53416000	58791000	43051000	41481000	37775000
Whmp3113	3-Indoleacetic acid	Organic Acid And Its Derivatives	35642	29451	35371	33365	28517	27713	35615	45229	32454	43364	24643	27761	42108	31035	20187	18459	26669	20218	37098	37856	21660	29162	36054	29326	35475	25276	24095
Wmjn0167	Uridine 5'-monophosphate	Nucleotide metabolomics	2294200	1833200	1367400	2001200	1619000	1534900	2923000	2672400	2897200	1120600	1124200	857790	1090900	994190	959610	1049500	867440	657790	1469100	1278800	1258600	1762400	1885200	1617600	1696200	1667600	1452100
Wmjn0416	Inosine-5'-monophosphate	Nucleotide metabolomics	3111400	2118100	2419900	3494800	2622100	2734900	2406400	2507200	2330400	4458400	3965300	4264200	4233900	4049000	4136000	3509300	2765800	2723300	13377000	13511000	10537000	4037700	4688700	4453500	4534300	4585800	4213600
Wmjn1221	DL-p-Hydroxyphenyllactic acid	Organic Acid And Its Derivatives	138720	165400	159460	78923	62948	62505	109760	76722	41447	58436	70927	57942	68354	59364	61363	42711	54690	95559	88148	86253	86461	60928	76343	69753	139240	54107	81222
Wmjn1628	Riboflavin-5'-monophosphate	Nucleotide metabolomics	45610	36996	30009	71744	37880	46162	100090	80165	82176	34473	36794	36893	34317	45425	33714	28392	25359	27964	44488	48639	54104	32145	34354	29639	37552	38931	46070
Wmjp0053	2-Aminomethylpyrimidine (hydrochloride)	Nucleotide metabolomics	229410	235630	210700	333290	254840	280740	520400	522120	474390	280710	283830	269630	403920	405310	368690	251440	213430	239860	408200	375870	389240	405360	428890	398920	305130	390470	334880
Wmjp01585	7-Isojasmonic acid	Organic Acid And Its Derivatives	2392200	2762000	2374300	4660500	3336900	3043100	2494500	2236200	2825300	3456900	2922200	3387700	3179900	3743600	3385700	3218400	2782900	3402600	2945900	3028600	3583100	3049100	2783900	2916100	2513800	3221800	2905200
Wmjp0649	(R)-(-)-2-Phenylglycinol	Amino Acid metabolomics	5479100	4540000	3513000	4673300	2954500	3594200	8045000	7187900	6228500	6362000	5537500	5173400	8234800	9072600	8037100	5418400	4524500	4487500	12404000	10964000	10669000	13802000	12992000	13080000	7788800	7893100	7688300
Wmjp0774	ALANYL-dl-LEUCINE	Amino Acid metabolomics	79902	66279	55504	42001	35027	39980	150670	136930	118310	67535	81872	60625	48047	70677	57297	50835	42575	57789	176610	180520	178400	188730	177890	198660	66120	108700	113790
Wmjp0785	Threoninyl-Phenylalanine	Amino Acid metabolomics	123890	54657	54152	101620	49166	89186	265920	217880	142850	52775	44235	53854	48936	90704	54650	41563	32162	54418	53128	41208	45682	65022	73805	56766	115550	77657	79644
Wmjp0831	?Valylleucine	Amino Acid metabolomics	302550	238490	244880	159440	148650	118640	411820	354050	364980	157010	129140	146300	128890	118820	112620	237730	175480	228240	179770	150340	149340	101220	113950	95943	195120	147230	165210
Wmjp0837	Indole-3-carboxyaldehyde	Indole And Its Derivatives	63559	52119	41851	99178	61502	90694	131370	124000	112230	181060	172560	172120	262340	282020	253390	109180	83647	81482	325490	303330	323720	268380	314200	247900	72540	188340	217790
Wmjp0958	L-Valyl-L-phenylalanine	Amino Acid metabolomics	104410	132870	105660	94777	74854	62814	174360	206790	225670	75351	65214	86400	73360	96185	54667	74061	56796	74361	97991	73560	74489	75102	53567	60139	112610	84712	67166
Wmjp1394	N,N-Dimethyldodecylamine N-oxide	Amines	74522	96839	79697	79479	74468	72828	105030	113070	75230	63181	71807	75244	73001	66851	70993	62932	75119	74028	68766	62440	68135	73964	70224	80532	67044	69432	79924
Wmjp1814	2',6'-Dihydroxy-4'-methoxyacetophenone	Benzene and substituted derivatives	67238	246520	147000	141680	91943	175740	774440	260570	613920	41562	169690	557680	80026	176120	193770	557230	259530	58541	306760	82840	549750	535190	55053	284450	65347	84225	89256
Wmmn2667	2-(4-Hydroxyphenyl)propionate	Aldehydes, ketones, esters	557060	551630	538230	288230	288560	322200	543390	290640	270110	365390	317180	270630	348520	323780	312790	324770	331520	310920	333770	340240	388360	302980	306720	317580	541570	324100	334580
Wmmn6656	(R)-2-hydroxystearic acid	Lipids_Fatty Acids	870110	708780	697060	562060	416420	451090	796640	737730	891030	518200	544120	404300	391350	489320	432960	689730	637910	649160	540890	470550	526940	346330	339300	344930	438060	504280	580520
Wmmn7361	Dodecylbenzenesulfonic acid	Benzene and substituted derivatives	262550	222540	252160	204700	240780	227350	429400	543960	327360	333220	352080	378340	298350	391700	360380	286080	276660	401030	427540	415600	336650	318630	401940	344010	207830	355730	517290
Wmxn3693	Methoprene acid	Organic Acid And Its Derivatives	2238300	2153700	2074700	2177700	1845600	2139400	3248200	2575100	2573900	1554900	1479400	1493000	919420	901220	915290	2490500	2334600	2132100	1193100	1145700	1222800	957340	938630	930230	1572800	1682800	1744500
