# Supplementary material for: Multi-Omics Sequencing Provides Insights Into Age-Dependent Susceptibility of Grass Carp (Ctenopharyngodon idellus) to Reovirus
Source: Front Immunol. 2021 Jun 17;12:694965. doi: 10.3389/fimmu.2021.694965 (PMC8247658; doi:10.3389/fimmu.2021.694965)
Supplement: Supplementary file 13 [file Table_9.xlsx]

## Sheet: S3-0 vs S1-0
#Kegg_pathway	ko_id	Cluter_frequency	Genome_frequency	P-value	Corrected_P-value
Arachidonic acid metabolism	ko00590	6 out of 52 11.5384615384615%	10 out of 254 3.93700787401575%	0.00609055	0.621236
Pyrimidine metabolism	ko00240	9 out of 52 17.3076923076923%	22 out of 254 8.66141732283465%	0.01824	1
Platelet activation	ko04611	3 out of 52 5.76923076923077%	4 out of 254 1.5748031496063%	0.0279573	1
Lysine degradation	ko00310	4 out of 52 7.69230769230769%	9 out of 254 3.54330708661417%	0.0882497	1
Aldosterone synthesis and secretion	ko04925	3 out of 52 5.76923076923077%	6 out of 254 2.36220472440945%	0.102301	1
Inflammatory mediator regulation of TRP channels	ko04750	3 out of 52 5.76923076923077%	7 out of 254 2.75590551181102%	0.153522	1
Vascular smooth muscle contraction	ko04270	3 out of 52 5.76923076923077%	7 out of 254 2.75590551181102%	0.153522	1
Biotin metabolism	ko00780	2 out of 52 3.84615384615385%	4 out of 254 1.5748031496063%	0.186901	1
Oxytocin signaling pathway	ko04921	2 out of 52 3.84615384615385%	4 out of 254 1.5748031496063%	0.186901	1
Long-term depression	ko04730	2 out of 52 3.84615384615385%	4 out of 254 1.5748031496063%	0.186901	1
Necroptosis	ko04217	1 out of 52 1.92307692307692%	1 out of 254 0.393700787401575%	0.204724	1
Toxoplasmosis	ko05145	1 out of 52 1.92307692307692%	1 out of 254 0.393700787401575%	0.204724	1
Fc gamma R-mediated phagocytosis	ko04666	1 out of 52 1.92307692307692%	1 out of 254 0.393700787401575%	0.204724	1
Phototransduction - fly	ko04745	1 out of 52 1.92307692307692%	1 out of 254 0.393700787401575%	0.204724	1
Ovarian steroidogenesis	ko04913	2 out of 52 3.84615384615385%	5 out of 254 1.96850393700787%	0.271671	1
Lysine biosynthesis	ko00300	2 out of 52 3.84615384615385%	5 out of 254 1.96850393700787%	0.271671	1
Thyroid hormone synthesis	ko04918	2 out of 52 3.84615384615385%	5 out of 254 1.96850393700787%	0.271671	1
Thermogenesis	ko04714	2 out of 52 3.84615384615385%	5 out of 254 1.96850393700787%	0.271671	1
Oxidative phosphorylation	ko00190	2 out of 52 3.84615384615385%	6 out of 254 2.36220472440945%	0.356356	1
Ferroptosis	ko04216	2 out of 52 3.84615384615385%	6 out of 254 2.36220472440945%	0.356356	1
Linoleic acid metabolism	ko00591	2 out of 52 3.84615384615385%	6 out of 254 2.36220472440945%	0.356356	1
Glycolysis / Gluconeogenesis	ko00010	1 out of 52 1.92307692307692%	2 out of 254 0.78740157480315%	0.36818	1
GnRH signaling pathway	ko04912	1 out of 52 1.92307692307692%	2 out of 254 0.78740157480315%	0.36818	1
Fatty acid degradation	ko00071	1 out of 52 1.92307692307692%	2 out of 254 0.78740157480315%	0.36818	1
Photosynthesis	ko00195	1 out of 52 1.92307692307692%	2 out of 254 0.78740157480315%	0.36818	1
Carbohydrate digestion and absorption	ko04973	1 out of 52 1.92307692307692%	2 out of 254 0.78740157480315%	0.36818	1
Phototransduction	ko04744	1 out of 52 1.92307692307692%	2 out of 254 0.78740157480315%	0.36818	1
Ether lipid metabolism	ko00565	1 out of 52 1.92307692307692%	2 out of 254 0.78740157480315%	0.36818	1
Retinol metabolism	ko00830	1 out of 52 1.92307692307692%	2 out of 254 0.78740157480315%	0.36818	1
Plant hormone signal transduction	ko04075	1 out of 52 1.92307692307692%	2 out of 254 0.78740157480315%	0.36818	1
Lysosome	ko04142	1 out of 52 1.92307692307692%	2 out of 254 0.78740157480315%	0.36818	1
Leishmaniasis	ko05140	1 out of 52 1.92307692307692%	2 out of 254 0.78740157480315%	0.36818	1
Cysteine and methionine metabolism	ko00270	4 out of 52 7.69230769230769%	15 out of 254 5.90551181102362%	0.368528	1
Purine metabolism	ko00230	7 out of 52 13.4615384615385%	29 out of 254 11.4173228346457%	0.37851	1
Alanine, aspartate and glutamate metabolism	ko00250	4 out of 52 7.69230769230769%	16 out of 254 6.2992125984252%	0.421304	1
Serotonergic synapse	ko04726	2 out of 52 3.84615384615385%	7 out of 254 2.75590551181102%	0.43749	1
Salivary secretion	ko04970	1 out of 52 1.92307692307692%	3 out of 254 1.18110236220472%	0.498556	1
Penicillin and cephalosporin biosynthesis	ko00311	1 out of 52 1.92307692307692%	3 out of 254 1.18110236220472%	0.498556	1
Insulin secretion	ko04911	1 out of 52 1.92307692307692%	3 out of 254 1.18110236220472%	0.498556	1
Fc epsilon RI signaling pathway	ko04664	1 out of 52 1.92307692307692%	3 out of 254 1.18110236220472%	0.498556	1
Steroid hormone biosynthesis	ko00140	1 out of 52 1.92307692307692%	3 out of 254 1.18110236220472%	0.498556	1
HIF-1 signaling pathway	ko04066	1 out of 52 1.92307692307692%	3 out of 254 1.18110236220472%	0.498556	1
Prolactin signaling pathway	ko04917	1 out of 52 1.92307692307692%	3 out of 254 1.18110236220472%	0.498556	1
AMPK signaling pathway	ko04152	1 out of 52 1.92307692307692%	3 out of 254 1.18110236220472%	0.498556	1
Inositol phosphate metabolism	ko00562	1 out of 52 1.92307692307692%	3 out of 254 1.18110236220472%	0.498556	1
Starch and sucrose metabolism	ko00500	1 out of 52 1.92307692307692%	3 out of 254 1.18110236220472%	0.498556	1
Renin secretion	ko04924	2 out of 52 3.84615384615385%	8 out of 254 3.1496062992126%	0.512985	1
Regulation of lipolysis in adipocytes	ko04923	2 out of 52 3.84615384615385%	8 out of 254 3.1496062992126%	0.512985	1
Biosynthesis of secondary metabolites - other antibiotics	ko00998	2 out of 52 3.84615384615385%	8 out of 254 3.1496062992126%	0.512985	1
Glucagon signaling pathway	ko04922	2 out of 52 3.84615384615385%	8 out of 254 3.1496062992126%	0.512985	1
Choline metabolism in cancer	ko05231	3 out of 52 5.76923076923077%	13 out of 254 5.11811023622047%	0.519014	1
2-Oxocarboxylic acid metabolism	ko01210	4 out of 52 7.69230769230769%	19 out of 254 7.48031496062992%	0.571376	1
Bile secretion	ko04976	3 out of 52 5.76923076923077%	14 out of 254 5.51181102362205%	0.574464	1
Glutathione metabolism	ko00480	2 out of 52 3.84615384615385%	9 out of 254 3.54330708661417%	0.581728	1
Glyoxylate and dicarboxylate metabolism	ko00630	2 out of 52 3.84615384615385%	9 out of 254 3.54330708661417%	0.581728	1
Vitamin digestion and absorption	ko04977	2 out of 52 3.84615384615385%	9 out of 254 3.54330708661417%	0.581728	1
Insulin resistance	ko04931	1 out of 52 1.92307692307692%	4 out of 254 1.5748031496063%	0.602441	1
Fructose and mannose metabolism	ko00051	1 out of 52 1.92307692307692%	4 out of 254 1.5748031496063%	0.602441	1
Caffeine metabolism	ko00232	1 out of 52 1.92307692307692%	4 out of 254 1.5748031496063%	0.602441	1
Propanoate metabolism	ko00640	1 out of 52 1.92307692307692%	4 out of 254 1.5748031496063%	0.602441	1
Pyruvate metabolism	ko00620	1 out of 52 1.92307692307692%	4 out of 254 1.5748031496063%	0.602441	1
Olfactory transduction	ko04740	1 out of 52 1.92307692307692%	4 out of 254 1.5748031496063%	0.602441	1
Glutamatergic synapse	ko04724	1 out of 52 1.92307692307692%	4 out of 254 1.5748031496063%	0.602441	1
Riboflavin metabolism	ko00740	1 out of 52 1.92307692307692%	4 out of 254 1.5748031496063%	0.602441	1
Circadian entrainment	ko04713	1 out of 52 1.92307692307692%	4 out of 254 1.5748031496063%	0.602441	1
C5-Branched dibasic acid metabolism	ko00660	1 out of 52 1.92307692307692%	4 out of 254 1.5748031496063%	0.602441	1
Amoebiasis	ko05146	1 out of 52 1.92307692307692%	4 out of 254 1.5748031496063%	0.602441	1
Nitrogen metabolism	ko00910	1 out of 52 1.92307692307692%	4 out of 254 1.5748031496063%	0.602441	1
Glycerophospholipid metabolism	ko00564	3 out of 52 5.76923076923077%	15 out of 254 5.90551181102362%	0.625949	1
Neuroactive ligand-receptor interaction	ko04080	3 out of 52 5.76923076923077%	16 out of 254 6.2992125984252%	0.673174	1
D-Glutamine and D-glutamate metabolism	ko00471	1 out of 52 1.92307692307692%	5 out of 254 1.96850393700787%	0.685133	1
Proximal tubule bicarbonate reclamation	ko04964	1 out of 52 1.92307692307692%	5 out of 254 1.96850393700787%	0.685133	1
Retrograde endocannabinoid signaling	ko04723	1 out of 52 1.92307692307692%	5 out of 254 1.96850393700787%	0.685133	1
FoxO signaling pathway	ko04068	1 out of 52 1.92307692307692%	5 out of 254 1.96850393700787%	0.685133	1
cGMP-PKG signaling pathway	ko04022	1 out of 52 1.92307692307692%	5 out of 254 1.96850393700787%	0.685133	1
Citrate cycle (TCA cycle)	ko00020	1 out of 52 1.92307692307692%	5 out of 254 1.96850393700787%	0.685133	1
Gap junction	ko04540	1 out of 52 1.92307692307692%	5 out of 254 1.96850393700787%	0.685133	1
Neomycin, kanamycin and gentamicin biosynthesis	ko00524	1 out of 52 1.92307692307692%	5 out of 254 1.96850393700787%	0.685133	1
Biosynthesis of unsaturated fatty acids	ko01040	2 out of 52 3.84615384615385%	11 out of 254 4.33070866141732%	0.697659	1
Histidine metabolism	ko00340	2 out of 52 3.84615384615385%	12 out of 254 4.7244094488189%	0.745166	1
Arginine biosynthesis	ko00220	2 out of 52 3.84615384615385%	12 out of 254 4.7244094488189%	0.745166	1
Valine, leucine and isoleucine biosynthesis	ko00290	1 out of 52 1.92307692307692%	6 out of 254 2.36220472440945%	0.750888	1
Zeatin biosynthesis	ko00908	1 out of 52 1.92307692307692%	6 out of 254 2.36220472440945%	0.750888	1
Biosynthesis of amino acids	ko01230	7 out of 52 13.4615384615385%	40 out of 254 15.748031496063%	0.759855	1
Monobactam biosynthesis	ko00261	1 out of 52 1.92307692307692%	7 out of 254 2.75590551181102%	0.803121	1
GABAergic synapse	ko04727	1 out of 52 1.92307692307692%	7 out of 254 2.75590551181102%	0.803121	1
Parkinson disease	ko05012	1 out of 52 1.92307692307692%	7 out of 254 2.75590551181102%	0.803121	1
Taste transduction	ko04742	2 out of 52 3.84615384615385%	14 out of 254 5.51181102362205%	0.821588	1
Central carbon metabolism in cancer	ko05230	4 out of 52 7.69230769230769%	28 out of 254 11.0236220472441%	0.8688	1
Glycine, serine and threonine metabolism	ko00260	2 out of 52 3.84615384615385%	16 out of 254 6.2992125984252%	0.877189	1
Sulfur metabolism	ko00920	1 out of 52 1.92307692307692%	9 out of 254 3.54330708661417%	0.877425	1
Tryptophan metabolism	ko00380	1 out of 52 1.92307692307692%	9 out of 254 3.54330708661417%	0.877425	1
cAMP signaling pathway	ko04024	1 out of 52 1.92307692307692%	9 out of 254 3.54330708661417%	0.877425	1
Metabolic pathways	ko01100	39 out of 52 75%	203 out of 254 79.9212598425197%	0.881065	1
Tropane, piperidine and pyridine alkaloid biosynthesis	ko00960	1 out of 52 1.92307692307692%	10 out of 254 3.93700787401575%	0.903441	1
Phenylalanine metabolism	ko00360	1 out of 52 1.92307692307692%	12 out of 254 4.7244094488189%	0.940278	1
ABC transporters	ko02010	6 out of 52 11.5384615384615%	46 out of 254 18.1102362204724%	0.948686	1
Biosynthesis of secondary metabolites	ko01110	9 out of 52 17.3076923076923%	64 out of 254 25.1968503937008%	0.954194	1
Aminoacyl-tRNA biosynthesis	ko00970	2 out of 52 3.84615384615385%	22 out of 254 8.66141732283465%	0.963079	1
Carbon metabolism	ko01200	1 out of 52 1.92307692307692%	16 out of 254 6.2992125984252%	0.977462	1
Mineral absorption	ko04978	1 out of 52 1.92307692307692%	16 out of 254 6.2992125984252%	0.977462	1
Protein digestion and absorption	ko04974	2 out of 52 3.84615384615385%	26 out of 254 10.2362204724409%	0.984332	1

## Sheet: S3-1 vs S1-1
#Kegg_pathway	ko_id	Cluter_frequency	Genome_frequency	P-value	Corrected_P-value
Purine metabolism	ko00230	15 out of 75 20%	29 out of 255 11.3725490196078%	0.00623443	0.729428
Pentose phosphate pathway	ko00030	4 out of 75 5.33333333333333%	5 out of 255 1.96078431372549%	0.0273274	1
Pyrimidine metabolism	ko00240	11 out of 75 14.6666666666667%	22 out of 255 8.62745098039216%	0.0275964	1
Choline metabolism in cancer	ko05231	7 out of 75 9.33333333333333%	13 out of 255 5.09803921568627%	0.051803	1
Propanoate metabolism	ko00640	3 out of 75 4%	4 out of 255 1.56862745098039%	0.0777045	1
Phototransduction	ko04744	2 out of 75 2.66666666666667%	2 out of 255 0.784313725490196%	0.0856878	1
Glutathione metabolism	ko00480	5 out of 75 6.66666666666667%	9 out of 255 3.52941176470588%	0.087923	1
Glycerophospholipid metabolism	ko00564	7 out of 75 9.33333333333333%	15 out of 255 5.88235294117647%	0.113449	1
beta-Alanine metabolism	ko00410	4 out of 75 5.33333333333333%	7 out of 255 2.74509803921569%	0.115457	1
Arachidonic acid metabolism	ko00590	5 out of 75 6.66666666666667%	10 out of 255 3.92156862745098%	0.135876	1
Carbon fixation in photosynthetic organisms	ko00710	3 out of 75 4%	5 out of 255 1.96078431372549%	0.15327	1
cGMP-PKG signaling pathway	ko04022	3 out of 75 4%	5 out of 255 1.96078431372549%	0.15327	1
Thyroid hormone synthesis	ko04918	3 out of 75 4%	5 out of 255 1.96078431372549%	0.15327	1
Renin secretion	ko04924	4 out of 75 5.33333333333333%	8 out of 255 3.13725490196078%	0.180227	1
Bile secretion	ko04976	6 out of 75 8%	14 out of 255 5.49019607843137%	0.199008	1
Pantothenate and CoA biosynthesis	ko00770	3 out of 75 4%	6 out of 255 2.35294117647059%	0.242941	1
Human cytomegalovirus infection	ko05163	1 out of 75 1.33333333333333%	1 out of 255 0.392156862745098%	0.294118	1
Epithelial cell signaling in Helicobacter pylori infection	ko05120	1 out of 75 1.33333333333333%	1 out of 255 0.392156862745098%	0.294118	1
Toxoplasmosis	ko05145	1 out of 75 1.33333333333333%	1 out of 255 0.392156862745098%	0.294118	1
Rheumatoid arthritis	ko05323	1 out of 75 1.33333333333333%	1 out of 255 0.392156862745098%	0.294118	1
Salmonella infection	ko05132	1 out of 75 1.33333333333333%	1 out of 255 0.392156862745098%	0.294118	1
Tryptophan metabolism	ko00380	4 out of 75 5.33333333333333%	10 out of 255 3.92156862745098%	0.332867	1
Amoebiasis	ko05146	2 out of 75 2.66666666666667%	4 out of 255 1.56862745098039%	0.337526	1
Platelet activation	ko04611	2 out of 75 2.66666666666667%	4 out of 255 1.56862745098039%	0.337526	1
Biotin metabolism	ko00780	2 out of 75 2.66666666666667%	4 out of 255 1.56862745098039%	0.337526	1
Olfactory transduction	ko04740	2 out of 75 2.66666666666667%	4 out of 255 1.56862745098039%	0.337526	1
Oxytocin signaling pathway	ko04921	2 out of 75 2.66666666666667%	4 out of 255 1.56862745098039%	0.337526	1
Pyruvate metabolism	ko00620	2 out of 75 2.66666666666667%	4 out of 255 1.56862745098039%	0.337526	1
Serotonergic synapse	ko04726	3 out of 75 4%	7 out of 255 2.74509803921569%	0.338554	1
Vascular smooth muscle contraction	ko04270	3 out of 75 4%	7 out of 255 2.74509803921569%	0.338554	1
Taste transduction	ko04742	5 out of 75 6.66666666666667%	14 out of 255 5.49019607843137%	0.395387	1
Regulation of lipolysis in adipocytes	ko04923	3 out of 75 4%	8 out of 255 3.13725490196078%	0.433551	1
Glucagon signaling pathway	ko04922	3 out of 75 4%	8 out of 255 3.13725490196078%	0.433551	1
Thermogenesis	ko04714	2 out of 75 2.66666666666667%	5 out of 255 1.96078431372549%	0.460363	1
Ascorbate and aldarate metabolism	ko00053	2 out of 75 2.66666666666667%	5 out of 255 1.96078431372549%	0.460363	1
Pathways in cancer	ko05200	2 out of 75 2.66666666666667%	5 out of 255 1.96078431372549%	0.460363	1
Citrate cycle (TCA cycle)	ko00020	2 out of 75 2.66666666666667%	5 out of 255 1.96078431372549%	0.460363	1
ABC transporters	ko02010	14 out of 75 18.6666666666667%	46 out of 255 18.0392156862745%	0.497847	1
African trypanosomiasis	ko05143	1 out of 75 1.33333333333333%	2 out of 255 0.784313725490196%	0.502547	1
Lysosome	ko04142	1 out of 75 1.33333333333333%	2 out of 255 0.784313725490196%	0.502547	1
C-type lectin receptor signaling pathway	ko04625	1 out of 75 1.33333333333333%	2 out of 255 0.784313725490196%	0.502547	1
Plant hormone signal transduction	ko04075	1 out of 75 1.33333333333333%	2 out of 255 0.784313725490196%	0.502547	1
Photosynthesis	ko00195	1 out of 75 1.33333333333333%	2 out of 255 0.784313725490196%	0.502547	1
D-Arginine and D-ornithine metabolism	ko00472	1 out of 75 1.33333333333333%	2 out of 255 0.784313725490196%	0.502547	1
Human papillomavirus infection	ko05165	1 out of 75 1.33333333333333%	2 out of 255 0.784313725490196%	0.502547	1
Glycolysis / Gluconeogenesis	ko00010	1 out of 75 1.33333333333333%	2 out of 255 0.784313725490196%	0.502547	1
Asthma	ko05310	1 out of 75 1.33333333333333%	2 out of 255 0.784313725490196%	0.502547	1
Renal cell carcinoma	ko05211	1 out of 75 1.33333333333333%	2 out of 255 0.784313725490196%	0.502547	1
Phosphonate and phosphinate metabolism	ko00440	1 out of 75 1.33333333333333%	2 out of 255 0.784313725490196%	0.502547	1
Fatty acid degradation	ko00071	1 out of 75 1.33333333333333%	2 out of 255 0.784313725490196%	0.502547	1
Chagas disease (American trypanosomiasis)	ko05142	1 out of 75 1.33333333333333%	2 out of 255 0.784313725490196%	0.502547	1
Leishmaniasis	ko05140	1 out of 75 1.33333333333333%	2 out of 255 0.784313725490196%	0.502547	1
cAMP signaling pathway	ko04024	3 out of 75 4%	9 out of 255 3.52941176470588%	0.523291	1
Sulfur metabolism	ko00920	3 out of 75 4%	9 out of 255 3.52941176470588%	0.523291	1
Neuroactive ligand-receptor interaction	ko04080	5 out of 75 6.66666666666667%	16 out of 255 6.27450980392157%	0.532351	1
Carbon metabolism	ko01200	5 out of 75 6.66666666666667%	16 out of 255 6.27450980392157%	0.532351	1
Ferroptosis	ko04216	2 out of 75 2.66666666666667%	6 out of 255 2.35294117647059%	0.569074	1
Fc epsilon RI signaling pathway	ko04664	1 out of 75 1.33333333333333%	3 out of 255 1.17647058823529%	0.650014	1
Axon regeneration	ko04361	1 out of 75 1.33333333333333%	3 out of 255 1.17647058823529%	0.650014	1
alpha-Linolenic acid metabolism	ko00592	1 out of 75 1.33333333333333%	3 out of 255 1.17647058823529%	0.650014	1
AMPK signaling pathway	ko04152	1 out of 75 1.33333333333333%	3 out of 255 1.17647058823529%	0.650014	1
Sphingolipid signaling pathway	ko04071	1 out of 75 1.33333333333333%	3 out of 255 1.17647058823529%	0.650014	1
Cholesterol metabolism	ko04979	1 out of 75 1.33333333333333%	3 out of 255 1.17647058823529%	0.650014	1
HIF-1 signaling pathway	ko04066	1 out of 75 1.33333333333333%	3 out of 255 1.17647058823529%	0.650014	1
Steroid hormone biosynthesis	ko00140	1 out of 75 1.33333333333333%	3 out of 255 1.17647058823529%	0.650014	1
Thiamine metabolism	ko00730	1 out of 75 1.33333333333333%	3 out of 255 1.17647058823529%	0.650014	1
Penicillin and cephalosporin biosynthesis	ko00311	1 out of 75 1.33333333333333%	3 out of 255 1.17647058823529%	0.650014	1
Salivary secretion	ko04970	1 out of 75 1.33333333333333%	3 out of 255 1.17647058823529%	0.650014	1
Amyotrophic lateral sclerosis (ALS)	ko05014	1 out of 75 1.33333333333333%	3 out of 255 1.17647058823529%	0.650014	1
Parkinson disease	ko05012	2 out of 75 2.66666666666667%	7 out of 255 2.74509803921569%	0.661282	1
Monobactam biosynthesis	ko00261	2 out of 75 2.66666666666667%	7 out of 255 2.74509803921569%	0.661282	1
Inflammatory mediator regulation of TRP channels	ko04750	2 out of 75 2.66666666666667%	7 out of 255 2.74509803921569%	0.661282	1
Metabolic pathways	ko01100	59 out of 75 78.6666666666667%	204 out of 255 80%	0.700345	1
Histidine metabolism	ko00340	3 out of 75 4%	12 out of 255 4.70588235294118%	0.738997	1
Glycine, serine and threonine metabolism	ko00260	4 out of 75 5.33333333333333%	16 out of 255 6.27450980392157%	0.745924	1
Morphine addiction	ko05032	1 out of 75 1.33333333333333%	4 out of 255 1.56862745098039%	0.754176	1
Long-term depression	ko04730	1 out of 75 1.33333333333333%	4 out of 255 1.56862745098039%	0.754176	1
Sulfur relay system	ko04122	1 out of 75 1.33333333333333%	4 out of 255 1.56862745098039%	0.754176	1
Caffeine metabolism	ko00232	1 out of 75 1.33333333333333%	4 out of 255 1.56862745098039%	0.754176	1
Fructose and mannose metabolism	ko00051	1 out of 75 1.33333333333333%	4 out of 255 1.56862745098039%	0.754176	1
Circadian entrainment	ko04713	1 out of 75 1.33333333333333%	4 out of 255 1.56862745098039%	0.754176	1
mTOR signaling pathway	ko04150	1 out of 75 1.33333333333333%	4 out of 255 1.56862745098039%	0.754176	1
Insulin resistance	ko04931	1 out of 75 1.33333333333333%	4 out of 255 1.56862745098039%	0.754176	1
Glyoxylate and dicarboxylate metabolism	ko00630	2 out of 75 2.66666666666667%	9 out of 255 3.52941176470588%	0.798307	1
Nicotinate and nicotinamide metabolism	ko00760	2 out of 75 2.66666666666667%	9 out of 255 3.52941176470588%	0.798307	1
Vitamin digestion and absorption	ko04977	2 out of 75 2.66666666666667%	9 out of 255 3.52941176470588%	0.798307	1
Alcoholism	ko05034	1 out of 75 1.33333333333333%	5 out of 255 1.96078431372549%	0.82763	1
FoxO signaling pathway	ko04068	1 out of 75 1.33333333333333%	5 out of 255 1.96078431372549%	0.82763	1
Gap junction	ko04540	1 out of 75 1.33333333333333%	5 out of 255 1.96078431372549%	0.82763	1
Primary bile acid biosynthesis	ko00120	1 out of 75 1.33333333333333%	5 out of 255 1.96078431372549%	0.82763	1
Valine, leucine and isoleucine degradation	ko00280	1 out of 75 1.33333333333333%	5 out of 255 1.96078431372549%	0.82763	1
Proximal tubule bicarbonate reclamation	ko04964	1 out of 75 1.33333333333333%	5 out of 255 1.96078431372549%	0.82763	1
Pentose and glucuronate interconversions	ko00040	1 out of 75 1.33333333333333%	5 out of 255 1.96078431372549%	0.82763	1
Ovarian steroidogenesis	ko04913	1 out of 75 1.33333333333333%	5 out of 255 1.96078431372549%	0.82763	1
Cysteine and methionine metabolism	ko00270	3 out of 75 4%	15 out of 255 5.88235294117647%	0.870509	1
Zeatin biosynthesis	ko00908	1 out of 75 1.33333333333333%	6 out of 255 2.35294117647059%	0.879341	1
Linoleic acid metabolism	ko00591	1 out of 75 1.33333333333333%	6 out of 255 2.35294117647059%	0.879341	1
Oxidative phosphorylation	ko00190	1 out of 75 1.33333333333333%	6 out of 255 2.35294117647059%	0.879341	1
Aldosterone synthesis and secretion	ko04925	1 out of 75 1.33333333333333%	6 out of 255 2.35294117647059%	0.879341	1
Antifolate resistance	ko01523	1 out of 75 1.33333333333333%	6 out of 255 2.35294117647059%	0.879341	1
Phenylpropanoid biosynthesis	ko00940	1 out of 75 1.33333333333333%	6 out of 255 2.35294117647059%	0.879341	1
Biosynthesis of unsaturated fatty acids	ko01040	2 out of 75 2.66666666666667%	11 out of 255 4.31372549019608%	0.884374	1
Arginine biosynthesis	ko00220	2 out of 75 2.66666666666667%	12 out of 255 4.70588235294118%	0.91345	1
Arginine and proline metabolism	ko00330	3 out of 75 4%	17 out of 255 6.66666666666667%	0.922218	1
Taurine and hypotaurine metabolism	ko00430	1 out of 75 1.33333333333333%	8 out of 255 3.13725490196078%	0.941183	1
Biosynthesis of secondary metabolites - other antibiotics	ko00998	1 out of 75 1.33333333333333%	8 out of 255 3.13725490196078%	0.941183	1
Butanoate metabolism	ko00650	1 out of 75 1.33333333333333%	8 out of 255 3.13725490196078%	0.941183	1
Central carbon metabolism in cancer	ko05230	5 out of 75 6.66666666666667%	28 out of 255 10.9803921568627%	0.955234	1
Cyanoamino acid metabolism	ko00460	1 out of 75 1.33333333333333%	9 out of 255 3.52941176470588%	0.959042	1
Lysine degradation	ko00310	1 out of 75 1.33333333333333%	9 out of 255 3.52941176470588%	0.959042	1
Phenylalanine metabolism	ko00360	1 out of 75 1.33333333333333%	12 out of 255 4.70588235294118%	0.986317	1
Biosynthesis of secondary metabolites	ko01110	12 out of 75 16%	64 out of 255 25.0980392156863%	0.991489	1
Biosynthesis of amino acids	ko01230	6 out of 75 8%	40 out of 255 15.6862745098039%	0.993616	1
Aminoacyl-tRNA biosynthesis	ko00970	2 out of 75 2.66666666666667%	22 out of 255 8.62745098039216%	0.996434	1
Alanine, aspartate and glutamate metabolism	ko00250	1 out of 75 1.33333333333333%	16 out of 255 6.27450980392157%	0.996909	1
2-Oxocarboxylic acid metabolism	ko01210	1 out of 75 1.33333333333333%	19 out of 255 7.45098039215686%	0.999007	1
Protein digestion and absorption	ko04974	2 out of 75 2.66666666666667%	26 out of 255 10.1960784313725%	0.999111	1

## Sheet: S3-3 vs S1-3
#Kegg_pathway	ko_id	Cluter_frequency	Genome_frequency	P-value	Corrected_P-value
Purine metabolism	ko00230	18 out of 98 18.3673469387755%	29 out of 255 11.3725490196078%	0.00549517	0.730858
Choline metabolism in cancer	ko05231	9 out of 98 9.18367346938776%	13 out of 255 5.09803921568627%	0.0214711	1
Tryptophan metabolism	ko00380	7 out of 98 7.14285714285714%	10 out of 255 3.92156862745098%	0.0408359	1
Glycerophospholipid metabolism	ko00564	9 out of 98 9.18367346938776%	15 out of 255 5.88235294117647%	0.0690089	1
cGMP-PKG signaling pathway	ko04022	4 out of 98 4.08163265306122%	5 out of 255 1.96078431372549%	0.0735212	1
Serotonergic synapse	ko04726	5 out of 98 5.10204081632653%	7 out of 255 2.74509803921569%	0.0789512	1
Parkinson disease	ko05012	5 out of 98 5.10204081632653%	7 out of 255 2.74509803921569%	0.0789512	1
Regulation of lipolysis in adipocytes	ko04923	5 out of 98 5.10204081632653%	8 out of 255 3.13725490196078%	0.146619	1
Renin secretion	ko04924	5 out of 98 5.10204081632653%	8 out of 255 3.13725490196078%	0.146619	1
Phototransduction	ko04744	2 out of 98 2.04081632653061%	2 out of 255 0.784313725490196%	0.146765	1
Photosynthesis	ko00195	2 out of 98 2.04081632653061%	2 out of 255 0.784313725490196%	0.146765	1
African trypanosomiasis	ko05143	2 out of 98 2.04081632653061%	2 out of 255 0.784313725490196%	0.146765	1
Ether lipid metabolism	ko00565	2 out of 98 2.04081632653061%	2 out of 255 0.784313725490196%	0.146765	1
Leishmaniasis	ko05140	2 out of 98 2.04081632653061%	2 out of 255 0.784313725490196%	0.146765	1
Phenylpropanoid biosynthesis	ko00940	4 out of 98 4.08163265306122%	6 out of 255 2.35294117647059%	0.155464	1
Antifolate resistance	ko01523	4 out of 98 4.08163265306122%	6 out of 255 2.35294117647059%	0.155464	1
Olfactory transduction	ko04740	3 out of 98 3.06122448979592%	4 out of 255 1.56862745098039%	0.159776	1
Oxytocin signaling pathway	ko04921	3 out of 98 3.06122448979592%	4 out of 255 1.56862745098039%	0.159776	1
Platelet activation	ko04611	3 out of 98 3.06122448979592%	4 out of 255 1.56862745098039%	0.159776	1
Vascular smooth muscle contraction	ko04270	4 out of 98 4.08163265306122%	7 out of 255 2.74509803921569%	0.25748	1
beta-Alanine metabolism	ko00410	4 out of 98 4.08163265306122%	7 out of 255 2.74509803921569%	0.25748	1
Pentose phosphate pathway	ko00030	3 out of 98 3.06122448979592%	5 out of 255 1.96078431372549%	0.289159	1
Thermogenesis	ko04714	3 out of 98 3.06122448979592%	5 out of 255 1.96078431372549%	0.289159	1
Arachidonic acid metabolism	ko00590	5 out of 98 5.10204081632653%	10 out of 255 3.92156862745098%	0.325463	1
Axon regeneration	ko04361	2 out of 98 2.04081632653061%	3 out of 255 1.17647058823529%	0.328917	1
Parathyroid hormone synthesis, secretion and action	ko04928	2 out of 98 2.04081632653061%	3 out of 255 1.17647058823529%	0.328917	1
AMPK signaling pathway	ko04152	2 out of 98 2.04081632653061%	3 out of 255 1.17647058823529%	0.328917	1
Fc epsilon RI signaling pathway	ko04664	2 out of 98 2.04081632653061%	3 out of 255 1.17647058823529%	0.328917	1
Toxoplasmosis	ko05145	1 out of 98 1.02040816326531%	1 out of 255 0.392156862745098%	0.384314	1
Epithelial cell signaling in Helicobacter pylori infection	ko05120	1 out of 98 1.02040816326531%	1 out of 255 0.392156862745098%	0.384314	1
Rheumatoid arthritis	ko05323	1 out of 98 1.02040816326531%	1 out of 255 0.392156862745098%	0.384314	1
Necroptosis	ko04217	1 out of 98 1.02040816326531%	1 out of 255 0.392156862745098%	0.384314	1
NOD-like receptor signaling pathway	ko04621	1 out of 98 1.02040816326531%	1 out of 255 0.392156862745098%	0.384314	1
Fc gamma R-mediated phagocytosis	ko04666	1 out of 98 1.02040816326531%	1 out of 255 0.392156862745098%	0.384314	1
PI3K-Akt signaling pathway	ko04151	1 out of 98 1.02040816326531%	1 out of 255 0.392156862745098%	0.384314	1
Phototransduction - fly	ko04745	1 out of 98 1.02040816326531%	1 out of 255 0.392156862745098%	0.384314	1
Human cytomegalovirus infection	ko05163	1 out of 98 1.02040816326531%	1 out of 255 0.392156862745098%	0.384314	1
Glycine, serine and threonine metabolism	ko00260	7 out of 98 7.14285714285714%	16 out of 255 6.27450980392157%	0.419505	1
Ferroptosis	ko04216	3 out of 98 3.06122448979592%	6 out of 255 2.35294117647059%	0.422854	1
Pantothenate and CoA biosynthesis	ko00770	3 out of 98 3.06122448979592%	6 out of 255 2.35294117647059%	0.422854	1
Aldosterone synthesis and secretion	ko04925	3 out of 98 3.06122448979592%	6 out of 255 2.35294117647059%	0.422854	1
Oxidative phosphorylation	ko00190	3 out of 98 3.06122448979592%	6 out of 255 2.35294117647059%	0.422854	1
cAMP signaling pathway	ko04024	4 out of 98 4.08163265306122%	9 out of 255 3.52941176470588%	0.478214	1
Sulfur metabolism	ko00920	4 out of 98 4.08163265306122%	9 out of 255 3.52941176470588%	0.478214	1
Pyrimidine metabolism	ko00240	9 out of 98 9.18367346938776%	22 out of 255 8.62745098039216%	0.48582	1
Fructose and mannose metabolism	ko00051	2 out of 98 2.04081632653061%	4 out of 255 1.56862745098039%	0.498058	1
Biosynthesis of secondary metabolites - unclassified	ko00999	2 out of 98 2.04081632653061%	4 out of 255 1.56862745098039%	0.498058	1
Long-term depression	ko04730	2 out of 98 2.04081632653061%	4 out of 255 1.56862745098039%	0.498058	1
Insulin resistance	ko04931	2 out of 98 2.04081632653061%	4 out of 255 1.56862745098039%	0.498058	1
Propanoate metabolism	ko00640	2 out of 98 2.04081632653061%	4 out of 255 1.56862745098039%	0.498058	1
Caffeine metabolism	ko00232	2 out of 98 2.04081632653061%	4 out of 255 1.56862745098039%	0.498058	1
Ubiquinone and other terpenoid-quinone biosynthesis	ko00130	2 out of 98 2.04081632653061%	4 out of 255 1.56862745098039%	0.498058	1
Morphine addiction	ko05032	2 out of 98 2.04081632653061%	4 out of 255 1.56862745098039%	0.498058	1
Amoebiasis	ko05146	2 out of 98 2.04081632653061%	4 out of 255 1.56862745098039%	0.498058	1
Inflammatory mediator regulation of TRP channels	ko04750	3 out of 98 3.06122448979592%	7 out of 255 2.74509803921569%	0.546885	1
Cysteine and methionine metabolism	ko00270	6 out of 98 6.12244897959184%	15 out of 255 5.88235294117647%	0.549803	1
Lysosome	ko04142	1 out of 98 1.02040816326531%	2 out of 255 0.784313725490196%	0.621862	1
Human papillomavirus infection	ko05165	1 out of 98 1.02040816326531%	2 out of 255 0.784313725490196%	0.621862	1
Plant hormone signal transduction	ko04075	1 out of 98 1.02040816326531%	2 out of 255 0.784313725490196%	0.621862	1
Glycolysis / Gluconeogenesis	ko00010	1 out of 98 1.02040816326531%	2 out of 255 0.784313725490196%	0.621862	1
Isoquinoline alkaloid biosynthesis	ko00950	1 out of 98 1.02040816326531%	2 out of 255 0.784313725490196%	0.621862	1
Retinol metabolism	ko00830	1 out of 98 1.02040816326531%	2 out of 255 0.784313725490196%	0.621862	1
Phosphonate and phosphinate metabolism	ko00440	1 out of 98 1.02040816326531%	2 out of 255 0.784313725490196%	0.621862	1
Longevity regulating pathway	ko04211	1 out of 98 1.02040816326531%	2 out of 255 0.784313725490196%	0.621862	1
GnRH signaling pathway	ko04912	1 out of 98 1.02040816326531%	2 out of 255 0.784313725490196%	0.621862	1
Asthma	ko05310	1 out of 98 1.02040816326531%	2 out of 255 0.784313725490196%	0.621862	1
C-type lectin receptor signaling pathway	ko04625	1 out of 98 1.02040816326531%	2 out of 255 0.784313725490196%	0.621862	1
Neuroactive ligand-receptor interaction	ko04080	6 out of 98 6.12244897959184%	16 out of 255 6.27450980392157%	0.627982	1
FoxO signaling pathway	ko04068	2 out of 98 2.04081632653061%	5 out of 255 1.96078431372549%	0.637324	1
Pentose and glucuronate interconversions	ko00040	2 out of 98 2.04081632653061%	5 out of 255 1.96078431372549%	0.637324	1
Thyroid hormone synthesis	ko04918	2 out of 98 2.04081632653061%	5 out of 255 1.96078431372549%	0.637324	1
Ovarian steroidogenesis	ko04913	2 out of 98 2.04081632653061%	5 out of 255 1.96078431372549%	0.637324	1
Carbon fixation in photosynthetic organisms	ko00710	2 out of 98 2.04081632653061%	5 out of 255 1.96078431372549%	0.637324	1
Glucosinolate biosynthesis	ko00966	3 out of 98 3.06122448979592%	8 out of 255 3.13725490196078%	0.654011	1
Bile secretion	ko04976	5 out of 98 5.10204081632653%	14 out of 255 5.49019607843137%	0.684304	1
Taste transduction	ko04742	5 out of 98 5.10204081632653%	14 out of 255 5.49019607843137%	0.684304	1
Arginine and proline metabolism	ko00330	6 out of 98 6.12244897959184%	17 out of 255 6.66666666666667%	0.697924	1
Glutathione metabolism	ko00480	3 out of 98 3.06122448979592%	9 out of 255 3.52941176470588%	0.74191	1
Zeatin biosynthesis	ko00908	2 out of 98 2.04081632653061%	6 out of 255 2.35294117647059%	0.744559	1
ABC transporters	ko02010	16 out of 98 16.3265306122449%	46 out of 255 18.0392156862745%	0.765747	1
Cholesterol metabolism	ko04979	1 out of 98 1.02040816326531%	3 out of 255 1.17647058823529%	0.768334	1
Sphingolipid signaling pathway	ko04071	1 out of 98 1.02040816326531%	3 out of 255 1.17647058823529%	0.768334	1
Cushing syndrome	ko04934	1 out of 98 1.02040816326531%	3 out of 255 1.17647058823529%	0.768334	1
HIF-1 signaling pathway	ko04066	1 out of 98 1.02040816326531%	3 out of 255 1.17647058823529%	0.768334	1
Thiamine metabolism	ko00730	1 out of 98 1.02040816326531%	3 out of 255 1.17647058823529%	0.768334	1
Cortisol synthesis and secretion	ko04927	1 out of 98 1.02040816326531%	3 out of 255 1.17647058823529%	0.768334	1
Salivary secretion	ko04970	1 out of 98 1.02040816326531%	3 out of 255 1.17647058823529%	0.768334	1
Penicillin and cephalosporin biosynthesis	ko00311	1 out of 98 1.02040816326531%	3 out of 255 1.17647058823529%	0.768334	1
Pyruvate metabolism	ko00620	1 out of 98 1.02040816326531%	4 out of 255 1.56862745098039%	0.858427	1
Sulfur relay system	ko04122	1 out of 98 1.02040816326531%	4 out of 255 1.56862745098039%	0.858427	1
Dopaminergic synapse	ko04728	1 out of 98 1.02040816326531%	4 out of 255 1.56862745098039%	0.858427	1
Circadian entrainment	ko04713	1 out of 98 1.02040816326531%	4 out of 255 1.56862745098039%	0.858427	1
Biotin metabolism	ko00780	1 out of 98 1.02040816326531%	4 out of 255 1.56862745098039%	0.858427	1
mTOR signaling pathway	ko04150	1 out of 98 1.02040816326531%	4 out of 255 1.56862745098039%	0.858427	1
Riboflavin metabolism	ko00740	1 out of 98 1.02040816326531%	4 out of 255 1.56862745098039%	0.858427	1
Glucagon signaling pathway	ko04922	2 out of 98 2.04081632653061%	8 out of 255 3.13725490196078%	0.880167	1
Taurine and hypotaurine metabolism	ko00430	2 out of 98 2.04081632653061%	8 out of 255 3.13725490196078%	0.880167	1
Biosynthesis of secondary metabolites	ko01110	21 out of 98 21.4285714285714%	64 out of 255 25.0980392156863%	0.888673	1
Metabolic pathways	ko01100	75 out of 98 76.530612244898%	204 out of 255 80%	0.894691	1
Phenylalanine metabolism	ko00360	3 out of 98 3.06122448979592%	12 out of 255 4.70588235294118%	0.903992	1
Tyrosine metabolism	ko00350	3 out of 98 3.06122448979592%	12 out of 255 4.70588235294118%	0.903992	1
Alcoholism	ko05034	1 out of 98 1.02040816326531%	5 out of 255 1.96078431372549%	0.913702	1
Pathways in cancer	ko05200	1 out of 98 1.02040816326531%	5 out of 255 1.96078431372549%	0.913702	1
Porphyrin and chlorophyll metabolism	ko00860	1 out of 98 1.02040816326531%	5 out of 255 1.96078431372549%	0.913702	1
Valine, leucine and isoleucine degradation	ko00280	1 out of 98 1.02040816326531%	5 out of 255 1.96078431372549%	0.913702	1
Retrograde endocannabinoid signaling	ko04723	1 out of 98 1.02040816326531%	5 out of 255 1.96078431372549%	0.913702	1
Citrate cycle (TCA cycle)	ko00020	1 out of 98 1.02040816326531%	5 out of 255 1.96078431372549%	0.913702	1
Primary bile acid biosynthesis	ko00120	1 out of 98 1.02040816326531%	5 out of 255 1.96078431372549%	0.913702	1
Ascorbate and aldarate metabolism	ko00053	1 out of 98 1.02040816326531%	5 out of 255 1.96078431372549%	0.913702	1
Gap junction	ko04540	1 out of 98 1.02040816326531%	5 out of 255 1.96078431372549%	0.913702	1
D-Glutamine and D-glutamate metabolism	ko00471	1 out of 98 1.02040816326531%	5 out of 255 1.96078431372549%	0.913702	1
Cyanoamino acid metabolism	ko00460	2 out of 98 2.04081632653061%	9 out of 255 3.52941176470588%	0.919669	1
Nicotinate and nicotinamide metabolism	ko00760	2 out of 98 2.04081632653061%	9 out of 255 3.52941176470588%	0.919669	1
Amino sugar and nucleotide sugar metabolism	ko00520	2 out of 98 2.04081632653061%	9 out of 255 3.52941176470588%	0.919669	1
Vitamin digestion and absorption	ko04977	2 out of 98 2.04081632653061%	9 out of 255 3.52941176470588%	0.919669	1
Mineral absorption	ko04978	4 out of 98 4.08163265306122%	16 out of 255 6.27450980392157%	0.924047	1
Carbon metabolism	ko01200	4 out of 98 4.08163265306122%	16 out of 255 6.27450980392157%	0.924047	1
Tropane, piperidine and pyridine alkaloid biosynthesis	ko00960	2 out of 98 2.04081632653061%	10 out of 255 3.92156862745098%	0.946767	1
Phenylalanine, tyrosine and tryptophan biosynthesis	ko00400	1 out of 98 1.02040816326531%	6 out of 255 2.35294117647059%	0.947531	1
Linoleic acid metabolism	ko00591	1 out of 98 1.02040816326531%	6 out of 255 2.35294117647059%	0.947531	1
Valine, leucine and isoleucine biosynthesis	ko00290	1 out of 98 1.02040816326531%	6 out of 255 2.35294117647059%	0.947531	1
Biosynthesis of unsaturated fatty acids	ko01040	2 out of 98 2.04081632653061%	11 out of 255 4.31372549019608%	0.965077	1
Monobactam biosynthesis	ko00261	1 out of 98 1.02040816326531%	7 out of 255 2.74509803921569%	0.968181	1
2-Oxocarboxylic acid metabolism	ko01210	4 out of 98 4.08163265306122%	19 out of 255 7.45098039215686%	0.973267	1
Protein digestion and absorption	ko04974	6 out of 98 6.12244897959184%	26 out of 255 10.1960784313725%	0.975333	1
Histidine metabolism	ko00340	2 out of 98 2.04081632653061%	12 out of 255 4.70588235294118%	0.977295	1
Biosynthesis of amino acids	ko01230	10 out of 98 10.2040816326531%	40 out of 255 15.6862745098039%	0.983205	1
Central carbon metabolism in cancer	ko05230	6 out of 98 6.12244897959184%	28 out of 255 10.9803921568627%	0.987501	1
Lysine degradation	ko00310	1 out of 98 1.02040816326531%	9 out of 255 3.52941176470588%	0.988391	1
Glyoxylate and dicarboxylate metabolism	ko00630	1 out of 98 1.02040816326531%	9 out of 255 3.52941176470588%	0.988391	1
Aminoacyl-tRNA biosynthesis	ko00970	4 out of 98 4.08163265306122%	22 out of 255 8.62745098039216%	0.991413	1
Alanine, aspartate and glutamate metabolism	ko00250	2 out of 98 2.04081632653061%	16 out of 255 6.27450980392157%	0.996236	1
Arginine biosynthesis	ko00220	1 out of 98 1.02040816326531%	12 out of 255 4.70588235294118%	0.997492	1

## Sheet: S3-5 vs S1-5
#Kegg_pathway	ko_id	Cluter_frequency	Genome_frequency	P-value	Corrected_P-value
Purine metabolism	ko00230	16 out of 92 17.3913043478261%	29 out of 255 11.3725490196078%	0.0207757	1
Tryptophan metabolism	ko00380	7 out of 92 7.60869565217391%	10 out of 255 3.92156862745098%	0.0283097	1
Axon regeneration	ko04361	3 out of 92 3.26086956521739%	3 out of 255 1.17647058823529%	0.0459809	1
beta-Alanine metabolism	ko00410	5 out of 92 5.43478260869565%	7 out of 255 2.74509803921569%	0.0604809	1
Serotonergic synapse	ko04726	5 out of 92 5.43478260869565%	7 out of 255 2.74509803921569%	0.0604809	1
Lysosome	ko04142	2 out of 92 2.17391304347826%	2 out of 255 0.784313725490196%	0.129257	1
Human papillomavirus infection	ko05165	2 out of 92 2.17391304347826%	2 out of 255 0.784313725490196%	0.129257	1
Asthma	ko05310	2 out of 92 2.17391304347826%	2 out of 255 0.784313725490196%	0.129257	1
Gastric acid secretion	ko04971	2 out of 92 2.17391304347826%	2 out of 255 0.784313725490196%	0.129257	1
African trypanosomiasis	ko05143	2 out of 92 2.17391304347826%	2 out of 255 0.784313725490196%	0.129257	1
C-type lectin receptor signaling pathway	ko04625	2 out of 92 2.17391304347826%	2 out of 255 0.784313725490196%	0.129257	1
Estrogen signaling pathway	ko04915	2 out of 92 2.17391304347826%	2 out of 255 0.784313725490196%	0.129257	1
Morphine addiction	ko05032	3 out of 92 3.26086956521739%	4 out of 255 1.56862745098039%	0.135206	1
Choline metabolism in cancer	ko05231	7 out of 92 7.60869565217391%	13 out of 255 5.09803921568627%	0.142106	1
Neuroactive ligand-receptor interaction	ko04080	8 out of 92 8.69565217391304%	16 out of 255 6.27450980392157%	0.175713	1
Inflammatory mediator regulation of TRP channels	ko04750	4 out of 92 4.34782608695652%	7 out of 255 2.74509803921569%	0.215131	1
Parkinson disease	ko05012	4 out of 92 4.34782608695652%	7 out of 255 2.74509803921569%	0.215131	1
Arginine and proline metabolism	ko00330	8 out of 92 8.69565217391304%	17 out of 255 6.66666666666667%	0.234661	1
Ascorbate and aldarate metabolism	ko00053	3 out of 92 3.26086956521739%	5 out of 255 1.96078431372549%	0.25038	1
Thyroid hormone synthesis	ko04918	3 out of 92 3.26086956521739%	5 out of 255 1.96078431372549%	0.25038	1
Pentose phosphate pathway	ko00030	3 out of 92 3.26086956521739%	5 out of 255 1.96078431372549%	0.25038	1
cGMP-PKG signaling pathway	ko04022	3 out of 92 3.26086956521739%	5 out of 255 1.96078431372549%	0.25038	1
Thermogenesis	ko04714	3 out of 92 3.26086956521739%	5 out of 255 1.96078431372549%	0.25038	1
Glycerophospholipid metabolism	ko00564	7 out of 92 7.60869565217391%	15 out of 255 5.88235294117647%	0.268946	1
Arachidonic acid metabolism	ko00590	5 out of 92 5.43478260869565%	10 out of 255 3.92156862745098%	0.269163	1
Inositol phosphate metabolism	ko00562	2 out of 92 2.17391304347826%	3 out of 255 1.17647058823529%	0.29581	1
Fc epsilon RI signaling pathway	ko04664	2 out of 92 2.17391304347826%	3 out of 255 1.17647058823529%	0.29581	1
Renin secretion	ko04924	4 out of 92 4.34782608695652%	8 out of 255 3.13725490196078%	0.314905	1
Pancreatic secretion	ko04972	1 out of 92 1.08695652173913%	1 out of 255 0.392156862745098%	0.360784	1
Rheumatoid arthritis	ko05323	1 out of 92 1.08695652173913%	1 out of 255 0.392156862745098%	0.360784	1
Circadian rhythm	ko04710	1 out of 92 1.08695652173913%	1 out of 255 0.392156862745098%	0.360784	1
Vibrio cholerae infection	ko05110	1 out of 92 1.08695652173913%	1 out of 255 0.392156862745098%	0.360784	1
Endocrine and other factor-regulated calcium reabsorption	ko04961	1 out of 92 1.08695652173913%	1 out of 255 0.392156862745098%	0.360784	1
Epithelial cell signaling in Helicobacter pylori infection	ko05120	1 out of 92 1.08695652173913%	1 out of 255 0.392156862745098%	0.360784	1
MAPK signaling pathway	ko04010	1 out of 92 1.08695652173913%	1 out of 255 0.392156862745098%	0.360784	1
Rap1 signaling pathway	ko04015	1 out of 92 1.08695652173913%	1 out of 255 0.392156862745098%	0.360784	1
Calcium signaling pathway	ko04020	1 out of 92 1.08695652173913%	1 out of 255 0.392156862745098%	0.360784	1
Endocrine resistance	ko01522	1 out of 92 1.08695652173913%	1 out of 255 0.392156862745098%	0.360784	1
Leukocyte transendothelial migration	ko04670	1 out of 92 1.08695652173913%	1 out of 255 0.392156862745098%	0.360784	1
Ras signaling pathway	ko04014	1 out of 92 1.08695652173913%	1 out of 255 0.392156862745098%	0.360784	1
Progesterone-mediated oocyte maturation	ko04914	1 out of 92 1.08695652173913%	1 out of 255 0.392156862745098%	0.360784	1
Toxoplasmosis	ko05145	1 out of 92 1.08695652173913%	1 out of 255 0.392156862745098%	0.360784	1
Aldosterone-regulated sodium reabsorption	ko04960	1 out of 92 1.08695652173913%	1 out of 255 0.392156862745098%	0.360784	1
Vasopressin-regulated water reabsorption	ko04962	1 out of 92 1.08695652173913%	1 out of 255 0.392156862745098%	0.360784	1
Human T-cell leukemia virus 1 infection	ko05166	1 out of 92 1.08695652173913%	1 out of 255 0.392156862745098%	0.360784	1
Prion diseases	ko05020	1 out of 92 1.08695652173913%	1 out of 255 0.392156862745098%	0.360784	1
Human cytomegalovirus infection	ko05163	1 out of 92 1.08695652173913%	1 out of 255 0.392156862745098%	0.360784	1
Oocyte meiosis	ko04114	1 out of 92 1.08695652173913%	1 out of 255 0.392156862745098%	0.360784	1
Dilated cardiomyopathy (DCM)	ko05414	1 out of 92 1.08695652173913%	1 out of 255 0.392156862745098%	0.360784	1
Longevity regulating pathway - multiple species	ko04213	1 out of 92 1.08695652173913%	1 out of 255 0.392156862745098%	0.360784	1
Apelin signaling pathway	ko04371	1 out of 92 1.08695652173913%	1 out of 255 0.392156862745098%	0.360784	1
Phosphatidylinositol signaling system	ko04070	1 out of 92 1.08695652173913%	1 out of 255 0.392156862745098%	0.360784	1
Hedgehog signaling pathway	ko04340	1 out of 92 1.08695652173913%	1 out of 255 0.392156862745098%	0.360784	1
Chemokine signaling pathway	ko04062	1 out of 92 1.08695652173913%	1 out of 255 0.392156862745098%	0.360784	1
Relaxin signaling pathway	ko04926	1 out of 92 1.08695652173913%	1 out of 255 0.392156862745098%	0.360784	1
Thyroid hormone signaling pathway	ko04919	1 out of 92 1.08695652173913%	1 out of 255 0.392156862745098%	0.360784	1
Antifolate resistance	ko01523	3 out of 92 3.26086956521739%	6 out of 255 2.35294117647059%	0.374001	1
Phenylpropanoid biosynthesis	ko00940	3 out of 92 3.26086956521739%	6 out of 255 2.35294117647059%	0.374001	1
ABC transporters	ko02010	18 out of 92 19.5652173913043%	46 out of 255 18.0392156862745%	0.376238	1
Bile secretion	ko04976	6 out of 92 6.52173913043478%	14 out of 255 5.49019607843137%	0.390367	1
Taste transduction	ko04742	6 out of 92 6.52173913043478%	14 out of 255 5.49019607843137%	0.390367	1
Pyrimidine metabolism	ko00240	9 out of 92 9.78260869565217%	22 out of 255 8.62745098039216%	0.390715	1
cAMP signaling pathway	ko04024	4 out of 92 4.34782608695652%	9 out of 255 3.52941176470588%	0.417669	1
Biosynthesis of secondary metabolites - unclassified	ko00999	2 out of 92 2.17391304347826%	4 out of 255 1.56862745098039%	0.456415	1
Olfactory transduction	ko04740	2 out of 92 2.17391304347826%	4 out of 255 1.56862745098039%	0.456415	1
Amoebiasis	ko05146	2 out of 92 2.17391304347826%	4 out of 255 1.56862745098039%	0.456415	1
Oxytocin signaling pathway	ko04921	2 out of 92 2.17391304347826%	4 out of 255 1.56862745098039%	0.456415	1
Fructose and mannose metabolism	ko00051	2 out of 92 2.17391304347826%	4 out of 255 1.56862745098039%	0.456415	1
Dopaminergic synapse	ko04728	2 out of 92 2.17391304347826%	4 out of 255 1.56862745098039%	0.456415	1
Biotin metabolism	ko00780	2 out of 92 2.17391304347826%	4 out of 255 1.56862745098039%	0.456415	1
Platelet activation	ko04611	2 out of 92 2.17391304347826%	4 out of 255 1.56862745098039%	0.456415	1
Vascular smooth muscle contraction	ko04270	3 out of 92 3.26086956521739%	7 out of 255 2.74509803921569%	0.493154	1
Melanogenesis	ko04916	1 out of 92 1.08695652173913%	2 out of 255 0.784313725490196%	0.592311	1
Plant hormone signal transduction	ko04075	1 out of 92 1.08695652173913%	2 out of 255 0.784313725490196%	0.592311	1
Leishmaniasis	ko05140	1 out of 92 1.08695652173913%	2 out of 255 0.784313725490196%	0.592311	1
Longevity regulating pathway	ko04211	1 out of 92 1.08695652173913%	2 out of 255 0.784313725490196%	0.592311	1
Fatty acid degradation	ko00071	1 out of 92 1.08695652173913%	2 out of 255 0.784313725490196%	0.592311	1
Pertussis	ko05133	1 out of 92 1.08695652173913%	2 out of 255 0.784313725490196%	0.592311	1
GnRH signaling pathway	ko04912	1 out of 92 1.08695652173913%	2 out of 255 0.784313725490196%	0.592311	1
Retinol metabolism	ko00830	1 out of 92 1.08695652173913%	2 out of 255 0.784313725490196%	0.592311	1
D-Arginine and D-ornithine metabolism	ko00472	1 out of 92 1.08695652173913%	2 out of 255 0.784313725490196%	0.592311	1
Phototransduction	ko04744	1 out of 92 1.08695652173913%	2 out of 255 0.784313725490196%	0.592311	1
Photosynthesis	ko00195	1 out of 92 1.08695652173913%	2 out of 255 0.784313725490196%	0.592311	1
Insulin signaling pathway	ko04910	1 out of 92 1.08695652173913%	2 out of 255 0.784313725490196%	0.592311	1
Cholinergic synapse	ko04725	1 out of 92 1.08695652173913%	2 out of 255 0.784313725490196%	0.592311	1
Chagas disease (American trypanosomiasis)	ko05142	1 out of 92 1.08695652173913%	2 out of 255 0.784313725490196%	0.592311	1
Phosphonate and phosphinate metabolism	ko00440	1 out of 92 1.08695652173913%	2 out of 255 0.784313725490196%	0.592311	1
Carbon fixation in photosynthetic organisms	ko00710	2 out of 92 2.17391304347826%	5 out of 255 1.96078431372549%	0.593771	1
Alcoholism	ko05034	2 out of 92 2.17391304347826%	5 out of 255 1.96078431372549%	0.593771	1
Ovarian steroidogenesis	ko04913	2 out of 92 2.17391304347826%	5 out of 255 1.96078431372549%	0.593771	1
Galactose metabolism	ko00052	2 out of 92 2.17391304347826%	5 out of 255 1.96078431372549%	0.593771	1
Retrograde endocannabinoid signaling	ko04723	2 out of 92 2.17391304347826%	5 out of 255 1.96078431372549%	0.593771	1
Pathways in cancer	ko05200	2 out of 92 2.17391304347826%	5 out of 255 1.96078431372549%	0.593771	1
Regulation of lipolysis in adipocytes	ko04923	3 out of 92 3.26086956521739%	8 out of 255 3.13725490196078%	0.600103	1
Glucosinolate biosynthesis	ko00966	3 out of 92 3.26086956521739%	8 out of 255 3.13725490196078%	0.600103	1
Metabolic pathways	ko01100	73 out of 92 79.3478260869565%	204 out of 255 80%	0.642898	1
Histidine metabolism	ko00340	4 out of 92 4.34782608695652%	12 out of 255 4.70588235294118%	0.686981	1
Amino sugar and nucleotide sugar metabolism	ko00520	3 out of 92 3.26086956521739%	9 out of 255 3.52941176470588%	0.69132	1
Vitamin digestion and absorption	ko04977	3 out of 92 3.26086956521739%	9 out of 255 3.52941176470588%	0.69132	1
Lysine degradation	ko00310	3 out of 92 3.26086956521739%	9 out of 255 3.52941176470588%	0.69132	1
Glutathione metabolism	ko00480	3 out of 92 3.26086956521739%	9 out of 255 3.52941176470588%	0.69132	1
Oxidative phosphorylation	ko00190	2 out of 92 2.17391304347826%	6 out of 255 2.35294117647059%	0.703657	1
Synaptic vesicle cycle	ko04721	2 out of 92 2.17391304347826%	6 out of 255 2.35294117647059%	0.703657	1
Pantothenate and CoA biosynthesis	ko00770	2 out of 92 2.17391304347826%	6 out of 255 2.35294117647059%	0.703657	1
Sphingolipid signaling pathway	ko04071	1 out of 92 1.08695652173913%	3 out of 255 1.17647058823529%	0.740562	1
Cushing syndrome	ko04934	1 out of 92 1.08695652173913%	3 out of 255 1.17647058823529%	0.740562	1
Cortisol synthesis and secretion	ko04927	1 out of 92 1.08695652173913%	3 out of 255 1.17647058823529%	0.740562	1
Long-term potentiation	ko04720	1 out of 92 1.08695652173913%	3 out of 255 1.17647058823529%	0.740562	1
Steroid hormone biosynthesis	ko00140	1 out of 92 1.08695652173913%	3 out of 255 1.17647058823529%	0.740562	1
Nicotine addiction	ko05033	1 out of 92 1.08695652173913%	3 out of 255 1.17647058823529%	0.740562	1
Phospholipase D signaling pathway	ko04072	1 out of 92 1.08695652173913%	3 out of 255 1.17647058823529%	0.740562	1
Adrenergic signaling in cardiomyocytes	ko04261	1 out of 92 1.08695652173913%	3 out of 255 1.17647058823529%	0.740562	1
alpha-Linolenic acid metabolism	ko00592	1 out of 92 1.08695652173913%	3 out of 255 1.17647058823529%	0.740562	1
Cholesterol metabolism	ko04979	1 out of 92 1.08695652173913%	3 out of 255 1.17647058823529%	0.740562	1
Parathyroid hormone synthesis, secretion and action	ko04928	1 out of 92 1.08695652173913%	3 out of 255 1.17647058823529%	0.740562	1
Salivary secretion	ko04970	1 out of 92 1.08695652173913%	3 out of 255 1.17647058823529%	0.740562	1
Insulin secretion	ko04911	1 out of 92 1.08695652173913%	3 out of 255 1.17647058823529%	0.740562	1
AMPK signaling pathway	ko04152	1 out of 92 1.08695652173913%	3 out of 255 1.17647058823529%	0.740562	1
Glycine, serine and threonine metabolism	ko00260	5 out of 92 5.43478260869565%	16 out of 255 6.27450980392157%	0.748522	1
Tropane, piperidine and pyridine alkaloid biosynthesis	ko00960	3 out of 92 3.26086956521739%	10 out of 255 3.92156862745098%	0.766169	1
GABAergic synapse	ko04727	2 out of 92 2.17391304347826%	7 out of 255 2.74509803921569%	0.787858	1
Caffeine metabolism	ko00232	1 out of 92 1.08695652173913%	4 out of 255 1.56862745098039%	0.835277	1
Riboflavin metabolism	ko00740	1 out of 92 1.08695652173913%	4 out of 255 1.56862745098039%	0.835277	1
Circadian entrainment	ko04713	1 out of 92 1.08695652173913%	4 out of 255 1.56862745098039%	0.835277	1
Insulin resistance	ko04931	1 out of 92 1.08695652173913%	4 out of 255 1.56862745098039%	0.835277	1
Cocaine addiction	ko05030	1 out of 92 1.08695652173913%	4 out of 255 1.56862745098039%	0.835277	1
Glutamatergic synapse	ko04724	1 out of 92 1.08695652173913%	4 out of 255 1.56862745098039%	0.835277	1
Amphetamine addiction	ko05031	1 out of 92 1.08695652173913%	4 out of 255 1.56862745098039%	0.835277	1
Ubiquinone and other terpenoid-quinone biosynthesis	ko00130	1 out of 92 1.08695652173913%	4 out of 255 1.56862745098039%	0.835277	1
D-Glutamine and D-glutamate metabolism	ko00471	1 out of 92 1.08695652173913%	5 out of 255 1.96078431372549%	0.895654	1
Valine, leucine and isoleucine degradation	ko00280	1 out of 92 1.08695652173913%	5 out of 255 1.96078431372549%	0.895654	1
Pentose and glucuronate interconversions	ko00040	1 out of 92 1.08695652173913%	5 out of 255 1.96078431372549%	0.895654	1
FoxO signaling pathway	ko04068	1 out of 92 1.08695652173913%	5 out of 255 1.96078431372549%	0.895654	1
Gap junction	ko04540	1 out of 92 1.08695652173913%	5 out of 255 1.96078431372549%	0.895654	1
Porphyrin and chlorophyll metabolism	ko00860	1 out of 92 1.08695652173913%	5 out of 255 1.96078431372549%	0.895654	1
Primary bile acid biosynthesis	ko00120	1 out of 92 1.08695652173913%	5 out of 255 1.96078431372549%	0.895654	1
Sulfur metabolism	ko00920	2 out of 92 2.17391304347826%	9 out of 255 3.52941176470588%	0.895906	1
Nicotinate and nicotinamide metabolism	ko00760	2 out of 92 2.17391304347826%	9 out of 255 3.52941176470588%	0.895906	1
Phenylalanine, tyrosine and tryptophan biosynthesis	ko00400	1 out of 92 1.08695652173913%	6 out of 255 2.35294117647059%	0.934053	1
Zeatin biosynthesis	ko00908	1 out of 92 1.08695652173913%	6 out of 255 2.35294117647059%	0.934053	1
Valine, leucine and isoleucine biosynthesis	ko00290	1 out of 92 1.08695652173913%	6 out of 255 2.35294117647059%	0.934053	1
Aldosterone synthesis and secretion	ko04925	1 out of 92 1.08695652173913%	6 out of 255 2.35294117647059%	0.934053	1
Biosynthesis of unsaturated fatty acids	ko01040	2 out of 92 2.17391304347826%	11 out of 255 4.31372549019608%	0.951141	1
Biosynthesis of secondary metabolites	ko01110	18 out of 92 19.5652173913043%	64 out of 255 25.0980392156863%	0.955193	1
2-Oxocarboxylic acid metabolism	ko01210	4 out of 92 4.34782608695652%	19 out of 255 7.45098039215686%	0.957277	1
Monobactam biosynthesis	ko00261	1 out of 92 1.08695652173913%	7 out of 255 2.74509803921569%	0.958419	1
Mineral absorption	ko04978	3 out of 92 3.26086956521739%	16 out of 255 6.27450980392157%	0.966833	1
Tyrosine metabolism	ko00350	2 out of 92 2.17391304347826%	12 out of 255 4.70588235294118%	0.96697	1
Phenylalanine metabolism	ko00360	2 out of 92 2.17391304347826%	12 out of 255 4.70588235294118%	0.96697	1
Arginine biosynthesis	ko00220	2 out of 92 2.17391304347826%	12 out of 255 4.70588235294118%	0.96697	1
Biosynthesis of secondary metabolites - other antibiotics	ko00998	1 out of 92 1.08695652173913%	8 out of 255 3.13725490196078%	0.973844	1
Butanoate metabolism	ko00650	1 out of 92 1.08695652173913%	8 out of 255 3.13725490196078%	0.973844	1
Taurine and hypotaurine metabolism	ko00430	1 out of 92 1.08695652173913%	8 out of 255 3.13725490196078%	0.973844	1
Glucagon signaling pathway	ko04922	1 out of 92 1.08695652173913%	8 out of 255 3.13725490196078%	0.973844	1
Cyanoamino acid metabolism	ko00460	1 out of 92 1.08695652173913%	9 out of 255 3.52941176470588%	0.983586	1
Protein digestion and absorption	ko04974	5 out of 92 5.43478260869565%	26 out of 255 10.1960784313725%	0.985761	1
Carbon metabolism	ko01200	2 out of 92 2.17391304347826%	16 out of 255 6.27450980392157%	0.993575	1
Alanine, aspartate and glutamate metabolism	ko00250	2 out of 92 2.17391304347826%	16 out of 255 6.27450980392157%	0.993575	1
Aminoacyl-tRNA biosynthesis	ko00970	3 out of 92 3.26086956521739%	22 out of 255 8.62745098039216%	0.996627	1
Cysteine and methionine metabolism	ko00270	1 out of 92 1.08695652173913%	15 out of 255 5.88235294117647%	0.999048	1
Biosynthesis of amino acids	ko01230	6 out of 92 6.52173913043478%	40 out of 255 15.6862745098039%	0.999654	1
Central carbon metabolism in cancer	ko05230	3 out of 92 3.26086956521739%	28 out of 255 10.9803921568627%	0.999727	1
